# Supplementary material for: Transforming the German ICD-10 (ICD-10-GM) into Injury Severity Score (ISS)—Introducing a new method for automated re-coding
Source: PLoS One. 2021 Sep 10;16(9):e0257183. doi: 10.1371/journal.pone.0257183 (PMC8432850; doi:10.1371/journal.pone.0257183)
Supplement: S1 Program — (JAVA) [file pone.0257183.s001.java]

import javax.swing.JFileChooser;
import java.io.BufferedReader;
import java.io.File;
import java.io.FileNotFoundException;
import java.io.FileReader;
import java.io.FileWriter;
import java.io.IOException;
import java.io.PrintStream;
import java.util.ArrayList;
import java.util.Arrays;
import java.util.List;
import java.util.Scanner;

/**
 * Programm to change the german ICD-Code according to an american ICD-Reference List
 * Written by Pascal Niemann
 * last Update 22.10.2020
 * Legal Disclaimer: This script and the, herewith, provided information and data are not intended to be, and should not be used as, a substitute for a professional medical assessment, respective AIS or ISS coding, of any injury, injury pattern, or injury severity. You should not assume that information on a particular topic on the site is complete or up-to-date. The provided information is for informational purposes only. Indication for any, limitation of any, or change of any therapy may be derived from the resulting data.
 */
public class Main {

    /**
     *  Main-Method as the starting Point of the program.
     *  Creates a JfileChooser- and a Scanner-Object and gives them
     *  as Parameter for the other methods.
     * @param args possible given Arguments which are not used in this code.
     * @throws IOException Throws an Exception if the File does not get found
     */
    public static void main(String[] args) throws IOException {
           JFileChooser chooser = new JFileChooser();
           Scanner scanner = new Scanner(System.in);
           printNewCSV(createNewCSV(chooser, scanner), chooser);
    }

    /**
     * Creates a new CSV-File with correct values depending on the accuracy of the given Reference-List.
     * The User can choose from which Column the program should start to read. He can also choose if he wants
     * all data to be safed or he wants a short Version:
     *      -long: Every ICD searched with the closest and first match inside the Reference-List
     *      -short: Only the ICD where some part needed to be cut of so he can find a match
     * Change Values at:
     *      COLUMN LINE 46:
     *          A final number can be used instead of the column-variable. But if changed you need to
     *          comment the line 41 with an // so the User does not get asked for a column number.
     *      SWITCH-STATEMENT LINE 44:
     *          case '*',   There can be more cases added. Only the ICD with the starting letter of the case
     *                      are getting manipulated, everything else get ignored
     *
     * @param chooser Class for choosing a file inside the Filesystem
     * @param scanner For scanning the commandline aka the User-Input
     * @return  List inside a List-Array aka the CSV-Format with the new values
     * @throws FileNotFoundException Throws an Exception if he can not find the File
     */
    private static List<List<String>> createNewCSV(JFileChooser chooser, Scanner scanner) throws FileNotFoundException {
        int position, counter, column , fullInformation;
        boolean foundColumn = false;
        String oneRowFromCSV, ignore;
        StringBuilder sb = new StringBuilder();
        List<List<String>> rowsFromCSV = new ArrayList<>();

        column = getInformationFromUser("From which Column?", scanner) - 1;
        fullInformation = getInformationFromUser("Want Information?\n 0 for short Information | 1 for full Information | 2 For no Information", scanner);
        String[] referenceArray = referenceListFromCSVToArray(chooser);

        try(BufferedReader csvReader = new BufferedReader(new FileReader(choosePath("Choose CSV-File where codes should be changed!", chooser)))) {
            if (fullInformation != 2) {
                printEverythingInTextFile(chooser);
            }

            oneRowFromCSV = csvReader.readLine();
            while ((oneRowFromCSV = csvReader.readLine()) != null) {
                String[] data= oneRowFromCSV.split(";");
                for (int i = column; i < data.length; i++) {
                    if (!data[i].isEmpty()) {
                        //case 'T' soll nun ignoriert werden
                        if (data[i].charAt(0) == 'S') {
                            ignore = changeIt(data[i]);

                            if (ignore.matches("S06.9")) {
                                ignore = extraRunde(column, data);
                            }

                            if (ignore.equals("ignore")) {
                                continue;
                            }
                            data[i] = changeIt(data[i]);

                            sb.setLength(0);
                            sb.append("Searching for ").append(data[i]).append("   \t");
                            position = binarySearch(referenceArray, data[i]);
                            counter = 0;
                            while (position == -1) {
                                counter++;
                                position = binarySearch(referenceArray, data[i].substring(0, data[i].length() - counter));
                            }
                            if (counter > 0) {
                                sb.append("|\tFound if ").append(counter).append(" cut off: ").append(data[i], 0, data[i].length() - counter).append("   \t");
                            } else {
                                sb.append("|\t\t\t\t");
                            }

                            position = getFirstInList(referenceArray, data[i].substring(0, data[i].length() - counter), position);
                            sb.append("|\tFirst found in List: ").append(referenceArray[position]).append("\n");
                            if ((fullInformation == 0) && (counter > 0)) {
                                System.out.println(sb);
                            } else if (fullInformation == 1) {
                                System.out.println(sb);
                            }
                            data[i] = referenceArray[position];
                        }
                    }
                }
                rowsFromCSV.add(Arrays.asList(data));
            }
        } catch (IOException e) {
            e.printStackTrace();
        }
        return rowsFromCSV;
    }

    //Ausstehende Änderungen
    //teil d
    private static String extraRunde(int column, String[] data) {
        //0 steht nur für die Initialisierung
        //wird auf 1 gesetzt, wenn ein passender code gefunden wird
        int i60 = 0, i61 = 0;

        for (int i = column; i < data.length; i++) {
            if (!data[i].isEmpty()) {
                if (data[i].charAt(0) == 'I') {
                    if (data[i].matches("I60.[\\d]")) {
                        i60 = 1;
                        break;
                    }
                    if (data[i].matches("I61.[\\d]")) {
                        i61 = 1;
                        break;
                    }
                }
            }
        }
        if(i60==0 && i61==0) return "S06.00";
        if(i60==0) return "S06.60";

        //Der Fall wenn beide Codes vorhanden sind aus I60.x und I61.x
        //Wird jetzt einfach S06.30 genutzt
        return "S06.30";
    }


    //teil A
    private static String teil_a(String code) {
        switch(code.charAt(4)){
            case 0: return code.substring(0,5)+"0XA";
            case 1: return code.substring(0,5)+"1XA";
            case 2: return code.substring(0,5)+"2XA";
            case 3: return code.substring(0,5)+"6XA";
            case 4: return code.substring(0,5)+"5XA";
            case 8: return code.substring(0,5)+"7XA";
        }
        return code;
    }

    private static String changeIt(String code) {
        //extra für S09.8/S09.9
        if (code.matches("S09.[89]")) {
            return "S06.1";
        }


        if (code.matches("S[10]0.[\\d]?[\\d]?")) {
            return teil_a(code);
        }
        if (code.matches("S[78]0.8[\\d]?")) {
            return teil_a(code);
        }

        //Teil b)
        if (code.matches("S01.[\\d]?[\\d]?")) {
            return code;
        }
        //Teil c)
        if (code.matches("S03.[35]")) {
            return "S03.8";
        }
        //Teil d)
        if (code.matches("S06.[\\d]?[\\d]?")) {
            if (code.matches("S06.[0124568]")) {
                return code;
            }
            if (code.charAt(4) == '7') {
                return code.replace(code.charAt(4), '0');
            }
        }
        //Teil e)
        if (code.matches("S11.[\\d]?[\\d]?")) {
            if (code.matches("S11.8[4-9]")) {
                return "ignore";
            }
            return code;
        }
        //Teil f)
        if (code.matches("S12.[\\d]?[\\d]?")) {
            if (code.matches("S12.[0189]")) {
                return code;
            }
            if (code.matches("S12.21")) return "S12.2";
            if (code.matches("S12.22")) return "S12.3";
            if (code.matches("S12.23")) return "S12.4";
            if (code.matches("S12.24")) return "S12.5";
            if (code.matches("S12.25")) return "S12.6";
            if (code.matches("S12.7")) return "S12.1";
        }
        //Teil g
        if (code.matches("S13.[\\d]?[\\d]?")) {
            if (code.matches("S13.[025]") || code.matches("S13.10")) {
                return code;
            }
            if (code.matches("S13.11")) return "S13.12";
            if (code.matches("S13.12")) return "S13.13";
            if (code.matches("S13.13")) return "S13.14";
            if (code.matches("S13.14")) return "S13.15";
            if (code.matches("S13.15")) return "S13.16";
            if (code.matches("S13.16")) return "S13.17";
            if (code.matches("S13.17")) return "S13.18";
            if (code.matches("S13.3")) return "S13.2";
            if (code.matches("S13.6")) return "S13.9";
        }
        //Teil h
        if (code.matches("S14.[\\d]?[\\d]?")) {
            if (code.matches("S14.[02345]") || (code.matches("S14.1[012]"))) {
                return code;
            }
            if (code.matches("S14.7[\\d]?")) {
                return "ignore";
            }
            if (code.matches("S14.13")) {
                return "S14.15";
            }
            if (code.matches("S14.6")) {
                return "S14.8";
            }
        }
        //Teil i
        if (code.matches("S15.[\\d]?[\\d]?")) {
            if (code.matches("S15.[12389]") || (code.matches("S15.00"))) {
                return code;
            }
            if (code.matches("S15.0[123]")) {
                return "S15.00";
            }
            if (code.matches("S15.7")) {
                return "S15.8";
            }
        }
        //Teil j
        if (code.matches("S19.[\\d]?[\\d]?")) {
            if (code.matches("S19.[89]")) {
                return code;
            }
            if (code.matches("S19.7")) {
                return "S19.8";
            }
        }
        //Teil k
        if (code.matches("S20.[\\d]?[\\d]?")) {
            if (code.matches("S20.[02]")) {
                return code;
            }
            if (code.matches("S20.[1348][\\d]?")) {
                return teil_a(code);
            }
            if (code.matches("S20.7")) {
                return "S20.1";
            }
        }
        //Teil l
        if (code.matches("S21.[\\d]?[\\d]?")) {
            if (code.matches("S21.[0129]")) {
                return code;
            }
            if (code.matches("S21.[78]")) {
                return "S21.9";
            }
            if (code.matches("S21.8[3-9]")) {
                return "ignore";
            }
        }
        //Teil m
        if (code.matches("S22.[\\d]?[\\d]?")) {
            if (code.matches("S22.[02]0") || code.matches("S22.[023]1") || code.matches("S22.22")) {
                return code;
            }
            if (code.matches("S22.02")) return "S22.03";
            if (code.matches("S22.03")) return "S22.05";
            if (code.matches("S22.04")) return "S22.06";
            if (code.matches("S22.05")) return "S22.07";
            if (code.matches("S22.06")) return "S22.08";
            if (code.matches("S22.1")) return "S22.0";
            if (code.matches("S22.23")) return "S22.25";
            if (code.matches("S22.32")) return "S22.39";
            if (code.matches("S22.8")) return "S22.9";
            if (code.matches("S22.4[01234]")) return "S22.49";
        }
        //Teil n
        if (code.matches("S23.[\\d]?[\\d]?")) {
            if (code.matches("S23.[0234]") || code.matches("S23.1[1-7]")) {
                return code;
            }
            if (code.matches("S23.10")) return "S23.8";
            if (code.matches("S23.5")) return "S23.8";
        }
        //Teil o
        if (code.matches("S24.[\\d]?[\\d]?")) {
            if (code.matches("S24.1[0-4]")) {
                return code;
            }
            if (code.matches("S24.12")) return "S24.15";
            if (code.matches("S24.5")) return "S24.8";
            if (code.matches("S25.6")) return "S24.9";
        }
        if (code.matches("S24.7[0-7]")) {
            return "ignore";
        }
        //Teil p
        if (code.matches("S25.[\\d]?[\\d]?")) {
            if (code.matches("S25.[0123459]")) {
                return code;
            }
            if (code.matches("S25.7")) return "S25.9";
            if (code.matches("S25.8[\\d]")) return "S25.9";
        }
        //Teil q
        if (code.matches("S26.[\\d]?[\\d]?")) {
            if (code.matches("S26.[09]")) {
                return code;
            }
            if (code.matches("S26.81")) return "S26.11";
            if (code.matches("S26.82")) return "S26.12";
            if (code.matches("S26.83")) return "S26.12";
            if (code.matches("S26.88")) return "S26.9";
        }
        //Teil r
        if (code.matches("S27.[\\d]?[\\d]?")) {
            if (code.matches("S26.[012456]")) {
                return code;
            }
            if (code.matches("S27.31")) return "S27.32";
            if (code.matches("S27.32")) return "S27.33";
            if (code.matches("S27.38")) return "S27.39";
            if (code.matches("S27.7")) return "S27.9";
            if (code.matches("S27.81")) return "S27.80";
            if (code.matches("S27.82")) return "S27.89";
            if (code.matches("S27.83")) return "S27.81";
            if (code.matches("S27.84")) return "S27.89";
            if (code.matches("S27.88")) return "S27.89";
        }
        //Teil s
        if (code.matches("S29.[\\d]?[\\d]?")) {
            if (code.matches("S29.[08]")) {
                return code;
            }
            if (code.matches("S29.7")) return "S29.0";
            if (code.matches("S29.9")) return "S29.0";
        }
        //Teil t
        if (code.matches("S30.[\\d]?[\\d]?")) {
            if (code.matches("S30.[02]")) {
                return code;
            }
            if (code.matches("S30.1")) return "S30.0";

            if (code.matches("S30.[89][\\d]?")) {
                return teil_a(code);
            }
        }
        //Teil u
        if (code.matches("S31.[\\d]?[\\d]?")) {
            if (code.matches("S31.[0-5]")  || code.matches("S31.80")) {
                return code;
            }
            if (code.matches("S31.[79]")) return "S31.0";
            if (code.matches("S31.8[3-9]")) return "ignore";
        }
        if (code.matches("S41.[\\d]?[\\d]?")) {
            if (code.matches("S41.[0-5]")  || code.matches("S41.80")) {
                return code;
            }
            if (code.matches("S41.[79]")) return "S41.0";
            if (code.matches("S41.8[3-9]")) return "ignore";
        }
        if (code.matches("S51.[\\d]?[\\d]?")) {
            if (code.matches("S51.[0-5]")  || code.matches("S51.80")) {
                return code;
            }
            if (code.matches("S51.[79]")) return "S51.0";
            if (code.matches("S51.8[3-9]")) return "ignore";
        }
        if (code.matches("S61.[\\d]?[\\d]?")) {
            if (code.matches("S61.[0-5]")  || code.matches("S61.80")) {
                return code;
            }
            if (code.matches("S61.[79]")) return "S61.0";
            if (code.matches("S61.8[3-9]")) return "ignore";
        }
        if (code.matches("S71.[\\d]?[\\d]?")) {
            if (code.matches("S71.[0-5]")  || code.matches("S71.80")) {
                return code;
            }
            if (code.matches("S71.[79]")) return "S71.0";
            if (code.matches("S71.8[3-9]")) return "ignore";
        }
        if (code.matches("S81.[\\d]?[\\d]?")) {
            if (code.matches("S81.[0-5]")  || code.matches("S81.80")) {
                return code;
            }
            if (code.matches("S81.[79]")) return "S81.0";
            if (code.matches("S81.8[3-9]")) return "ignore";
        }
        if (code.matches("S91.[\\d]?[\\d]?")) {
            if (code.matches("S91.[0-5]")) {
                return code;
            }
            if (code.matches("S91.[79]")) return "S91.0";
            if (code.matches("S91.80")) return "S91.0";
            if (code.matches("S91.8[3-9]")) return "ignore";
        }
        //Teil v
        if (code.matches("S32.[\\d]?[\\d]?")) {
            if (code.matches("S32.[1-5]")  || code.matches("S32.89")) {
                return code;
            }
            if (code.matches("S32.7")) return "S32.81";
            if (code.matches("S32.81")) return "S32.6";
            if (code.matches("S32.82")) return "S32.10";

        }
        //Teil w
        if (code.matches("S33.[\\d]?[\\d]?")) {
            if (code.matches("S33.[0234]")  || code.matches("S33.1[0-4]")) {
                return code;
            }
            if (code.matches("S33.15")) return "S33.14";
            if (code.matches("S33.7")) return "S33.6";
        }
        //Teil x
        if (code.matches("S34.[\\d]?[\\d]?")) {
            if (code.matches("S34.[0234568]")) {
                return code;
            }
            if (code.matches("S34.10")) return "S34.11";
            if (code.matches("S34.11")) return "S34.12";
            if (code.matches("S34.18")) return "S34.13";
            if (code.matches("S34.7[0-7]")) return "ignore";
        }
        //Teil y
        if (code.matches("S35.[\\d]?[\\d]?")) {
            if (code.matches("S35.7")) {
                return "S35.8";
            }
            return code;
        }
        //Teil z
        if (code.matches("S36.[\\d]?[\\d]?")) {
            if (code.matches("S36.[26]") || code.matches("S36.00") || code.matches("S36.81")) {
                return code;
            }
            if (code.matches("S36.01")) return "S36.02";
            if (code.matches("S36.02")) return "S36.030";
            if (code.matches("S36.03")) return "S36.031";
            if (code.matches("S36.04")) return "S36.032";
            if (code.matches("S36.08")) return "S36.09";
            if (code.matches("S36.10")) return "S36.118";
            if (code.matches("S36.11")) return "S36.112";
            if (code.matches("S36.12")) return "S36.113";
            if (code.matches("S36.13")) return "S36.114";
            if (code.matches("S36.14")) return "S36.115";
            if (code.matches("S36.15")) return "S36.116";
            if (code.matches("S36.16")) return "S36.118";
            if (code.matches("S36.17")) return "S36.12";
            if (code.matches("S36.18")) return "S36.13";
            if (code.matches("S36.2[\\d]?")) return "S36.20";
            if (code.matches("S36.4[\\d]?")) return "S36.40";
            if (code.matches("S36.5[\\d]?")) return "S36.50";
            if (code.matches("S36.8[238]")) return "S36.89";
            if (code.matches("S36.[79]")) return "S36.89";
        }
        //Teil aa
        if (code.matches("S37.[\\d]?[\\d]?")) {
            if (code.matches("S37.0[01]") || code.matches("S37.8[12]") || code.matches("S37.[6541]") || code.matches("S37.20")) {
                return code;
            }
            if (code.matches("S37.02")) return "S37.04";
            if (code.matches("S37.03")) return "S37.06";
            if (code.matches("S37.21")) return "S37.22";
            if (code.matches("S37.22")) return "S37.23";
            if (code.matches("S37.28")) return "S37.20";
            if (code.matches("S37.3[01238]")) return "S37.30";
            if (code.matches("S37.[79]")) return "S37.898";
            if (code.matches("S37.8[348]")) return "S37.898";
        }
        //Teil bb
        if (code.matches("S39.[\\d]?[\\d]?")) {
            if (code.matches("S39.0")) {
                return code;
            }
            if (code.matches("S39.[679]")) return "S39.0";
            if (code.matches("S39.8[018]")) return "S39.0";
        }
        //Teil cc
        if (code.matches("S40.[\\d]?[\\d]?")) {
            if (code.matches("S40.0")) {
                return code;
            }
            if (code.matches("S40.8[\\d]?")) {
                return teil_a(code);
            }
            if (code.matches("S40.[79]")) return "S40.0";
        }
        //Teil dd
        if (code.matches("S42.[\\d]?[\\d]?")) {
            if (code.matches("S42.09")) return "S42.00";
            if (code.matches("S42.19")) return "S42.10";
            if (code.matches("S42.2[23]")) return "S42.21";
            if (code.matches("S42.29")) return "S42.20";
            if (code.matches("S42.49")) return "S42.40";
            if (code.matches("S42.24")) return "S42.25";
            if (code.matches("S42.42")) return "S42.43";
            if (code.matches("S42.43")) return "S42.44";
            if (code.matches("S42.45")) return "S42.47";
            if (code.matches("S42.[789]")) return "S42.30";
        }
        //Teil ee
        if (code.matches("S43.[\\d]?[\\d]?")) {
            if (code.matches("S43.7")) return "S43.0";
            return code;
        }
        //Teil ff
        if (code.matches("S[456789][456].[\\d]?[\\d]?")) {
            if(code.matches("S[456789][456].[79]")) {
                if(code.matches("S76.4")) {
                    return "S76.8";
                }
                switch(code.substring(0,3)){
                    case "S44": return "S44.8";
                    case "S45": return "S45.8";
                    case "S46": return "S46.8";
                    case "S54": return "S54.8";
                    case "S55": return "S55.8";
                    case "S56": return "S56.8";
                    case "S64": return "S64.8";
                    case "S65": return "S65.8";
                    case "S66": return "S66.8";
                    case "S74": return "S74.8";
                    case "S75": return "S75.8";
                    case "S76": return "S76.8";
                    case "S84": return "S84.8";
                    case "S85": return "S85.8";
                    case "S86": return "S86.8";
                    case "S94": return "S94.8";
                    case "S95": return "S95.8";
                    case "S96": return "S96.8";
                }
            }
            return code;
        }
        //Teil gg
        if (code.matches("S[45]8.[\\d]?[\\d]?")) {
            if(code.matches("S[45]8.9")) {
                switch(code.substring(0,3)){
                    case "S48": return "S48.1";
                    case "S58": return "S58.1";
                }
            }
            return code;
        }
        //Teil hh
        if (code.matches("S50.[\\d]?[\\d]?")) {
            if(code.matches("S50.[79]]")) {
                return "S50.0";
            }
            if (code.matches("S50.8[\\d]?")) {
                return teil_a(code);
            }

            return code;
        }
        //Teil ii
        if (code.matches("S52.[\\d]?[\\d]?")) {
            if(code.matches("S52.[01235]0") || code.matches("S52.[468]")) {
                return code;
            }
            if (code.matches("S52.01")) return "S52.03";
            if (code.matches("S52.02")) return "S52.04";
            if (code.matches("S52.09")) return "S52.00";
            if (code.matches("S52.11")) return "S52.12";
            if (code.matches("S52.12")) return "S52.13";
            if (code.matches("S52.19")) return "S52.10";
            if (code.matches("S52.21")) return "S52.27";
            if (code.matches("S52.31")) return "S52.37";
            if (code.matches("S52.51")) return "S52.53";
            if (code.matches("S52.52")) return "S52.54";
            if (code.matches("S52.59")) return "S52.50";
            if (code.matches("S52.7") || code.matches("S52.9")) return "S52.58";
        }
        //Teil jj
        if (code.matches("S53.[\\d]?[\\d]?")) {
            if (code.matches("S53.18") || code.matches("S53.48")) return "S53.10";
            return code;
        }
        //Teil kk
        if (code.matches("S57.[\\d]?[\\d]?")) {
            if (code.matches("S57.9")) return "S57.8";
            return code;
        }
        //Teil ll
        if (code.matches("S59.[\\d]?[\\d]?")) {
            if (code.matches("S59.[789]")) return "S59.0";
            return code;
        }
        //Teil mm
        if (code.matches("S[6789]0.[\\d]?[\\d]?")) {
            switch(code.substring(0,5)){
                case "S60.7": case "S60.9":  return "S60.2";
                case "S60.8": return teil_a(code);
                case "S70.7": case "S70.9":  return "S70.0";
                case "S80.7": case "S80.9":  return "S80.0";
                case "S90.7": case "S90.9":  return "S90.0";
            }
        }
        //Teil nn
        if (code.matches("S62.[\\d]?[\\d]?")) {
            if (code.matches("S62.[256][012]") || code.matches("S62.[36]3") || code.matches("S62.3[01]")) return code;
            if (code.matches("S62.0") || code.matches("S62.10")) return code;
            if (code.matches("S62.11")) return "S62.12";
            if (code.matches("S62.12")) return "S62.11";
            if (code.matches("S62.13")) return "S62.16";
            if (code.matches("S62.14")) return "S62.17";
            if (code.matches("S62.15")) return "S62.18";
            if (code.matches("S62.16")) return "S62.13";
            if (code.matches("S62.17")) return "S62.14";
            if (code.matches("S62.19")) return "S62.10";
            if (code.matches("S62.22")) return "S62.24";
            if (code.matches("S62.2[34]")) return "S62.25";
            if (code.matches("S62.23")) return "S62.33";
            if (code.matches("S62.[78]")) return "S62.60";
        }
        //Teil oo
        if (code.matches("S63.[\\d]?[\\d]?")) {
            if (code.matches("S63.08")) return "S63.00";
            if (code.matches("S63.5[38]")) return "S63.50";
            if (code.matches("S63.7")) return "S63.8x1";
            return code;
        }
        //Teil pp
        if (code.matches("S67.[\\d]?[\\d]?")) {
            if (code.matches("S67.8")) return "S67.4";
            return code;
        }
        //Teil qq
        if (code.matches("S68.[\\d]?[\\d]?")) {
            if (code.matches("S68.[23]")) return "S68.1";
            if (code.matches("S68.[89]")) return "S68.7";
            return code;
        }
        //Teil rr
        if (code.matches("S[6789]9.[\\d]?[\\d]?")) {
            switch(code.substring(0,5)){
                case "S69.7": case "S69.9":  return "S69.8";
                case "S79.7": case "S79.9":  return "S79.8";
                case "S89.7": case "S89.9":  return "S89.8";
                case "S99.7": case "S99.9":  return "S99.8";
            }
            return code;
        }
        //Teil ss
        if (code.matches("S72.[\\d]?[\\d]?")) {
            if (code.matches("S72.03")) return "S72.04";
            if (code.matches("S72.04")) return "S72.03";
            if (code.matches("S72.08")) return "S72.05";
            if (code.matches("S72.11")) return "S72.14";
            if (code.matches("S72.42")) return "S72.44";
            if (code.matches("S72.43")) return "S72.45";
            if (code.matches("S72.44")) return "S72.46";
            if (code.matches("S72.[79]")) return "S72.8";
            return code;
        }
        //Teil tt
        if (code.matches("S73.[\\d]?[\\d]?")) {
            if (code.matches("S73.08")) return "S73.00";
            if (code.matches("S73.18")) return "S73.10";
            return code;
        }
        //Teil uu
        if (code.matches("S82.[\\d]?[\\d]?")) {
            if (code.matches("S82.1[18]")) return "S82.10";
            if (code.matches("S82.2[18]")) return "S82.20";
            if (code.matches("S82.3[18]")) return "S82.30";
            if (code.matches("S82.4[129]")) return "S82.40";
            if (code.matches("S82.81")) return "S82.84";
            if (code.matches("S82.82")) return "S82.85";
            if (code.matches("S82.7") || code.matches("S82.88") || code.matches("S82.9")) return "S82.891";
            return code;
        }
        //Teil vv
        if (code.matches("S83.[\\d]?[\\d]?")) {
            if (code.matches("S83.18")) return "S83.10";
            if (code.matches("S83.4[13]")) return "S83.42";
            if (code.matches("S83.4[24]")) return "S83.41";
            if (code.matches("S83.53")) return "S83.51";
            if (code.matches("S83.54")) return "S83.52";
            if (code.matches("S83.7")) return "S83.8";
            return code;
        }
        //Teil ww
        if (code.matches("S92.[\\d]?[\\d]?")) {
            if (code.matches("S92.21")) return "S92.25";
            if (code.matches("S92.22")) return "S92.21";
            if (code.matches("S92.23")) return "S92.22";
            if (code.matches("S92.28")) return "S92.20";
            if (code.matches("S92.[79]")) return "S92.8";
            return code;
        }
        //Teil xx
        if (code.matches("S93.[\\d]?[\\d]?")) {
            if (code.matches("S93.11")) return "S93.11";
            if (code.matches("S93.12")) return "S93.12";
            if (code.matches("S93.2")) return "S93.5";
            if (code.matches("S93.3[128]")) return "S93.33";
            if (code.matches("S93.33")) return "S93.32";
            if (code.matches("S93.34")) return "S93.31";
            if (code.matches("S93.42")) return "S93.41";
            if (code.matches("S93.41")) return "S93.42";
            if (code.matches("S93.48")) return "S93.40";
            return code;
        }
        //Teil yy
        if (code.matches("S98.[\\d]?[\\d]?")) {
            if (code.matches("S98.4")) return "S98.9";
            return code;
        }
        return code;
    }

    /**
     * Reads the Referencelist as a CSV-File line by line und saves it inside an ArrayList.
     * Converts the ArrayList to an Array und returns it.
     *
     * @param chooser Class for choosing a file inside the Filesystem
     * @return Array with the Reference-List inside
     * @throws FileNotFoundException Throws an Exception if he can not find the File
     */
    private static String[] referenceListFromCSVToArray(JFileChooser chooser) throws FileNotFoundException {
        ArrayList<String> referenceList = new ArrayList<>();
        try (Scanner sc = new Scanner(new File(choosePath("Choose Referencelist as CSV-File", chooser)))) {
            while (sc.hasNextLine()) {
                referenceList.add(sc.nextLine().substring(0, 8));
            }
        }
        return referenceList.toArray(new String[0]);
    }

    /**
     * BinarySearch after specific String inside the Reference-Array:
     * The String gets compared with a Value inside the middle of the Reference-Array. If
     * the string is lexicographically smaller than the value, the search continues in the half
     * between leftSide and middle. If not it continues in the half between middle and rightSide.
     *
     * For easier matching the length of the gets saved inside of length.
     * @param referenceArray Array of the Reference-ICD
     * @param searchWord String of the Word we are searching
     * @return Returns an Int
     *          - middle = Match Found
     *          - -1 = No Match Found
     */
    public static int binarySearch(String[] referenceArray, String searchWord) {
        int leftSide = 0, rightSide = referenceArray.length - 1, middle , match;
        int length = searchWord.length();
        while (leftSide <= rightSide) {
            middle = leftSide + (rightSide - leftSide) / 2;
            match = searchWord.compareTo(referenceArray[middle].substring(0, length));
            if (match == 0) {
                return middle;
            }
            if (match > 0) {
                leftSide = middle + 1;
            } else {
                rightSide = middle - 1;
            }
        }
        return -1;
    }

    /**
     * Finds the first Match from the Reference-Array.
     * Compares the original Match with one value earlier inside the  Array.
     * Saves the Position from the last Match aka the first possible
     * Match inside the Reference-Array.
     *
     * @param referenceArray Array of the Reference-ICD
     * @param searchWord String of the Word we are searching
     * @param position Position of the Match inside the Reference-Array
     * @return The int Poisition of the first Match inside the Reference-Array
     */
    private static int getFirstInList(String[] referenceArray, String searchWord, int position){
        int length = searchWord.length();
        while(searchWord.compareTo(referenceArray[position].substring(0, length))==0){
            position--;
        }
        position++;
        return position;
    }

    /**
     * Prints a new Table line by line as a CSV-File.
     *
     * @param rows List inside a List of the new Values from the old CSV-File
     * @param chooser Class for choosing a file inside the Filesystem
     * @throws IOException Throws an Exception if he can not find the File
     */
    private static void printNewCSV(List<List<String>> rows, JFileChooser chooser) throws IOException {
        try (FileWriter csvWriter = new FileWriter(choosePath("Choose clean CSV-File where changed ICD-Codes should be safed!", chooser))){
            for (List<String> rowData : rows) {
                csvWriter.append(String.join(";", rowData));
                csvWriter.append("\n");
            }
            csvWriter.flush();
        }
    }

    /**
     * Gets information from the User. Returns what the User writes in the terminal.
     * !IMPORTANT! Only accepts an Integer. Nothing else. Would give an error else.
     *
     * @param s Is the Information the User should give
     * @param scanner For scanning the commandline aka the User-Input
     * @return int from the User
     */
    private static int getInformationFromUser(String s, Scanner scanner) {
        System.out.println(s);
        return scanner.nextInt();
    }

    /**
     * Gives out the absolute File Path of a choosen File.
     *
     * @param info Sets the Diolog-Title for the Information which File should be selected
     * @param chooser Class for choosing a file inside the Filesystem
     * @return The absolute Path of the chosen File
     */
    private static String choosePath(String info, JFileChooser chooser) {
        chooser.setDialogTitle(info);
        chooser.showSaveDialog(null);
        return chooser.getSelectedFile().getAbsolutePath();
    }

    /**
     * Instead of printing everything inside the Console it gets written inside a Text-File.
     *
     * @param chooser Class for choosing a file inside the Filesystem
     * @throws FileNotFoundException Throws an Exception if he can not find the File
     */
    private static void printEverythingInTextFile(JFileChooser chooser) throws FileNotFoundException {
        PrintStream stream = new PrintStream(new File(choosePath("Choose a clean TXT-File for Output!", chooser)));
        System.setOut(stream);
    }
}
