# Supplementary material for: Transforming the German ICD-10 (ICD-10-GM) into Injury Severity Score (ISS)—Introducing a new method for automated re-coding
Source: PLoS One. 2021 Sep 10;16(9):e0257183. doi: 10.1371/journal.pone.0257183 (PMC8432850; doi:10.1371/journal.pone.0257183)
Supplement: S1 Dataset — (XLSX) [file pone.0257183.s003.xlsx]

## Sheet: primary data set
study_ID	age	sex	death_ER	DGU_maxAIS_headneck	DGU_maxAIS_face	DGU_maxAIS_thorax	DGU_maxAIS_abdomen	DGU_maxAIS_Extremities	DGU_maxAIS_external	ISS	ICD-10-GM
1	85	f	nein	4	0	2	0	2	0	24	S06.20	S42.29		I46.0	S06.6	Z23.5		D62	D68.4	J96.00	S01.83	S01.88	S02.0	S02.1	S06.1	S06.20	S06.21	S06.5	S06.6	S06.79	S21.84	S22.44	S27.0	S41.85	S42.20	S61.88	U69.12	V99	Y69
2	56	m	nein	3	0	3	0	2	0	22	I62.9	J93.9	S02.0	S02.1	S06.5	S22.44	S42.00	S62.21		S06.33	S06.70		E87.5	H92.2	S01.87	S01.87	S02.0	S02.1	S06.0	S06.33	S06.5	S06.70	S06.70	S06.70	S21.85	S21.85	S22.20	S22.44	S27.0	S41.85	S42.00	S61.84	S62.21			S02.1
4	75	m	nein	5	0	5	0	0	0	50	I46.0	S06.5	S06.79	U69.13	X59.9	Z23.5		E11.90	G93.2	G93.5	I25.12	I25.22	I44.2	I46.0	I49.8	I71.00	J96.01	R57.0	S00.05	S01.0	S01.84	S02.0	S06.33	S06.6	Z86.7	Z92.2				I71.00	S02.0	S06.5	S06.8
5	74	m	nein	5	1	0	0	0	1	27	S02.1		S06.0	T17.5	T17.8	Z23.5		B44.1	D69.58	E03.8	E13.90	G93.2	G93.5	G96.8	H66.0	H72.8	H92.2	I10.90	I26.9	J17.2	J69.0	J96.00	R04.0	R31	S00.05	S00.05	S01.83	S01.88	S01.88	S01.88	S02.0	S02.1	S02.4	S06.1	S06.21	S06.4	S06.5	S06.6	S06.73
6	71	m	nein	2	0	3	0	3	0	22	I60.9	S06.0	S22.44	S29.9	S72.10	S82.38	V99	Z04.3		S00.05	S01.0	S06.0	S21.84	S22.44	V99		E87.5	J96.01	R41.2	S06.6	S27.0	S27.31				S01.9	S81.84	S82.31				E66.00	F05.8	M62.55	M79.86	S80.0	S81.85	S81.85	S82.18
7	91	f	nein	4	0	0	0	0	0	16	I61.9		S00.85	S06.6		D69.58	G40.2	I10.91	I35.1	S01.84	S01.84	S02.0	S02.1	S06.33	S06.5	S06.6	S06.79	X59.9	Z92.2	Z96.64			S06.6	S06.79	X59.9								M62.50	S06.6	S06.79	X59.9		M62.50
8	48	m	nein	4	0	3	0	2	0	29	S20.2	S60.81	Z23.5		E66.02	G08	H93.1	J96.00	S00.05	S01.0	S01.85	S01.85	S02.0	S02.1	S06.0	S06.1	S06.21	S06.4	S06.5	S06.6	S21.85	S21.85	S22.04	S22.44	S27.31	S27.32	S41.85	S41.85	S42.03	X59.9						S22.04		S27.32
12	48	m	nein	3	0	5	2	2	0	38	S06.0	S22.5	S30.1	S32.5	S81.0			S06.0	S06.79			D62	D69.58	I26.9	I46.0	I50.01	I50.05	J96.00	K76.6	R57.0	R57.1	S06.0	S06.20	S06.5	S06.79	S06.79	S06.79	S11.86	S12.25	S21.86	S21.86	S22.05	S22.20	S22.44	S27.0	S30.1	S31.86	S31.86	S31.86
13	83	m	nein	5	0	0	0	0	0	25	S01.80	S06.5	Z23.5		G93.5	I62.00		C18.8	D68.33	G93.5	I25.11	I48.0	I50.13	J96.00	N18.3	N28.88	N40	R31	S06.5	S06.73	X59.9	Y57.9	Z85.0	Z92.1	Z93.3	Z93.5
15	48	m	nein	4	0	2	0	0	0	20	S06.21	S22.32		S06.0	S06.79			F10.1	F15.1	I10.90	S06.21	S06.79	S21.85	S22.42	U60.1	U61.9	Y09.9	Z21		I10.90	S05.8	S06.0	S06.21	S06.79	S06.79	S20.2	S30.1	Z23.5
17	43	m	nein	0	0	3	0	3	0	18	S20.2	S21.84	S22.43	S30.1	S71.84	S72.01	X59.9		S13.4	S71.84	S72.01	Z04.2	Z74.1					S72.08
18	77	f	nein	2	0	5	0	0	0	29	S06.0	S22.00		I46.9	U69.13			D62	E86	E87.2	J96.00	R57.0	S01.86	S02.0	S06.33	S06.6	S06.79	S06.79	S21.83	S21.89	S21.89	S21.89	S21.89	S21.89	S21.89	S22.02	S22.03	S22.04	S22.05	S22.22	S22.44	S27.2	S27.32	T14.5	T79.7
20	26	m	nein	4	0	4	2	2	1	36	S06.0	S32.89		S06.0		A41.8	D62	D65.0	D68.4	D69.58	E87.0	E87.2	E87.5	G96.0	I26.9	I31.2	I31.3	I45.1	I46.0	I47.2	J96.00	J98.1	K72.0	M62.25	M62.26	M62.80	N17.83	R57.0	R57.1	R57.2	R65.1	S00.05	S01.80	S01.83	S01.88	S01.88	S02.0	S02.1	S06.1
22	49	m	nein	1	0	3	2	2	0	17	S06.0	S20.2	S21.84	S22.43	S30.1	S36.08	S36.12	S61.84	S62.0	V99	Z04.2		S20.2		S22.32	S36.12				S20.2
23	29	m	nein	4	0	2	0	1	0	21	S11.9	S31.1	S41.1		S11.85	S11.9	S12.22	S31.1	S41.1		S31.1			J96.00	J96.01	S10.0	S10.80	S11.85	S12.22	S15.02	S15.1	S19.88					S12.22	S41.1		J39.2	R58	R58	S10.0	S10.80	S11.9	S15.02	S15.1	S31.1	T14.1
24	73	f	nein	4	0	3	0	5	1	41	S06.0	S06.79	V99		D62	D65.0	D68.4	D69.58	E86	I95.8	J96.00	S00.48	S01.83	S01.84	S01.84	S02.0	S02.1	S06.1	S06.21	S06.28	S06.33	S06.6	S06.79	S06.79	S06.79	S21.83	S21.87	S22.44	S27.0	S30.0	S31.84	S31.84	S31.84	S31.84	S32.1	S32.4	S32.5	S32.89	U69.12
27	58	m	nein	1	2	3	0	2	2	17	S22.40	S29.9	S30.0	S39.9		S06.0	S30.0		J69.0	J98.1	S01.85	S01.85	S01.85	S01.85	S02.3	S02.4	S02.5	S03.2	S21.85	S22.44	S31.85	S32.5	V99		S02.3	S02.4	S02.5	S03.2		S06.0			M62.55	S01.51	S01.80	S20.2	S30.1	S31.85	S32.5
28	81	m	nein	5	0	0	0	0	0	25	I61.9	S06.5		S06.0		B96.2	B96.2	E13.90	E87.2	G81.9	G91.3	G93.2	G93.5	G93.6	I10.91	I48.0	I63.5	I65.3	I67.80	I69.4	J15.0	J15.6	J94.8	J96.00	K92.0	N39.0	N40	N47	R47.8	S01.85	S01.85	S01.85	S01.85	S02.0	S02.4	S02.61	S02.63	S06.0	S06.1
29	49	m	nein	4	1	0	0	0	0	17	S02.1		S01.80	S01.88	S01.88	S01.88	S02.1	S02.2	S02.4	S06.0	S11.85	S11.85	S12.23	S12.24	Y09.9		S02.8		S02.4				S00.24	S02.4	S12.24	S13.0	S13.16		S00.1	S00.24	S06.0	S11.85	S12.24	S13.0	S13.16	S20.2	S30.1	Z04.2	Z23.5
33	84	f	nein	5	2	5	0	0	0	54	I60.9	S01.83	S06.20	S06.5	S06.9	S29.9	S39.9		S01.83	S06.20		S02.8		D62	D65.0	D65.1	D68.4	D69.58	E87.5	I26.9	J96.00	R57.1	S01.88	S01.88	S01.88	S02.0	S02.1	S02.3	S06.0	S06.5	S06.6	S06.79	S06.79	S06.79	S21.85	S22.32	S27.0	S29.9	S39.9
35	84	m	nein	5	0	0	0	0	1	26	Z03.3		S06.0		D62	D68.4	D68.4	D69.58	E11.90	E86	I10.90	I25.13	I44.0	J96.00	R41.2	S01.80	S01.85	S01.85	S02.0	S02.1	S06.0	S06.33	S06.5	S06.6	S06.70	S06.70	S06.70	S11.85	S11.85	S12.22	S12.23	U69.12	U69.12	Z23.5	Z51.5	Z95.0
36	62	f	nein	0	0	1	0	4	1	18	S01.9	S06.0	S32.89		S01.9	S06.0			S21.85	S22.32	S31.85	S31.85	S31.85	S32.1	S32.4	S32.5					G44.3	L30.8	M62.55	S01.80	S20.2	S30.1	S31.85	S32.1	S70.81	X59.9	Z23.5	Z74.0	Z74.1		S31.84	S32.1	S32.7		M62.55
37	88	m	nein	5	0	0	0	0	2	29	S13.4	S29.9	S39.9		S06.5	Z23.5		D68.35	D68.4	D69.58	E16.1	E78.4	G93.5	G93.6	G93.88	G94.8	G96.1	I10.91	I61.0	I62.02	J96.00	N40	S00.05	S01.80	S06.0	S06.34	S06.5	S06.79	S13.4	S20.2	S30.0	U69.12	V99	Z51.5	Z92.2		S06.5		S00.05
38	33	m	nein	1	0	0	4	0	2	21	S20.2	S30.1	S39.9	S60.2	S60.81	V99	V99		E87.5	F19.0	F19.3	J96.00	J96.01	S21.85	S22.32	S35.9	S36.83	S37.02									B95.7	F11.2	S06.0	S30.1	S35.2	S35.4	S37.01	S81.0	S90.3	V99	Z11	Z23.5	Z46.7
42	35	m	nein	4	2	0	0	0	2	24	S00.1	S01.80	S06.6	S06.79		R41.2	S01.84	S01.84	S02.0	S02.3	S06.21	S06.5	S06.6	S06.79	S30.0	S50.81	S90.1	X59.9			S06.5		S02.0	S02.7			S06.6	S06.79	X59.9
43	31	f	nein	4	0	0	0	0	1	17	H91.8	S01.0	S01.87	S01.87	S02.0	S02.1	S06.0	V99	Z88.0					S01.87	S02.1	S06.0	V99
44	57	m	nein	0	0	4	0	0	0	16	I21.0	I46.0	S21.84	S21.84	S22.20	S22.44	S27.0	S27.31	U69.13			A41.8	D62	E83.38	E86	F05.0	G93.1	I21.0	I49.8	J15.5	J80.03	J96.00	J98.1	R04.8	R57.2	R65.1	S27.0	S27.0	T79.7	U69.01			I21.0	I46.0
45	60	f	nein	4	0	0	0	0	0	16	S01.0	S06.9	S29.9	S30.1		S06.0	S06.21	S06.79	X59.9		R41.2	S01.0	S01.85	S02.1	S06.21	S06.5	S06.6	S06.79	S29.9	S30.1	X59.9		S06.0	S06.5	S06.6				S01.85	S02.1	S06.6	S06.79	X59.9						E87.6
47	51	f	nein	4	2	0	0	2	0	24	I31.3	S02.7	S06.0	S06.21	S06.4	S52.30		S06.0	S06.21	S06.4		S06.0		R41.2	R41.3	S00.1	S01.83	S01.83	S01.88	S01.88	S01.88	S01.88	S02.0	S02.1	S02.2	S02.3	S06.33	S06.5	S06.79	S26.0	Z23.5				S51.85	S52.50	S52.59		S02.2
50	61	m	nein	4	0	3	2	0	0	29	S06.0	S06.5	S22.40	S29.9	S39.9		S06.0	S06.5		D69.58	E87.6	J96.00	S11.85	S12.25	S21.85	S21.85	S22.05	S22.44	S27.31	S37.01					S21.85	S22.05		S21.85	S22.05		A46	J96.00	R60.0			E66.00	I25.11	J18.8	J90
51	30	m	nein	5	3	2	0	2	2	38	J93.9	S01.83	S06.20	S22.5	S42.3		S01.83	S06.20		D62	D65.0	D68.4	D69.58	E23.2	E87.0	E87.2	E87.5	E87.5	J96.01	R04.1	R57.1	S00.05	S01.80	S01.83	S01.89	S02.1	S06.20	S06.21	S06.5	S06.79	S06.79	S22.5	S27.2	S27.31	S31.86	S31.86	S31.86	S32.1	S32.4
53	83	m	nein	4	0	3	0	2	0	29	S06.5	S22.40	S42.00		S06.0	V99			A41.8	D68.33	D68.4	D69.58	E13.90	E86	E88.0	G93.2	G96.0	G96.8	I10.91	I36.1	I42.88	I46.0	I48.0	I49.0	I50.01	I50.14	J15.0	J15.6	J69.0	J96.00	K31.88	N50.8	R60.1	R65.1	S01.83	S01.88	S01.88	S02.0	S02.4
55	31	m	nein	0	0	2	5	0	0	29	T14.1		T14.1		B37.88	D62	D68.4	E87.2	E87.5	E87.6	I10.00	J81	J96.00	J96.01	K65.0	S27.2	S31.83	S36.41	S36.49	S36.50	S39.88	T81.3	U69.12	W64.9	Z11		S39.9					S27.0	S31.83	S36.41	S36.49	S36.49	S36.50
56	54	m	ja	4	0	2	0	0	0	20	T07		E86	E87.2	I46.9	J96.00	S01.83	S01.89	S02.0	S06.20	S06.79	S27.0	S41.84	S43.1	T07	U69.13				S01.83	S06.9
57	39	m	nein	4	0	0	0	0	0	16	S06.6		E23.2	F10.1	F11.2	G93.5	J69.0	J96.00	K70.0	S01.83	S01.87	S01.87	S02.0	S02.1	S06.1	S06.33	S06.4	S06.5	S06.6	S06.73	T17.5	Y09.9	Z51.83	Z86.1		S06.9
59	61	m	nein	4	0	3	0	0	0	25	I46.9	U69.13		I46.0	S06.0	U69.13		D69.58	F10.0	F10.2	G96.8	J15.0	J96.00	J98.1	S01.83	S01.88	S01.88	S02.0	S02.1	S06.0	S06.6	S06.73	S06.79	S09.8	S21.85	S22.44	U69.01	U81.21	Z11	Z29.0	Z51.5		S06.0
62	71	m	nein	3	0	3	0	2	1	22	S02.1	S22.43	S42.00		S06.28	S41.84	S42.02		S06.28		S41.84	S42.02					S00.05	S00.1	S01.84	S02.1	S06.0	S20.2	S21.84	S22.43	S27.0	S30.1	S41.84	S42.03						M62.51		S41.84	S42.02		S41.84
63	64	f	nein	0	0	0	0	4	0	16	S71.89	S72.2		J96.00	S71.89	S72.2	S75.0	S85.0		S72.41			I74.3	S71.89	S71.89	S72.2	S72.3	S72.40	S75.0	S75.1					S72.7			S71.89	S71.89	S72.2	S72.43		D62	D68.4	I10.00	I74.3	J90	N39.48	S20.2
64	12	m	nein	4	0	0	0	0	0	16	S06.9	S29.9	S39.9		S06.0	S06.70		E86	R41.2	S00.05	S01.84	S02.0	S02.1	S29.88	S39.88	X59.9	Z11	Z23.5				H93.2	S00.05	S01.84	S02.0
65	38	m	nein	3	0	3	5	4	0	50	L89.09	L89.10	R13.9	S06.6	S11.84	S12.1	S21.84	S21.86	S22.04	S22.44	S22.5	S27.0	S31.84	S31.84	S31.84	S31.85	S32.01	S32.02	S32.03	S32.05	S36.01	S36.02	S37.01	S91.89	S91.89	S92.0	S92.21		B18.2	B24	B96.2	E88.0	F05.0	J15.0	J15.0	J69.0	J96.00	J96.01	J98.1
66	27	m	nein	0	0	3	3	0	0	18	T14.1		S21.1		E87.5	F10.0	F10.2	F14.2	R40.0	S21.1	S21.83	S27.1	S31.1	S35.2	S36.03	Y09.9					K66.0	R58	S27.1	S31.1	S36.03		S36.01		D62	E51.8	J96.00	K66.0	S27.1	S31.83	S36.01	S36.52	T81.0	W64.9	Z11
69	70	m	nein	2	0	4	0	1	0	21	I31.9	J94.2	S06.9	S22.5	S29.9	S39.9			S20.2	S26.88	S29.9	S30.1		D68.5	E83.38	E87.6	I48.0	J96.00	S11.85	S12.25	S21.83	S21.88	S21.88	S21.88	S21.88	S21.88	S22.01	S22.02	S22.03	S22.04	S22.44	S22.5	S26.88	S27.2	S27.31	S27.32	S27.88	S31.85	S31.85
76	31	m	nein	0	0	3	2	2	0	17	S06.0		F14.0	F14.2	S06.0	S06.0	S06.71	S22.06	S22.44	S27.0	S27.31	S31.84	S31.84	S31.84	S32.02	S32.03	S32.04	S32.89	S37.00	S42.13	S42.21			F05.0	F17.2	F23.2	F31.5	F32.3	J98.1	S01.84	S02.64	S06.0	S06.71	S21.84	S21.84	S22.06	S22.44	S31.84	S31.84
77	35	m	nein	1	0	2	1	4	1	21	R41.2	S06.0	S31.84	S32.5	S32.7	V99		F15.1	R20.2	S22.03	S31.3	S31.84	S31.84	S31.84	S32.1	S32.4	S32.5	S33.4			F15.1	S31.3	S32.1	S32.7	S33.4	V99		G47.0	S00.05	S20.2	S21.84	S22.03	S30.1	S31.84	S32.1	S51.84	S52.50	S60.81	S70.81
81	75	m	nein	5	0	0	0	0	1	26	S06.0		E11.90	E78.4	E87.2	E87.6	F43.2	G99.2	I10.90	I25.13	I25.22	I48.0	I49.4	J96.00	M48.03	M51.2	N39.40	N47	R15	S00.05	S06.0	S10.85	S11.85	S11.85	S12.24	S12.25	S14.11	S14.75	S21.85	S22.01	U50.50	U52.1	Z92.2		G82.29
82	48	m	nein	4	3	0	0	0	0	25	S06.0		S06.0			E87.2	F10.4	F17.1	F19.2	I72.6	J96.00	S01.51	S01.87	S01.87	S02.1	S02.2	S06.0	S06.6	S06.79	V99				S09.9					S13.0				S02.7		I72.6	S00.1	S00.31	S00.81	S00.85
83	13	m	nein	1	2	0	0	3	2	17	S06.9	S13.4	S29.9	S39.9	S70.1	T00.2		K08.88	S06.0	S06.9	S13.4	S29.9	S30.1	S70.1	S71.84	S72.3	T00.2		S30.1			S02.4		K08.88	S42.41	S72.3			B96.2	D62	D68.9	F43.0	F43.1	M62.88	R00.0	S00.85	S01.51	S01.80	S01.87
84	49	m	nein	4	0	4	0	2	0	36	J93.9	S02.1	S02.1	S02.1	S02.1	S06.9	S22.40	S29.9	S39.9
88	66	f	nein	2	2	3	0	2	1	17	S06.0	S20.2	S30.1	S76.1		F10.1	S06.0	S06.79	T17.2	X59.9	Z23.5		H11.3	J96.00	J96.01	S00.1	S01.0	S01.85	S02.4	S20.2	S21.85	S22.43	S27.1	S76.1	S80.0	S81.80	S83.6	Z96.64				S02.4		E66.00	F32.1	M06.80	S01.85	S01.85	S02.1
89	73	m	nein	3	0	3	0	2	1	22	F10.1	S01.80	S06.0	S06.79	X59.9		E03.8	G20.11	S00.05	S01.87	S01.87	S02.0	S02.1	S06.6	S21.84	S22.43	S51.84	S52.4		S06.6			S06.6
90	78	m	nein	4	0	0	0	0	0	16	S02.1		C61	C79.5	D69.58	G93.6	G96.0	R41.2	S01.80	S01.87	S02.1	S06.21	S06.5	S20.2	V99	Z92.2				S02.1		S02.1							E11.90	S01.84	S02.0	S06.5	S06.79	S09.2	S11.85	S13.0	S60.2	U50.10	V99
91	33	m	nein	0	0	3	0	3	0	18	S71.88	S72.2	S72.2	Z23.5		D62	D68.4	J96.00	S21.85	S22.44	S27.2	S27.31	S31.85	S32.4	S41.84	S43.00	S71.88	S71.88	S72.2	S72.3	S81.85	S82.0	S91.87	S92.3	U69.12	V99	Z47.8			S22.44	S27.31	S32.4	S32.4	S42.11	S72.2	S72.3	S82.0	S91.87	S92.3
92	35	m	nein	1	0	3	3	3	1	27	S22.40	S29.9	S39.9	S52.01		L89.14	S36.15		D68.4	F19.2	F20.0	F32.2	I10.90	I49.8	M62.50	R41.2	R44.1	S21.84	S22.40	S27.0	S36.03	S36.15	S36.20	S37.81	S51.88	S51.88	S52.01	S52.30	U69.12	X59.9	Z96.64				E27.4	S36.03	S36.15	S36.20	S51.88
93	56	f	nein	2	1	4	2	2	1	24	J43.9	J93.9	J94.2	S00.05	S06.9	S12.24	S12.25	S12.9	S22.00	S22.00	S22.32	S22.44	S27.31	S27.32	S29.9	S32.00	S36.02	S39.9	S42.00	S42.10			S06.0	S06.79	V99		E13.90	G40.2	G93.0	I48.0	I72.8	J96.00	J96.01	S11.84	S12.23	S21.84	S21.84	S22.03	S22.44
94	31	m	nein	3	1	5	0	2	2	38	J93.9	R04.8	S06.0	S12.9	S42.10		S01.31	S06.0	S06.79	S27.0	Z23.5		D62	D65.0	D68.4	F32.0	H43.3	J96.00	S01.85	S02.1	S11.85	S11.85	S11.85	S12.22	S12.23	S12.24	S12.25	S21.85	S21.85	S22.44	S22.5	S27.0	S27.32	S40.0	S41.85	S41.85	S42.10	S42.13	U69.12
95	24	f	nein	0	0	3	2	4	0	29	S06.0	S31.85	S33.2	S41.84	S42.00	V99		H44.8	I49.8	O02.1	O09.2	O99.4	S90.81	Z88.8					I49.8	O02.1	O09.2	S06.0	S31.85	S33.2	S41.84	S42.00	V99	Z34			S06.0	S31.85	S33.2	V99			M62.50
96	25	f	nein	3	2	0	0	3	1	22	S06.0	S52.30	S52.50		S51.87	S52.50	S52.6		S01.0	S01.84	S02.1	S06.0	S51.84	S51.87	S52.50	S52.6	Z47.8					S01.80		S51.88	S52.50			S01.80	S06.0	S51.88	S52.50	S52.50
98	77	m	nein	1	0	0	0	4	0	17	S06.0	S32.7			S06.0		G40.2	J96.00	S31.85	S32.5	S50.0	V99		S06.0		S06.0	S20.2	S30.1	S31.85	S31.85	S32.1	S32.5	T81.4	Z23.5	Z74.0	Z74.1		J96.00	S06.0	S31.85	S31.85	S32.5	S32.7	S50.0	V99
100	43	m	nein	5	0	0	0	0	2	29	S06.9	S12.9	T71		S06.0	S06.79	T71	X59.9		A41.8	E86	E87.2	F12.1	F13.1	F19.0	F32.2	G93.1	I10.91	I63.5	I65.2	I67.0	J69.0	J80.03	J96.00	J96.01	K72.0	N17.83	R57.2	R65.1	S06.1	S11.85	S11.85	S12.0	S12.1	S15.03	S17.0	S27.5	T17.5	T79.7
101	64	f	nein	1	0	3	0	4	1	26	S06.0	S22.40	S29.9	S39.9	S77.1	S81.89	S82.6		S06.0	S06.79	S32.5	V99		J96.00	S00.05	S21.85	S22.44	S36.11	S81.89	S82.6	T68		S06.0		S32.7	S81.89	S82.88		S32.7			S81.89	S82.88			S81.89	S82.88		S32.1
106	69	m	nein	0	0	4	0	2	0	20	S06.0		S06.0	Z23.5		I10.90	J96.00	S06.0	S21.85	S22.44	S27.0	S41.84	S42.00	V99				M62.51	S27.0	S41.84	S42.02	Z46.7		J96.00	S06.0	S21.85	S22.44	S27.0	S41.84	S42.02	V99		M62.51
107	79	f	nein	0	0	3	5	3	2	43	L89.17	S29.9		C94.40	D62	D69.58	E11.90	E66.02	E83.38	E86	E87.0	E87.5	E88.0	G62.80	G72.80	I10.90	I49.8	I72.4	I77.0	I77.0	J18.8	J96.00	K66.0	K85.91	R41.2	S21.84	S21.84	S21.84	S21.84	S21.84	S22.00	S22.03	S22.04	S22.22	S22.44	S25.5	S27.0	S27.5	S27.88
108	78	f	nein	3	0	0	0	3	1	19	S29.9	S39.9	S52.01	S72.00		S06.0	S29.9	S39.9		E86	E87.6	J96.00	S00.05	S01.85	S02.1	S06.0	S06.21	S06.33	S06.5	S06.6	S06.79	S51.85	S52.01	S71.85	S72.08			S06.9			S41.84	S42.00	S51.85	S52.01	S71.84	S71.85	S72.01	S72.08
110	75	f	nein	5	0	0	0	0	0	25	S06.5		C90.00	D61.9	D70.6	I49.5	N18.5	S06.0	S06.21	S06.79	Z45.20	Z51.5	Z95.0	Z95.88	Z99.2			S06.5			S06.5
111	78	m	nein	4	3	3	0	0	0	34	S02.2		S06.0		E87.5	N18.5	S01.80	S01.85	S01.85	S01.85	S01.85	S02.0	S02.1	S02.2	S02.3	S06.5	S21.85	S22.44	Z99.2		S06.5			S01.80	S02.1	S02.1	S02.2					S01.85	S02.1			M62.58			D63.8
112	30	m	ja	3	4	3	0	0	0	34	R99	V99			R99	S06.9	S20.2	V99		S06.9
115	74	f	nein	2	0	3	0	2	0	17	S22.04		S06.0	S06.70			D62	E03.8	E78.0	E87.6	F05.8	H40.1	I10.90	J96.01	J98.1	R41.2	S21.84	S21.84	S21.84	S22.04	S22.05	S22.44	S27.2			S21.84	S22.04					B37.1	E66.01	G47.31	J17.2	R29.6	S06.6	S06.70	S20.2
117	54	m	nein	0	0	0	3	3	0	18	S32.04	S32.05	S72.10		S06.0		S06.9		E87.5	G47.31	J96.01	S31.85	S31.85	S32.04	S32.05	S37.22	S71.85	S72.10			S71.84	S72.10		M62.55	S30.2	S35.2	S71.85	S72.10	Z23.5		M62.55
123	43	m	nein	1	0	0	0	4	1	18	S06.0	T11.6		S06.0	S48.1		F10.0	G54.6	J96.00	S00.05	S41.89	S42.3	S48.1	T79.7		F10.0	S06.0	S41.89	S42.3	S48.1	V99	W49.9			S41.89	S42.3	S48.1	Z11		S47	S48.9			S42.3	S48.9
124	82	f	nein	5	0	0	0	0	0	25	S01.83	S06.5	S06.79		S01.83	S06.5	S06.79		I10.90	J96.00	N18.1	S01.0	S01.83	S06.5	S06.79	Z51.5	Z92.1
126	65	m	nein	1	0	4	0	2	0	21	S06.0	S22.5	S42.03		S06.0		E87.5	I10.90	S00.05	S01.84	S02.1	S21.85	S21.85	S22.44	S22.5	S27.0	S30.1	S36.08	S36.11	S41.85	S42.03	X59.9							E78.4	I10.90	I48.0	S27.0	Z46.7
127	79	m	nein	1	0	3	0	2	2	17	I25.10	S00.1	S00.21	S06.0	S20.2	S30.1	S50.81	S80.81	Z92.2		S06.0		S06.0						I72.8	S01.0	S06.0	S21.84	S22.43	S25.1	S27.0	S41.84	S43.08	V99	Z04.1
128	28	f	nein	3	0	0	2	4	0	29	S06.5	S06.6	S20.2	S30.1	S31.85	S31.85	S32.5	S32.7	S36.01	S36.11	S36.20	S37.01	V99		S06.0	S06.79	S31.85	S31.85	S32.5	S32.7			S06.0	S06.5	S06.6	S06.79	S20.2	S30.1	S31.85	S32.7	S36.01	S36.11	S36.20	S37.01	V99				M79.85
129	76	f	nein	5	0	0	0	0	0	25	S06.5	S06.9		R29.6	R55	S06.0	S06.79	T17.5		G93.5	I50.13	J96.00	S06.21	S06.5	X59.9	Z92.1		S06.5
130	84	m	nein	5	0	0	0	0	1	26	S06.0	S06.79		E87.5	G93.5	H92.1	I10.91	J69.0	J96.00	J96.01	S01.0	S01.83	S01.87	S01.87	S02.0	S02.1	S06.0	S06.21	S06.4	S06.5	S06.6	S06.79	S06.79	S06.79	S06.79	S06.79	Z23.5		S01.83	S02.1	S06.5	S06.79	S06.9
132	50	m	nein	1	0	2	2	4	0	24	S32.4	T07		S06.0	S31.84	S32.4		S06.0				S06.0	S06.79	S20.2	S21.84	S22.06	S31.84	S32.05	S32.4		S31.84	S32.4			D68.4	I10.90	M79.70	S20.2	S21.84	S22.06	S30.1	S31.84	S31.84	S31.84	S31.84	S31.84	S32.05	S32.1	S32.2
136	30	m	nein	3	3	0	0	0	1	19	S06.0		S01.0	S01.85	S01.85	S01.85	S02.0	S02.3	S02.4		S01.0	S02.0	S02.3	S02.4			H53.9		E66.00	H44.8	H45.0	S01.85	S01.85	S02.1	S02.4	Z13.2			S01.88	S02.1	S02.4
137	56	m	nein	4	1	3	0	0	2	29	S01.84	S02.0	S06.33		D68.4	D73.0	F10.2	I10.90	J44.89	S01.51	S01.84	S02.0	U69.12	Y09.9		S01.51				S01.88	S02.0	S07.0	S09.9		F43.1	F43.2	S01.84	S02.0	S02.5		M62.58
138	36	f	nein	1	0	2	2	4	2	24	S06.0	S32.89	S39.9		S06.0	S06.79	S30.1	Z23.5			F13.2	F31.5	F32.3	G57.3	J96.00	R41.1	S27.31	S31.85	S31.85	S31.85	S32.1	S32.3	S32.4	S35.5	S36.12	S37.03	S81.0	S81.9	X59.9	Z47.8	Z90.3			S32.3	S32.4	S36.12	S37.03	S81.0	S81.9
141	44	f	nein	4	0	3	0	0	2	29	S06.0		H74.8	S01.0	S01.84	S01.88	S02.1	S02.8	S06.0	S06.33	S06.5				S02.1				S51.0		S01.84	S02.1	S06.0	S22.44	V99
144	49	m	nein	5	3	2	0	0	0	38	I46.0	S00.05	S02.7	S06.6	U69.13	Z23.5		D62	D65.0	E23.2	E87.0	E87.6	E88.0	G93.1	G93.5	G96.8	I42.88	I50.12	J96.00	S00.05	S01.83	S01.88	S01.88	S01.88	S01.88	S01.88	S02.0	S02.1	S02.2	S02.2	S02.3	S06.1	S06.21	S06.33	S06.5	S06.79	S11.85	S11.85	S12.23
146	64	f	nein	0	0	3	0	3	1	19	S01.0	S81.89	S81.89	S82.11	S82.21	S82.6		D62	D68.4	E13.90	E86	J44.89	J96.01	S81.89	S81.9	S82.21	U69.12	W64.9	Z88.8			S01.0	S81.85	S81.89	S81.9	S82.11	S82.6			S81.89	S82.21				E88.0	F17.2	G47.8	M25.46	M79.86
147	30	m	nein	3	0	2	0	2	0	17	T01.6		S62.63	T14.1		S01.80	S21.1	S41.0	S41.1	S61.0	S61.88	S62.63	S63.4	S71.0	W64.9	Y09.9				S41.0	S41.0	S41.1	S61.0	S62.60	T14.1	T14.3			B95.48	S62.63	T89.02	Z11
148	78	f	ja	0	0	4	0	0	0	16	J94.2	S06.0		D62	I46.0	I46.9	J94.2	S06.0	S21.84	S22.40	S27.1	S80.0	U69.13	X59.9
149	42	m	nein	1	1	3	0	4	0	26	S06.0	T05.5			S01.84	S02.2	S06.0		B95.2	B95.7	B95.90	B96.5	B96.7	D62	D90	I26.9	J90	J96.00	S21.85	S22.44	S27.0	S27.31	S31.86	S31.86	S31.86	S31.86	S32.05	S32.1	S32.4	S32.5	S71.89	S72.40	S81.80	S81.89	S82.21	S86.1	W64.9		S06.9
151	22	m	nein	1	0	0	0	4	1	18	S06.0	S20.2	S30.0	S30.1	S31.84	S31.84	S32.1	S32.5	Z04.2		S31.84	S32.1	S60.81	T81.4	Z74.0	Z74.1				S31.84	S32.89
152	59	m	nein	5	0	0	0	0	0	25	S01.83	S06.20	S06.20	S06.79		S01.83	S02.5	S06.20	S06.5	S06.79		D62	D65.0	D68.4	D69.58	E86	I48.0	J69.0	J96.00	S00.05	S01.89	S01.89	S02.0	S02.1	S06.0	S06.21	S06.5	S06.79	S06.79	U69.12	U69.12	Z23.5			S02.5				S06.5
153	53	m	nein	0	0	3	2	2	0	17	E11.90	S06.0	S20.2	S32.7	S51.88	S52.8	S80.81		E11.90	S06.0	S20.2	S51.88	S52.8	S80.81		E87.6	S21.85	S22.43	S31.85	S31.85	S31.85	S31.85	S31.85	S31.85	S32.02	S32.04	S32.05	S32.1	S32.5	S32.81	S37.82	S51.88	S52.01	T14.5	T14.6			S52.8
154	72	m	nein	4	0	0	2	0	0	20	I61.9			S06.6		B37.7	D62	D68.33	D68.4	D69.58	E87.2	E88.0	F05.0	G93.5	G93.6	I25.22	I25.5	I50.00	I50.05	I51.7	J15.0	J80.02	J96.00	J98.0	K90.8	L27.0	N17.83	R13.9	R18	R31	R47.0	R60.1	R65.1	S06.33	S06.6	S06.79	S36.00	U69.01	U69.12
155	43	f	nein	1	0	2	2	3	0	17	S31.85	S32.1		J96.00	S21.85	S22.8	S31.85	S31.85	S31.85	S31.85	S31.85	S31.85	S31.85	S31.85	S32.01	S32.02	S32.03	S32.04	S32.05	S32.1	S32.4	S32.5			S32.1	S32.5	S32.7			S06.0	S20.2	S21.84	S21.84	S22.31	S22.32	S30.1	S31.85	S32.1	Z04.2
156	69	f	ja	3	0	5	0	3	3	43	S01.83	S06.20	S06.79		I46.9	R57.1	S06.20	S06.9	S71.86	S72.3	U69.13		I46.9	R57.1	S01.83	S06.20	S06.79	S06.8	S06.9	S71.86	S72.3	U69.13
157	29	f	nein	3	0	5	0	2	0	38	D69.58	E83.58	I46.9	R57.1	R68.0	S25.1	S26.88	S75.0	S75.1	U69.12	Y09.9		D69.58	E83.58	I46.9	R57.1	R57.1	R68.0	S21.9	S25.1	S26.88	S75.0	S75.1	U69.12	U69.13	Y09.9
158	54	m	nein	2	0	3	0	2	0	17	E87.5	I44.7	S21.84	S22.42	S29.9	S41.84	S42.11		I10.90	I48.0	N18.5	S06.0	S06.70				I21.4	I27.28	I46.9	I50.01	I50.14	J96.00	R57.0	T81.0	Y69	Z95.5
160	75	m	nein	2	0	0	0	4	0	20	S32.1		S31.84	S32.1	S32.89		S32.89			S06.0		S06.0	S31.84	S32.1	S32.7			D38.3	D50.8	E11.90	E53.8	E78.4	I10.90	R20.1	S06.0	S06.79	S20.2	S30.1	S31.84	S32.89	S60.81	U50.30	X59.9	Z74.0	Z74.1		S32.1	S32.7
161	65	f	nein	4	2	3	0	2	0	29	S06.0	X59.9		E03.8	F10.1	S01.87	S01.87	S02.0	S02.1	S06.5	S06.6	S21.84	S22.44	S27.1	S27.31	S51.84	S52.50						S01.84	S02.3	S06.6	S41.84	S42.02	S42.12	Z46.7		S41.84	S42.02
163	45	m	nein	1	0	0	0	0	1	2	S01.0	S06.0	S29.9	S39.9		S06.0		F10.0	F10.2	J96.01	S01.0	S06.0			S01.0			S06.0	S20.2	S30.1	Z11	Z23.5
164	35	f	nein	1	0	0	0	0	0	1	S06.0	S30.0			S06.0	S30.0		O09.4	S30.0	W64.9	Z34						Z35.1
165	49	f	nein	2	0	0	0	4	1	21	S06.0	S32.89	S82.41			S06.0	S11.84	S12.1	S13.4	S20.2	S30.1	S31.84	S31.84	S32.4	S32.5	S80.0	S80.1	S81.84	S82.41		S31.84	S32.5			S06.0	S11.84	S12.1	S20.2	S30.1	S31.84	S31.84	S32.4	S32.5	S80.0	S80.1	S81.84	S82.41	S82.41
166	37	f	nein	2	0	2	0	2	1	12	S06.0	S22.20	S29.9	S39.9	S52.51		E03.8	S06.0	S20.2	S30.1	S51.85	S52.50	S80.81	S80.81	Z04.1	Z23.5		J96.01	M47.22	S21.84	S22.20	S51.85	S52.50	V99	Z98.0				S51.85	S52.50		M79.83	S11.84	S12.25	S51.85	S52.50	T79.8
167	49	m	nein	4	0	2	2	0	0	24	S06.0		J69.0	S06.0		A41.8	E51.2	E51.9	E86	E87.6	F05.0	F10.0	F10.2	F10.4	F10.6	I10.90	J15.5	J69.0	J80.03	J96.00	J96.01	R57.2	R65.1	S01.85	S01.85	S02.0	S02.1	S06.0	X59.9	Z23.5	Z74.3
168	77	m	nein	1	3	3	0	2	1	22	S06.0	S42.3		D90	S00.05	S01.80	S06.0	S06.79	S20.2	S30.1	S41.84	S42.3	Z88.0	Z92.1		C61	E03.8	E11.90	E78.4	F00.0	F05.1	I10.90	I48.0	J39.80	N18.1	Q25.8	S01.84	S01.84	S02.3	S02.4	S21.84	S22.44	S41.84	S42.3	T88.4	X59.9	Y84.9	Z11
169	72	m	nein	1	0	0	0	1	1	3	R42	S00.31	S06.0	S63.60	S80.81		I48.0	R55	S00.31	S00.81	S00.85	S06.0	S63.60	S80.81	Z92.1		S06.0	S06.79	Z45.00
170	58	m	nein	2	0	0	0	0	1	5	G40.1	G40.9		G40.1		G40.9		S01.0				G40.1	R41.2	S00.1	S01.0	S06.6	S06.70
171	86	m	ja	3	0	0	2	0	1	14	S06.5		S06.5		S06.5			G93.6	J69.0	S01.84	S02.1	S06.5	S31.84	S32.03	U69.01
172	39	m	nein	1	1	3	0	0	1	11	S01.21	S06.0	S29.9	S39.9	S80.1		R40.0	S06.0	S06.79	Z23.5			S06.0		S02.2			S01.21	S01.84	S02.2	S06.0	S20.2	S21.84	S22.43	S30.1	X59.9			F10.0	F10.3	F19.0		S22.43
173	72	m	nein	3	0	3	0	0	1	19	S01.83	S06.0	S06.79	S06.9		F10.0	J96.00	S06.5	S06.79				D69.40	S01.0	S06.0	S06.5	S06.79	S21.84	S22.43
174	81	f	nein	1	0	5	0	1	1	27	S06.0	S21.83	S27.0	S61.9	T14.1		S06.0	S11.02	S11.9	S21.83	S27.0	S29.9	S61.9	T14.1	W49.9	Z91.8		F41.2	J96.00	S27.0	Z43.0	Z86.5				S11.02	S11.02	S11.9	S11.9	S29.9	S29.9	W49.9	W49.9	Z91.8	Z91.8
175	73	m	ja	3	0	4	2	2	0	29	I46.0	U69.13		S00.05	S06.0	S06.79		E87.6	I25.13	I25.5	I27.28	I44.7	I48.0	I49.8	I65.2	J96.00	R57.0	S06.0	S06.33	S06.79	S06.79	S21.85	S22.44	S27.0	S27.31	S31.85	S31.85	S32.01	S32.02	S41.85	S41.85	S41.85	S42.12	S42.13	S42.14	T81.8	T82.3	V99	Y69
176	75	f	nein	0	0	0	0	3	0	9	N17.99	S72.10		L89.08	S71.85	S72.10		B96.8	E83.38	F05.0	I10.90	I48.0	I71.2	J45.1	J96.00	J96.01	K56.7	M62.80	N13.3	N17.82	N39.0	R40.0	R52.2	S71.85	S72.10	T14.8	X59.9					S71.85	S72.10					S72.10
177	12	m	nein	1	0	0	0	2	0	5	S06.0	S06.79	S20.2	S30.1	S81.84	S82.5	Z04.1	Z46.7		S81.84	S82.5	V99					S81.84	S82.5	V99			M62.56	S81.84	S82.5		M62.56
178	84	f	ja	5	0	0	0	0	1	26	I61.9	S06.0		S06.0	S06.33	S06.70		D69.58	F00.2	G30.8	I10.90	S06.0	S06.1	S06.33	S06.70	S06.70	S06.70					S06.33	S06.70
179	89	m	nein	0	0	0	0	0	1	1	E86	G40.8		E86	G40.8	G40.8	I10.00	I48.0					B96.2	E87.6	G40.8	J15.2	J15.6	J96.00	U69.01	U69.01	Z11		M62.50				F05.8		G40.8	H91.1	M62.50	N18.2	N39.42	N39.47	R13.9	R63.3	S80.81	Z71
180	53	f	nein	1	0	2	0	1	0	6	S06.9	S29.9	S39.9	S56.3		S20.2	S21.84	S22.42	S30.1		S21.84	S22.42				E27.4	I10.90	S21.84	S22.42	S60.0	V99	Z04.1
181	48	m	nein	0	0	0	1	0	0	1	V99	Z03.3		S06.0	S06.79	S20.2	V99	Z88.8		Z03.3
182	34	m	nein	1	0	0	0	0	0	1	S20.2	T09.3		S20.2	T09.3			G55.3	M48.06						M62.47	M62.57			F45.41	G55.3	G83.8	M48.06	T09.3		M62.58
183	70	m	nein	1	0	0	0	0	0	1	S06.0	S06.79		S06.0	V99			E11.90	I10.90	I25.10	S06.0	S20.2	S30.1	S80.81	Z04.1	Z92.2
184	54	m	nein	0	0	0	0	2	1	5	T11.1		S56.1		J96.00	S54.1	S55.1	S56.1			S55.1	S66.1					S54.1	S56.1				E03.8	F10.0	F10.2	F32.1	K22.6	R74.8	S55.1	S56.0	Z92.2
185	54	f	nein	0	0	3	0	0	1	10	J94.2		S21.83	S27.2	Y09.9		S27.2			S21.83	S27.2
186	47	m	nein	1	1	0	0	3	1	11	S52.9		B96.6	G40.8	H91.3	S00.81	S01.84	S02.2	S20.2	S30.1	S52.50	T89.02	Z11	Z23.5		E03.8	M79.83	S06.0	S06.79	S51.89	S52.50	T79.8	X59.9				S51.89	S52.30		S51.88	S52.50
187	43	f	nein	1	0	2	0	4	0	21	S32.89		S06.0	S31.84	S31.84	S32.1	S32.5		S31.84	S32.5		S06.0			S32.7			S20.2	S21.84	S22.05	S30.1	S31.84	S32.5	S60.2	Z74.0	Z74.1
188	16	f	nein	1	0	0	0	0	0	1	S06.0	S30.0	S39.9		S00.85	S06.0	S20.2	S30.1		S06.0			S00.05	S06.0	S06.79	V99	Z04.1
189	20	f	nein	4	1	0	0	2	1	21	S02.5	S06.0	S29.9	S39.9	S82.18			S01.88	S02.5	S06.0	S20.2	S30.1				F10.0	R41.2	S01.83	S01.88	S01.88	S01.88	S02.1	S02.2	S02.4	S06.1	S06.21	S06.6	S06.79	S06.79	S06.79	S81.85	S82.18	S89.9	X59.9		S02.4		S82.18
190	75	f	nein	3	0	0	0	1	1	11	S01.0	S06.0	S12.24	S12.25		S01.0	S06.0		S11.84	S11.84	S12.24	S12.25			S01.0				S12.24			E55.9	H40.8	K08.88	K59.09	M54.2	M62.50	R41.2	R49.0	S11.84	S12.24	S20.2	S20.81	S30.0	S30.1	S60.0	Z23.5	Z46.7	Z74.0
191	32	m	nein	1	0	3	0	0	0	10	G41.0	S06.0			G40.8			G41.0
192	37	f	nein	1	0	5	5	3	0	59	S29.9	S36.12	S39.9		L89.11	S31.83	S36.11		B37.1	B95.2	B96.2	B96.2	B96.5	B96.7	D62	D65.0	D68.4	D68.5	D69.58	E13.90	E87.0	E87.2	E88.0	F05.0	F32.2	F41.0	F43.1	G40.2	G57.3	G62.80	G72.80	I47.1	I48.0	I80.81	I82.81	J15.6	J17.2	J90	J96.00
193	24	m	nein	1	0	0	0	3	0	10	S20.2	S30.1	S81.85	S81.88	S82.38	S82.38			M79.86	S06.0	S81.88	S82.38	Z46.7	Z47.8	Z74.0	Z74.1		S06.0			S81.89	S82.7			S81.89	S82.28
194	77	f	nein	3	0	0	3	2	0	22	F32.2	L89.18	S06.0	Z23.5		D62	D69.58	E78.4	E87.6	F00.1	F05.1	G30.8	G83.41	I10.90	I25.11	I80.80	J90	J96.00	K07.6	K59.01	M84.48	N18.3	R13.9	S11.85	S12.22	S12.23	S31.85	S31.85	S32.03	S32.03	S34.0	S34.18	S34.73	S34.73	S91.85	S92.0	X59.9	Z74.3	Z92.2
195	43	m	nein	5	1	0	0	0	1	27	S06.5	S29.9	S39.9		S06.0	S06.5	S06.79	S29.9	S39.9		S06.5				S02.60		A41.8	B37.1	D62	D68.4	D69.58	D89.8	E86	E87.0	E87.2	E87.5	J13	J15.0	J17.2	J18.1	J80.03	J96.00	J98.1	R57.2	R65.1	S01.85	S02.60	S06.0	S06.5
196	39	m	nein	5	0	4	3	4	2	57	I60.9	J93.9	S06.5	S12.1	S22.20	S22.40	S27.31	S32.00	S32.01	S32.02	S32.04	S32.05	S32.7		S06.5		B96.2	D62	D65.0	D69.58	E23.2	E86	E87.0	E87.6	E88.0	F32.2	F41.0	G25.3	G40.3	G91.3	G93.6	G96.8	I47.1	I67.80	I80.81	J15.0	J15.6	J96.00	J96.01
197	59	m	nein	1	0	0	0	0	0	1	S06.0	S29.9		F10.0	R55	S06.0	S29.9	X59.9		S06.0				D18.03	I49.3	R55	Z45.08
198	81	f	ja	1	0	3	0	1	2	14	S21.84	S22.44			D62	E41	E87.2	E87.5	F05.0	F10.0	F10.2	F10.4	H05.8	I10.90	I46.1	I47.1	I48.4	J90	J96.00	K76.0	K86.0	N17.81	N18.2	R18	R58	R64	S06.0	S06.79	S21.84	S22.44	S27.1	S51.84	S52.50	S61.84	S63.11	T68	T79.7	X59.9	Z11
199	27	f	nein	1	0	0	0	0	0	1	S06.0	S13.4	S29.9	S30.1		S13.4						O09.3	O26.81	V99	X59.9	Z04.1
200	31	m	nein	1	0	0	0	0	0	1	S06.0		S06.0	S13.4	S20.2	S30.1	S40.0	V99
201	70	m	nein	2	0	2	0	2	0	12	S11.84	S12.25	S21.84	S21.84	S21.84	S21.84	S22.01	S22.02	S22.21	S22.31	S41.84	S42.03	X59.9	Z04.2	Z46.7		S41.84	S42.03		G47.38	S41.84	S42.03
202	19	m	nein	1	0	2	2	1	0	9	S06.9	S29.9	S30.1		R41.2	S06.0	S27.31			S27.31			H92.2	S20.2	S27.31	S30.1	S37.01	S40.0	S50.0	S50.81	S70.81	S70.81	S80.81	Z23.5
203	11	f	nein	1	2	0	0	0	1	6	S06.0	Z11		K08.1	S01.87	S02.2	S02.8	S03.2	S06.0	Z03.3
204	29	m	nein	2	2	0	0	2	0	12	S02.8	S06.9	S13.4	S29.9	S39.9	S42.00	T00.3
205	61	m	nein	1	1	0	0	0	1	3	S06.9		S01.0	S01.51	S01.84	S02.4	S06.0	S21.84	S22.43	S30.1	V99			S06.0			E11.90	I10.90	R41.2	S20.2	S50.0	Z04.1	Z92.2	Z95.0
206	79	f	ja	5	1	0	0	2	0	30	S06.6	S20.2	S30.1	S42.03	S50.0	S82.88		S06.0		E11.90	E86	I10.91	I49.3	J96.00	S01.85	S01.85	S02.2	S02.4	S06.0	S06.1	S06.33	S06.5	S06.6	S06.79	S20.2	S30.1	S41.85	S42.03	S50.0	S81.85	S82.5
207	59	m	nein	3	1	0	0	0	1	11	S00.85	S06.0	S06.6	S06.79		D69.58	E78.4	E87.6	I10.90	S01.85	S02.2	S06.0	S06.1	S06.5	S06.6	S06.79	S06.79	S06.79			I60.9		S00.85						S06.6	S06.79			M62.58						G62.1
208	79	f	nein	0	0	0	0	2	0	4	S00.05	X59.9		B95.2	E78.4	E79.0	G40.2	G46.8	H10.2	H49.0	I10.91	I25.11	I25.22	I48.0	I50.13	I63.4	I65.2	I67.88	J96.00	M54.5	N39.0	R47.0	S31.84	S32.4	U52.1	Z11	Z85.0	Z88.0	Z90.4	Z92.1	Z95.3	Z96.64		R29.6
209	78	m	ja	5	0	3	2	0	0	38	G93.5	S06.0		S06.0		D62	E86	E87.2	I46.0	J90	J96.00	S01.83	S01.88	S02.0	S06.0	S06.1	S06.5	S06.79	S06.79	S21.85	S22.44	S36.11	T14.5	U69.13	X59.9
210	78	m	nein	3	0	0	0	0	1	10	S06.0		D69.58	E11.90	E87.5	R41.2	S06.0	S06.4	S06.6	S06.79	S09.8					D63.8	N18.3	S06.6	S06.79	Z86.7	Z92.2		M62.58
211	86	f	ja	5	1	0	0	0	1	27	I61.9	S00.85	S01.51	S80.0	T00.2		I61.9	S06.33	S06.79				G81.0	S06.33	S06.79				F00.1	G30.1	R47.0	S01.84	S02.2	S06.33	S06.79	Z74.0	Z74.1	Z92.2
212	72	f	nein	3	0	4	0	2	0	29	I60.9	J94.2	J94.2	S06.0	S22.05	S22.32	S22.43	S27.31	S29.9	S39.9	S42.03	S81.85	S82.6	S82.82		S06.0	S29.9	S39.9		D62	E86	J96.00	S06.5	S06.6	S06.79	S21.85	S21.85	S21.85	S22.05	S22.06	S22.44	S27.2	S27.31	S41.85	S42.03	S81.85	S81.85	S82.6	S82.82
213	29	f	nein	2	0	0	0	0	1	5	S01.0		S01.0	S06.0		F10.0	R41.2	S06.0	S06.79	X59.9
214	69	m	nein	4	0	3	0	2	0	29	S02.1	S22.20		I60.8	S06.0	S22.03	S22.8	S42.11		J96.00	J98.1	R41.2	S00.05	S00.1	S01.83	S01.88	S01.88	S01.88	S02.0	S02.1	S02.63	S06.4	S06.6	S06.79	S06.79	S21.85	S21.85	S21.85	S21.85	S22.03	S22.04	S22.22	S22.44	S27.2	S27.31	S41.85	S42.12	T79.7	X59.9
215	68	m	nein	1	0	1	0	3	1	12	S06.0	S31.1	S32.89	S39.9		S31.88	S32.3			S31.88	S32.3			S31.0	S31.88	S32.3	W64.9			D48.0	F10.0	R41.2	S00.85	S06.0	S20.2	S30.1	S31.1	S31.88	S32.3	Z23.5	Z74.1
216	77	f	nein	1	0	0	0	2	1	6	S06.0	S06.79	X59.9	Z23.5		G40.3	I10.90	R29.6	S01.0	S21.84	S22.32	Z96.64	Z96.65		D63.8	K21.9	N18.3	S20.2	S31.84	S32.5	Z43.3	Z74.0	Z74.1	Z85.0
217	29	m	nein	1	0	2	0	0	1	6	S01.0	S06.0	S21.84	S22.02	S22.1		S21.84	S22.02		S06.9		S01.0			S00.81	S00.85	S01.0	S01.80	S20.2	S21.84	S21.84	S21.84	S22.02	S22.03	S22.04	S80.81	Z04.2	Z23.5	Z46.7
218	61	m	nein	1	0	2	4	1	1	21	S00.1	S00.81	S00.85	S01.20	S06.9	S29.9	S39.9	S60.2		S00.1	S00.81	S00.85	S01.20	S06.9	S29.9	S39.9	S60.2		A41.8	D62	E86	E87.0	F33.3	G40.3	G62.80	G72.80	G93.1	I31.3	I47.1	I48.0	I82.81	J69.0	J80.03	J96.00	N17.83	R57.2	R65.1	S21.85	S22.02
219	27	m	nein	3	0	3	0	2	1	22	S12.9	S13.10			R41.2	S06.0	S12.0	Z23.5		F19.2	F19.3	F20.0	F32.3	G96.0	M62.80	S01.21	S06.33	S06.6	S06.79	S11.84	S12.0	S12.25	S13.10	S19.80	S20.2	S21.84	S21.84	S21.84	S21.84	S21.84	S22.01	S22.03	S22.04	S22.05	S22.31	S27.0	S41.84	S42.13	S70.81
220	31	m	nein	1	0	0	0	0	0	1	S06.0	S20.2	S30.1		S06.0					I72.0		I72.0	S06.0	S60.2
221	30	m	nein	1	0	3	2	2	0	17	S22.04	S22.05	S32.7	S92.0		S21.84	S22.05	S32.7		F15.2	F19.0	F19.2	F99	S21.84	S22.43	S27.0	S31.84	S31.84	S32.02	S32.03	S91.85	S91.85	S91.85	S92.0	S92.1	S92.22	X59.9			S22.04	S22.05	S31.84	S31.84	S32.02	S32.03
222	69	m	ja	0	0	0	0	3	1	10	N28.0	S32.5	S72.10	S80.81		K86.0	L89.16	L89.24	N28.0	S71.85	S72.10	S80.81	Z23.5			D62	E87.3	E87.5	F10.2	F10.4	S71.85	S72.10	Z92.1	Z95.88	Z96.64			I73.9			I70.25	S71.85	S72.10		M62.85	S71.85	S72.10	Z47.8
223	36	m	nein	0	0	0	0	1	1	2	S56.2	Z91.8		F31.8	S56.2		S51.9	S56.2	Z91.8
224	77	m	nein	1	0	0	0	2	1	6	S01.80	S29.9	S39.9	S41.84	S42.21	S80.0	W64.9		S06.0	S20.2	S30.1	S41.84	S42.21	S80.0	W64.9		R41.1	R41.2	S00.05	S06.6	S06.8		S06.0			E03.8	I71.2	K86.2	M25.46	S01.0	S13.4	S41.84	S42.21	S81.85	S82.41	S83.42	S83.53	V99	Z46.7
225	59	f	nein	1	0	0	0	3	0	10	S72.01		S71.84	S72.01		S71.84	S72.01			S71.84	S72.01		I10.90	S71.84	S72.01	Z92.2
226	30	m	nein	0	0	0	0	0	1	1	S31.1	W64.9		S31.1		S31.1			S31.1	S61.80					S31.1	S61.80
227	25	m	nein	1	0	0	0	3	0	10	S06.0	S06.79	S81.89	S82.21	S88.1	T51.9	X59.9	X84.9		E86	F10.0	F32.2	I49.8	I95.8	J96.01	R52.0	S88.1	T51.9	X59.9	X84.9		E86	F10.0	F32.2	I49.8	S81.89	S82.21	S88.1	T51.9	X59.9	X84.9					S81.89	S82.21		S81.89
228	76	m	ja	5	0	0	0	0	1	26	S06.0		S06.0		D65.0	D68.4	D69.58	D90	G93.2	G93.5	G96.8	I10.91	I67.80	J15.0	J96.00	S01.0	S01.88	S01.88	S02.0	S02.1	S06.1	S06.21	S06.33	S06.5	S06.6	S06.79	S06.8	U69.01	U69.12	U69.12	V99	Z85.4	Z92.2			S06.33
229	72	m	nein	1	0	0	0	3	0	10	S06.0	S29.9	S32.89		S06.0	S20.2	S30.1	V99		I48.0	R41.2	S31.85	S31.85	S32.4	S32.5				E03.8	I10.90	S21.84	S22.05	S31.85	S31.85	S32.4	S32.5	S70.0	S80.0
230	31	m	nein	0	0	0	5	0	0	25	S06.0	S20.2	S30.1	S31.85	S32.00	S32.02	S34.0		M53.86	M53.86	S31.85	S32.02	S34.0	S34.11				M53.86	S32.02		E87.6	M62.50	S31.85	S32.02	Z29.8			M62.50		S32.02
231	57	m	nein	4	0	0	0	0	1	17	I61.9	S06.9	S29.9	S39.9		F10.1	S06.0		D69.58	E87.6	F06.8	F10.4	G81.0	G93.2	H02.4	I10.91	J18.0	J90	J96.00	R13.9	S00.05	S01.83	S01.88	S02.0	S06.21	S06.5	S06.6	S06.79	S20.2	S30.0	U69.01	X59.9
232	33	m	nein	2	2	0	0	0	1	9	S06.9		S06.0			S00.05	S01.85	S01.85	S02.2	S02.3	S06.6	X59.9				S02.3			S01.31		S02.3		E66.80	S01.31	S01.85	S02.3	S02.4			S02.3	S02.7
233	64	m	nein	5	0	0	0	0	1	26	R29.6		S06.0	S06.5	S06.79		B96.2	D68.35	D69.58	N13.3	S06.0	S06.21	S06.5	U69.11	U81.20	Z11	Z22.3	Z29.0					A41.8	D62	D63.8	D65.0	D68.4	D90	E13.91	E79.0	F05.8	G40.3	G91.8	H90.3	I21.4	I25.13	I25.14	I25.22	I44.7
234	36	m	nein	3	3	4	3	4	2	41	S01.80	S06.0		S06.0		B95.6	D62	D68.4	D69.58	E83.38	E86	F05.0	F12.0	F41.0	I95.8	J15.0	J15.2	J86.9	J96.00	J98.1	S01.51	S01.83	S01.88	S01.88	S01.88	S01.88	S01.88	S01.88	S02.0	S02.1	S02.2	S02.3	S02.4	S02.5	S06.0	S06.6	S06.79	S21.85	S21.85
235	69	f	nein	1	0	0	0	2	1	6	S01.0	S06.0	S20.81	S29.9	S39.9	S40.0	S61.9	S62.30	S80.81		S06.0	S06.70		D68.33	D68.4	I48.0	S01.0	S20.81	S29.9	S39.9	S40.0	S61.84	S61.9	S62.34	S80.81	U69.12	Z95.3				S61.84	S62.30			S61.87	S61.87	S62.17	S62.30
236	61	m	ja	5	0	0	0	0	0	25	G81.0	I61.9	S13.4	S29.9	S39.9		I61.0		B18.2	D68.4	D69.58	E13.90	E86	E87.5	G81.0	I10.91	I61.0	J15.1	J96.00	S29.9	S39.9	U69.01	U69.12
237	57	m	nein	0	0	0	0	3	0	9	S06.0	S20.2	S30.1	S72.3
238	29	m	nein	1	0	0	0	2	0	5	S42.24	S43.00		R41.2	S41.84	S41.84	S42.24	S43.00			F10.0	F15.0	S41.84	S42.24				S06.0	S20.2	S20.31	S30.1	S41.84	S42.24	S93.6	Z23.5
239	24	f	nein	2	0	0	0	0	1	5	S06.0	S06.70	S20.2	S30.1			S00.05			R41.2	S01.0	S06.0	S06.70	X59.9	Z23.5
240	34	m	nein	0	0	0	0	0	2	4	S06.0	T51.9	Z91.8			F10.0	S06.0	Y09.9	Z23.5		S01.0	Z11	Z29.0	Z86.1		S01.80			S01.0
241	11	m	nein	0	2	0	0	0	0	4	Z04.3			H16.0	Z04.3		H16.0				H16.0
242	58	m	nein	1	0	0	0	0	1	2	S20.2	S30.1		S06.0		S06.0	S20.2	S30.1		S06.0			F10.0	F10.2	I10.90	I25.13	S00.05	S00.1	S06.0	S50.81	Z92.1	Z95.2
243	34	m	nein	1	0	0	0	0	1	2	S06.0		S06.0	X59.9		S01.80	S06.0				S01.80		S00.05	S01.80
244	30	m	nein	2	1	0	0	0	1	6	T65.9		S06.0	S06.70	Y09.9		E86	F11.0	F11.2	R41.2	S00.05	S01.51	S06.0	S06.70	Y09.9		S00.05		S01.51			R41.2	S01.53	S01.84	S03.2	S06.0	S06.70	Z23.5
245	75	m	nein	0	0	5	3	4	0	50	S32.89		S31.86	S32.5		B96.6	D62	D68.4	D69.58	E87.0	E87.2	E87.6	E88.0	F05.0	F32.2	G93.2	G93.5	G93.6	I10.91	I49.8	I72.8	J15.6	J96.00	R13.9	R47.0	S06.21	S06.33	S06.4	S06.6	S06.79	S15.00	S26.88	S27.0	S27.88	S31.86	S31.86	S31.86	S31.86	S31.86
246	30	m	nein	0	0	0	0	0	3	9	R57.1	S01.80	T79.4	Y09.9		S01.80			S01.80		S01.80	T14.5		S01.80	T14.5
247	18	m	nein	5	3	0	0	4	1	50	I61.9	S06.9	S29.9	S39.9		S06.0	S06.6	Z23.5		A41.1	B95.7	F05.0	F32.3	G40.2	H57.0	J15.2	J96.00	J98.2	L27.0	N39.0	R65.1	S01.83	S01.88	S01.88	S01.88	S01.88	S01.88	S02.0	S02.1	S02.2	S02.3	S02.4	S06.21	S06.33	S06.5	S06.79	S31.85	S31.85	S32.1
248	81	m	nein	0	1	0	0	0	1	2	S12.1	Z23.5		F00.1	G30.1	I48.0	I71.4	S01.51	S01.80	S11.84	S12.1	X59.9	Z86.7	Z92.1		S01.51
249	16	m	nein	1	0	0	2	0	1	6	S06.0		S36.11	S70.0	V99	Z03.8	Z11			S06.0	S36.11	S39.9	S70.0			S70.0	V99	Z03.3
250	69	m	nein	4	3	2	2	3	1	34	D68.4	S01.83	S06.0	S06.5	U69.12	Z23.5		D68.33	I10.91	I48.0	S00.1	S01.83	S01.87	S01.87	S01.87	S01.87	S01.87	S02.0	S02.1	S02.2	S02.3	S02.4	S05.8	S06.20	S06.33	S06.4	S06.6	S11.84	S11.84	S11.84	S12.23	S12.24	S12.25	S21.84	S21.84	S21.84	S22.01	S22.03	S22.04
251	46	m	nein	1	0	0	2	0	1	6	S00.85	S29.9	S39.9	S60.81		S00.85	S06.0	S20.2	S30.1	S60.81	V99		S06.0		S06.0			S00.81	S06.0	S36.08
252	25	m	nein	2	2	0	0	0	1	9	S00.1	S06.0	S29.9	S39.9	T51.9		S00.1	S06.0	S06.70	S29.9	S39.9		F10.0	S01.84	S02.4	X59.9		S02.4				S01.84	S02.4	X59.9			F10.1	S01.1	S01.84	S02.3	S02.4			S02.4
253	24	m	nein	1	0	0	0	2	1	6	M25.46	S00.35	S63.61		S81.86	S82.18	S82.18		S81.86	S82.18		Z03.3				M25.46	S00.35	S00.85	S06.0	S20.2	S30.1	S61.84	S62.51	S63.4	S81.86	S82.18	V99	Z46.7	Z74.0	Z74.1		S61.84	S62.51	S63.4
254	18	m	ja	5	0	0	0	0	0	25	I46.0	T71	U69.13		I46.0	S26.0	S27.31	T71	U69.13	Z23.5		D62	D65.0	D68.4	E16.1	E87.2	E87.5	F19.2	G93.1	G93.6	I63.8	J96.01	K72.0	K92.2	N17.83	T68	T71	U69.11
255	26	m	ja	5	0	5	5	2	0	75	G93.6	S06.1	S06.71	S20.85	S24.10	S27.32	S31.83	S36.13	S37.03		D62	D69.58	E87.5	I46.0	J96.01	R57.1	S01.83	S01.89	S02.0	S06.0	S06.1	S06.6	S06.71	S25.5	S27.32	S31.83	S36.04	S36.15	U69.13					G93.6	I61.5	S20.85	S24.10	S27.32	S31.83
256	48	m	nein	1	0	3	0	2	1	14	S22.43	S42.03	S82.81		F10.0	S06.0	S20.2	S30.1	V99		F10.0	R41.2	S41.84	S42.03		S06.0			S21.84	S22.43	S40.81	S41.84	S42.03	S46.0	S81.84	S82.81	V99	Z23.5	Z46.7	Z74.0	Z74.1			S82.81
257	23	m	nein	0	0	0	0	0	2	4	S71.1	S81.9		S71.1		S71.1	S81.80	W49.9				S81.7
258	61	m	nein	5	0	0	0	0	1	26	I60.6	S06.4		J69.0	S06.5	S06.6	S06.79	U69.01		D62	D68.4	D69.58	E51.9	E87.6	F10.2	G93.2	G93.5	G96.8	I72.3	I95.8	J69.0	J96.01	J98.1	N13.3	S00.05	S01.85	S02.0	S06.0	S06.1	S06.33	S06.5	S06.6	S06.79	U69.12	U69.12	X59.9
259	39	m	nein	1	0	0	0	3	0	10	S81.88	S82.11		S06.0	S81.88	S82.11		D62	I48.0	S81.88	S82.11	V99	Z47.8			S82.11				S81.88	S82.18		S81.88	S82.11			S82.18					I72.4	S81.88	S82.11		G57.3	S81.88	S82.18	S84.1
260	10	m	nein	1	0	0	0	0	1	2	S06.0	S20.2	S30.1	S80.0
261	83	m	nein	1	0	0	3	0	1	11	S06.0	S39.9		S06.0				D46.7	D62	D65.0	E87.5	G40.8	G81.0	I69.1	J96.00	J96.01	S30.0	S30.1	U69.12			S30.1				D46.7	D65.1	E11.90	F05.8	I25.19	N18.4	N18.9	S30.0	X59.9
262	57	m	nein	1	0	2	0	3	0	14	S51.88	S52.11			I25.11	J86.0	J96.00	S06.0	S06.79	S21.85	S22.44	S42.44	V99	Z90.2	Z92.1		S42.44	S51.88	S52.11				D62	E66.02	G47.31	I11.00	I50.12	I95.2	J44.83	K21.0	M79.82	M79.83	S20.2	S30.1	S41.85	S41.88	S42.12	S42.44	T79.8
263	55	m	nein	3	0	0	0	0	1	10	S01.0	S06.9	S12.22	S12.23	S29.9	S39.9		S12.22		E87.2	F05.0	F10.2	F10.4	J96.00	S01.0	S06.0	S06.79	S11.85	S11.85	S12.22	S12.23	S20.2	S30.1	X59.9	Z11	Z29.0			S13.0
264	11	m	nein	1	0	0	0	2	1	6	S06.0		S41.84	S42.03	Z11		S06.0
265	21	m	nein	1	0	0	0	2	0	5	S06.0	S20.2	S22.20	S29.9		S21.85	S22.20	V99		S20.2					S20.2
266	34	m	nein	2	1	0	0	0	1	6	S06.0	S29.9	S39.9	T51.9		S06.0	Z23.5		F10.2	F10.4	S00.05	S00.1	S01.0	S01.1	S01.84	S02.2	S06.0	S06.79	V99				S01.1
267	49	f	nein	2	0	0	0	0	1	5	I60.8	S01.0	S06.0	S06.70	X59.9		E87.6	R41.2	S06.6	S06.70	X59.9			I60.8	S06.6	S06.70
268	64	m	nein	5	0	0	0	0	0	25	S02.1	S06.0	S06.5	S06.6	S06.79		D69.58	E51.8	E86	F10.0	F10.2	F10.4	I10.91	S00.05	S01.83	S01.87	S02.1	S06.0	S06.21	S06.5	S06.6	S06.79	X59.9	Z92.2		S06.5					S06.5					S01.87	S02.1
269	43	m	nein	1	1	0	0	0	1	3	G40.5	S01.80	S06.0	S06.70		E51.8	F10.0	F10.4		S00.95		S01.80			E10.90	G40.5	S01.84	S02.2
270	78	m	nein	2	0	0	0	0	1	5	S00.05	S06.0	S06.79		S00.05	S06.0	S06.79		S00.95			D62	F10.2	F70.0	G31.2	I10.90	I63.8	S00.05	S06.0	S06.79			M62.46
271	43	m	nein	1	0	0	0	1	1	3	S61.9		S61.0	S66.6		S00.95	S01.0			S00.85			F10.1	S61.0	S65.5	S66.6			F10.0	F10.2	I10.90	I48.9	S06.0	S20.2	S61.0	S65.1	S65.5	S66.1	S70.0	S80.0	X59.9	Z23.5	Z92.1
272	54	m	nein	1	0	0	0	3	1	11	S72.10		S71.85	S72.2		D62	E86	J96.00	S71.85	S72.2				S71.85	S72.2	V99		D37.6	D68.8	E11.90	E87.6	G47.0	L27.0	M25.51	M79.85	S00.21	S20.2	S30.1	S40.0	S50.81	S71.85	S72.2	U69.12	V99	Z11	Z11	Z74.0	Z74.1	Z74.1
273	37	m	nein	1	0	0	2	2	0	9	S29.9	S37.03	S39.9	S52.4	S82.7		S06.0	S20.2	S30.1	V99		S51.87	S52.6	Z11		S51.87	S52.6	S81.85	S82.21			E66.01	F17.2	I21.0	I25.11	M79.83	M79.86	S37.02	S81.85	S82.21	T79.8	Z46.7	Z47.8	Z86.4	Z92.2			S52.30
274	55	m	nein	0	0	0	3	0	1	10	S31.1		S31.1		D90	F05.0	F32.3	K66.0	S31.1	S31.83	S36.49	S36.82	Z11	Z85.6			K66.0	R58	S31.1
275	52	m	nein	0	0	0	0	1	3	10	S51.0		S51.0	Z23.5			D62	D68.4	E86	E87.2	F32.2	F43.0	I95.8	J96.00	K57.32	R57.1	S45.3	S51.0	T68	U69.12	X84.9	Z74.3	Z90.4	Z98.1			D62	S45.3	S51.0
276	19	m	nein	2	0	3	3	0	1	22	S06.0	S27.32	S36.01	S37.03		S06.0	S06.79	V99		E86	L27.1	S27.2	S27.31	S27.32	S36.08	S37.03	T88.7	Y57.9	Z04.1					S06.0	S06.79	S36.03	S50.81	S70.1	S70.81
277	34	f	nein	4	0	3	0	2	0	29	S42.00	S42.9	S82.88		S06.0		E87.1	E87.6	F10.2	S01.84	S02.0	S06.0	S06.4	S21.85	S21.85	S21.85	S22.06	S22.21	S22.43	S26.81	S41.85	S42.03	S81.85	S82.5							D50.8	D62	D68.4	E55.9	E61.2	G37.2	R64	S00.05	S01.84
278	58	m	nein	1	0	0	0	0	1	2	S01.80	S06.0	S51.0		S01.80	S06.0	S51.0	S80.0	X59.9	Z23.5		F10.1	G40.2	R41.2	R47.1	S01.80				S20.2	S30.1	S51.0	X59.9
279	89	f	nein	2	0	0	0	3	2	17	S06.0	S06.5		E83.38	H54.0	I10.91	S06.6	S06.79	S41.84	S42.20	S51.87	S51.88	S52.50	S52.6	X59.9	Z03.8	Z11	Z29.0	Z47.8			S51.87	S51.88	S52.50	S52.6					D62	D69.53	L27.0	S01.0	S51.88	S52.6	U69.12	Y57.9	Z46.7	Z74.0
280	68	m	nein	0	0	0	0	0	5	25	I46.0	T75.1	U69.13		I46.0	T68	U69.13		B96.2	B97.2	E86	F05.0	F32.2	I10.90	I49.0	J12.8	J15.6	J96.00	T82.1	U07.2	Y82.8	Z11	Z29.0	Z95.0
281	56	m	nein	1	1	0	0	2	1	6	S06.0		S06.0		E87.2	F10.0	M51.2	S00.85	S06.0	S06.79	X59.9			S00.05	S00.81	S01.84	S02.2	S06.0	S20.2	S30.1	S50.81	S81.84	S82.42
282	33	f	nein	1	0	4	4	4	0	48	R58	S06.0	S22.41	S22.44	S27.0	S27.38	S30.1	S32.02	S32.2	S32.89	S36.08	S37.00	S72.9		S06.0	S06.79	S31.85	S32.7		B34.2	B97.2	D62	D65.0	D68.4	D69.58	F22.0	F32.3	J96.00	M62.46	M62.55	S21.85	S21.85	S22.22	S22.44	S27.0	S27.88	S30.1	S31.85	S31.85
283	55	m	nein	3	0	0	0	0	2	13	F10.1	S01.0	S06.71	S06.79	S06.9		F10.1	S01.0	S06.0	S06.71		E87.2	J96.00	T17.5	T68	T88.4	Y84.9			T17.2			B95.6	J69.0	S06.0	S06.71	T17.2	Z11
284	36	m	nein	0	0	2	2	3	0	17	S82.21	S82.31	S82.81		F19.2	F20.0	F32.3	K02.8	M62.45	M62.55	S31.84	S32.04	S81.88	S82.31	Z11	Z74.3			S22.20	S32.00	S81.88	S82.31	S91.85	S93.0				M62.45	M62.55		M79.86	S21.84	S22.21	S81.84	S81.84	S82.31	S82.42	S82.6	S91.84
285	40	m	nein	4	1	0	0	0	1	18	I61.8	S06.4	S06.79		F10.2	F10.4	S01.84	S02.2	S06.4	S06.79		S06.4	S06.79		S01.88	S02.1	S02.2	S06.4	S06.79	X59.9
286	15	m	nein	2	1	0	0	0	1	6	S06.0	Y09.9		S06.0			R41.2	S01.51	Z11		S00.85	S06.0	S20.2	S30.1
287	38	m	nein	3	0	0	0	0	1	10	S06.0	S06.71	S06.71	T65.9		F15.1	J69.0	J96.00	Z11	Z29.0				S00.85	S01.0	S01.21	S01.80	S06.0	S06.71	Z03.8	Z23.5
288	59	m	nein	0	0	3	0	0	0	9	I64	S20.2		I63.8	R40.0	S20.2	X59.9		B34.2	B95.6	F05.8	G51.0	G81.0	I12.91	I63.8	N17.83	N25.8	R40.0	S21.84	S22.42	U07.2	U80.00	Z11	Z22.3	Z29.0	Z86.1	Z86.7	Z95.2							I63.8		I63.8
289	41	m	nein	5	1	0	0	0	0	26	S06.0			F05.0	G40.2	G93.5	I10.91	I95.2	S00.1	S01.87	S01.87	S02.0	S02.1	S06.0	S06.4	S06.5	S06.79	X59.9	Z74.3		S02.1		S02.1					S06.4					S06.4
290	58	m	nein	3	0	0	0	0	1	10	E11.60	S06.6	Z23.5		D68.4	J44.83	J96.00	J96.01	K74.4	K74.72	R41.2	R50.80	S01.0	S01.84	S01.85	S02.0	S02.1	S06.6	S06.79	U69.11	X59.9	Z03.8	Z11	Z29.0		S06.6					S06.6		J18.1	S01.85	S02.1	U07.2			J18.1
291	60	m	nein	2	0	0	0	0	0	4	S06.0		I10.90	R41.1	R41.2	S01.84	S02.0	S06.21	S06.6	S06.79	S11.84	S12.22	V99				S06.6	S06.79
292	19	m	nein	2	0	2	0	0	1	9	S00.81	S06.9	S29.9	S39.9		S00.81	S01.80	S06.0	S20.2	S30.1		D62	F13.1	F13.4	F32.2	G93.0	S00.21	S06.0	S11.84	S12.25	S21.84	S21.84	S21.84	S22.03	S22.04	S22.05	X59.9				F32.2	S11.84	S12.25	S21.84	S21.84	S21.84	S22.03	S22.04	S22.05
293	35	m	nein	1	0	3	2	0	1	14	S06.0	S22.42	S27.0	S27.31	S32.03		S06.0		S21.84	S22.43	S27.0	S31.84	S32.03	V99	Z11	Z88.0				S20.2	S27.0	S27.31	S60.81	S80.81	Z46.7
294	64	f	nein	1	0	0	0	2	1	6	S42.10		R41.2	S06.0		S41.84	S42.10	V99				E87.6	S20.2	S30.1	S40.81	S41.84	S42.10	S42.10	Z23.5	Z46.7
295	23	m	nein	4	3	2	4	3	2	41	J93.9	S32.89	S36.9		S02.0	S06.6		S06.30		D62	D65.0	D68.4	F32.3	J90	J96.00	S00.1	S01.85	S01.85	S02.0	S02.1	S06.1	S06.21	S06.33	S06.6	S06.79	S21.85	S22.44	S27.0	S31.83	S31.87	S32.3	S36.01	S36.40	S36.53	S36.83	U69.12	U69.12	X59.9	Z11
296	24	m	nein	0	0	0	0	3	3	18	T11.1		S51.0	W64.9		D62	D68.4	S45.1	S45.3	S46.2	S54.1	U69.12	Z11	Z29.0	Z88.0			S45.7	S46.7	S54.1		F32.8	K59.09	S45.1	Z03.8	Z23.5	Z92.2
297	19	m	nein	1	0	0	0	0	0	1	S06.0	S29.9	S30.0	S39.9		S06.0	S30.0		S06.0			S06.0	S20.2	S30.0	S30.1	S40.0	S50.0
298	57	m	nein	4	3	2	0	0	1	29	S22.00		S00.05	S06.0	S06.79			S02.0		I10.90	J96.00	R41.2	S01.85	S01.85	S01.85	S01.85	S02.0	S02.1	S02.3	S02.4	S06.5	S11.84	S12.0	S21.84	S22.06	V99		S02.4			S22.06		S02.3			D68.4	E66.01	M62.58	R93.8
299	73	f	nein	1	0	0	0	2	1	6	S81.85	S82.18		S01.80	S06.0	S81.85	S82.18	X59.9	Z03.8	Z11	Z29.0	Z47.8			S01.80		S81.85	S82.18		S81.85	S82.18		S82.18		S81.85	S82.18		D62	S20.2	S30.1	S41.85	S42.21	S81.85	S81.85	S82.18	S82.41	Z46.7	Z74.0	Z74.1
300	40	m	nein	1	1	0	0	0	1	3	S01.0	S06.0	S61.9		S06.0		F10.2	F14.2	S01.84	S01.84	S02.2	S02.4	S80.0	Y09.9	Z11	Z29.0				R05	S00.05	S00.85	S01.0	S06.0	S20.2	S61.0	U07.1	Z23.5
301	74	m	nein	1	0	0	0	0	2	5	S06.0	S08.0		F10.0	S00.05	S06.0	X59.9		E11.90	R35	R41.2	S01.80	S06.0	Z03.8	Z11	Z29.0			S08.0			S08.0
302	43	m	nein	0	0	0	0	0	1	1	S41.0		S41.1		B18.2	B34.2	B97.2	F11.2	F17.2	I10.91	J96.01	S41.0	S41.1	U07.1	Z03.8	Z11	Z29.0	Z51.83
303	22	m	nein	1	0	2	0	0	0	5	S06.0	S29.9	S39.9		S06.0	S20.2	S30.1		S27.0	S40.0	V99	Z03.8	Z11				S06.0	S41.84	S42.24	S80.0
304	59	m	nein	1	0	0	0	2	2	9	S29.9	S39.9	S61.9	S82.0	S82.88	S91.3		S81.84	S82.38	V99		G47.38	I10.00	I72.0	M79.83	M79.87	S06.0	S20.2	S30.1	S60.2	S60.81	S61.84	S61.84	S61.84	S62.14	S62.15	S62.17	S80.81	S81.84	S81.84	S82.38	S82.5	S91.84	S91.84	S91.84	S92.23	S92.3	S93.2	S93.34
305	30	m	nein	1	0	0	0	2	1	6	S01.9	S06.0	S29.9	S39.9	S42.02
306	94	f	nein	4	2	0	0	0	1	21	I61.6	S29.9	S39.9		S06.0	S06.79		B34.2	E78.4	F01.1	F02.8	F05.1	G93.4	H21.0	H40.1	H43.1	I10.91	I48.0	I63.9	I69.3	K59.00	R13.0	S00.1	S01.49	S01.80	S05.1	S05.2	S06.1	S06.33	S06.5	S06.6	S06.79	S29.9	S39.9	U07.2	X59.9	Z03.8	Z11	Z29.0
307	62	m	nein	1	1	3	0	0	1	11	S06.0	S29.9	S80.0		S06.0		E11.90	F07.2	F20.0	G83.8	R29.6	S01.88	S02.2	S06.0	V99	Z11	Z87.8		S01.21							G83.8	R26.8	S00.05	S01.21	S06.0	S20.2	S80.0
308	82	f	nein	0	0	0	0	3	0	9	E86	S72.2		L89.18	L89.26	S71.84	S72.2		D62	I10.91	S71.84	S72.2	Z03.8	Z11	Z29.0				S71.84	S72.10		B96.2	D39.1	E03.8	E04.1	E87.6	F00.1	G30.1	N17.92	S71.84	S72.2	T83.5	Z74.0	Z74.1
309	25	m	nein	1	0	0	0	2	0	5	I99	S06.0	S29.9	S39.9	S81.86	S82.9	S83.10		S06.0	S29.9	S39.9	S81.86	S83.10		D62	D65.0	D68.4	D69.58	E13.90	E87.5	I10.90	I47.1	J96.01	M62.26	R57.1	S80.1	S81.86	S82.21	T14.5	U69.12	U69.12				S82.21	S83.10
310	54	f	nein	1	0	0	0	3	1	11	S06.0	S51.89	S52.9		S06.0	S51.89	S52.4	X59.9		S51.89	S52.4		S51.89	S52.4			I25.22	S51.89	S51.89	S52.12	S52.4	S61.85	S62.21	Z23.5	Z47.8	Z92.2				S51.85	S51.89	S52.12	S52.4	S61.85	S62.21
311	81	m	nein	2	0	0	0	0	2	8	F32.2	F41.2	S11.7	X84.9				S11.9			F32.2	J98.2	S11.7	X84.9
312	79	f	nein	2	0	0	0	3	1	14	S32.89	S42.00		S06.0	S06.70		R41.2	S06.0	S06.6	S06.70	S31.84	S31.84	S31.84	S32.1	S32.4	S32.5	S41.84	S42.03			S06.6				S20.2	S30.1	S31.84	S32.1	V99	Z46.7
313	40	m	nein	0	0	3	0	3	0	18	J93.9		S06.0		S21.85	S22.44	S27.0	S27.31	S31.85	S31.85	S31.85	S32.1	S32.4	S32.5		S00.95
314	37	m	nein	1	0	0	0	2	1	6	S41.85	S42.24	V99		S41.85	S42.24		S06.0	S20.2	S30.1	S30.81	S41.85	S42.24	Z23.5	Z46.7		S41.85	S42.24	V99
315	31	f	ja	5	0	0	0	0	0	25	G40.9	S06.0		G40.9	S06.0	S06.33				D62	D65.0	D68.4	D69.58	E13.90	I46.0	J96.00	R57.1	S01.83	S01.89	S02.0	S06.1	S06.21	S06.33	S06.6	S06.79	U69.12	X59.9			S06.6	S06.79			I61.4
316	15	m	nein	1	1	0	0	0	1	3	K08.88	S01.51	S06.9	S29.9	S39.9	T11.01	T13.01		S06.0		K08.88			S01.51	S01.84	S01.84	S02.5	S03.2	S06.0	T79.4	V99	Z88.1
317	82	f	nein	0	0	0	0	0	1	1	L89.17	S01.51		E86	F03	G81.1	I69.3	R47.0	R47.1	S00.35	S01.51		S01.51			M62.48
318	57	f	nein	3	2	0	0	0	0	13	S00.1	S06.0	S06.79	S29.9	S39.9		E13.90	E86	G41.0	J96.00	S06.0	S06.33	S06.5	S06.6	S06.79				S06.33
319	81	f	ja	5	0	0	0	0	1	26	S06.33	S06.79	X59.9		C20	C78.0	F00.1	G30.1	I49.8	J96.00	S06.33	Z85.3		S02.2		I61.0				S06.33
320	40	m	ja	0	0	3	3	5	0	43	D62	F32.3	F33.3	I10.00	I46.0	R57.1	S31.85	S32.1	S36.12	S36.83	S36.83	Z74.0	Z74.1		I46.0	J43.9	K66.1	S36.12	T07
321	43	m	ja	4	0	3	0	3	2	34	E87.0	S01.83	S06.20	S06.73	Z23.5		D62	D68.4	E13.90	E86	E87.0	E87.6	F19.2	G93.2	G96.0	G96.8	H92.2	I67.80	J69.0	J90	J95.80	J96.00	M53.22	S00.05	S00.1	S01.83	S01.83	S01.85	S01.89	S01.89	S01.89	S02.0	S02.1	S02.63	S06.1	S06.20	S06.21	S06.33	S06.5
322	70	f	nein	1	2	0	0	0	1	6	S06.0	S20.2	S29.9	S30.1	X59.9		I10.90	M25.46	S00.85	S01.51	S01.84	S01.84	S02.5	S02.8	S06.0	S80.0		S02.5	S02.8	S06.0	S29.9	S39.9	S80.0
323	98	f	nein	1	0	0	0	2	0	5	S29.9	S42.21		S41.84	S42.21		E87.5	F00.2	G30.8	I49.3	S41.84	S42.21				S06.0	S20.2	S30.1	S41.84	S42.21	Z46.7	Z74.0	Z74.1
324	77	m	nein	1	0	3	2	2	0	17	S06.0	S51.0	S82.11		S06.0		S21.85	S22.44	S36.11	S51.0	S81.85	S82.11				S51.0	S82.11		E87.6	S20.2	S30.1	S81.85	S82.11	Z23.5	Z74.0	Z74.1
325	67	f	nein	2	0	0	2	2	0	12	S20.2	S30.1	S52.30		S51.84	S52.30	S52.51		S52.51		I60.9				F10.1	M79.83	S06.5	S20.2	S30.1	S36.13	S51.84	S52.51	T79.8	X59.9				S51.84	S52.51
326	61	m	nein	2	1	0	0	0	1	6	F10.0	F10.0	R04.0	R04.0	S01.9	S01.9	S02.2	S02.2
327	22	m	nein	0	0	3	0	2	0	13	S27.0	S32.89	S40.0		S27.0	S40.0		F12.0	F12.2	F12.5	J96.00	S27.31	S30.2	S31.85	S31.85	S32.4	S32.5	S37.30
328	60	m	nein	1	0	0	1	3	1	11	S32.7	S33.4	Z04.2		S33.4		S31.84	S32.7	S33.4	V99	Z04.2			S06.0	S20.2	S30.1	S30.2	S31.84	S32.89	S33.4	S81.84	S82.41	S83.43	S83.6	S90.3	Z11	Z46.7
329	39	m	nein	1	1	1	0	2	1	6	S06.0	S06.79		E86	G40.3	R41.2	S06.0	S06.79	S21.84	S22.32	S30.1	S61.84	S62.12	S81.85	S82.41	V99				S61.84	S62.12	S63.00	V99		S61.84	S62.12												M62.45	M62.55
330	47	m	nein	1	0	0	0	5	1	27	S31.86	S32.1		D62	E86	F19.2	F19.3	S31.86	S31.86	S31.86	S32.1	S32.4	S32.5	S35.5	S51.85	S52.00	S71.86	S72.2	S81.88	S82.18	Z03.8	Z11	Z29.0		D62	E86	S31.86	S32.1	S32.7	S52.00	S72.10	S82.18	U07.2	Z03.8				S32.4	S32.89
331	59	m	nein	0	0	5	0	0	2	29	S21.9		S21.2	S27.0	U60.1	U61.3	Z21		G81.1	J96.01	S27.0		E87.6	I27.28	J44.83	J98.58	S27.0	Z03.8	Z23.5	Z74.0	Z74.1	Z92.2
332	60	m	nein	3	0	0	2	2	0	17	S12.1	S32.03	S52.51		S11.85	S12.1		S11.85	S12.1	S31.85	S32.03	S51.85	S52.51	V99							S12.1	S51.85	S52.51	V99		H53.4	I72.6	M62.50	S06.0	S12.1	S20.2	S30.1	Z46.7			M62.50
333	33	m	nein	1	0	0	0	3	0	10	S72.43	S82.41			S81.84	S82.11	S82.11		S81.84	S82.11	V99	Z03.8	Z11	Z29.0			S71.84	S72.44	S81.84	S81.84	S82.28	S82.41		D62	D68.4	S06.0	S20.2	S30.1	S71.85	S72.44	S81.84	S82.11	U69.12	V99	Z04.2	Z23.5	Z46.7	Z47.8	Z74.1
334	27	m	nein	3	1	0	0	2	1	14	S00.85	S06.9	S29.9	S30.7	S39.9	S82.7		S00.85	S06.0	S20.2	S30.1	Z23.5		S01.84	S02.5	S06.0	S06.5	S06.6	S06.79	S06.79	S06.79	S81.85	S82.21	V99				S81.85	S82.21				S81.84	S82.28	T84.15	Z47.0		F10.0	S81.85
335	24	f	nein	1	0	0	0	1	0	2	M23.89		S20.2	S30.1	S36.08	S80.0	Z23.5		S80.0	V99				S06.0	S80.0	Z23.5
336	39	f	nein	1	1	0	0	1	1	3	F10.1	S01.51	S06.9	S80.0		F10.0	S01.51	S01.84	S02.2	S03.2	S06.0	S80.0	V99	Z23.5		E86	E87.0	R11	R41.3	Z03.8	Z04.1	Z11	Z29.0	Z86.7		S01.51	S01.51	S02.2	S03.2			S02.2		S02.2
337	50	f	nein	0	0	4	0	0	0	16	S22.04	S22.43	S27.0			S20.2	S21.84	S21.84	S22.05	S22.43	S27.0	S30.1		S27.0	T79.7		L27.0	S27.0	S27.1	S27.31	X59.9	Y57.9	Z23.5
338	20	m	nein	0	0	3	0	2	0	13	S22.06		S21.84	S22.06		S21.84	S22.06	Z11	Z29.0				S21.84	S22.06		S21.84	S22.06	S91.84	S92.1	Z46.7
339	64	m	nein	1	0	0	0	2	0	5	S06.0		S30.0	S81.84	S82.6			S00.01	S20.2	S30.0	S30.1	S50.0	S80.0	S81.84	S82.6	V99	Z04.2	Z46.7
340	71	f	nein	0	0	3	0	3	0	18	E87.2	S42.3	S72.9		S06.0		E87.2	E87.6	G41.0	R41.2	S06.0	S41.84	S42.3	S71.84	S72.10			S42.21				D62	E03.8	I10.90	S21.84	S22.06	S41.84	S42.21	S71.84	S72.10	T68	Z11	Z74.0	Z74.1
341	55	m	nein	1	0	0	0	4	1	18	S06.0	S13.4	S29.9	S30.0	S32.89	S42.00		S06.0	S13.4	S20.2	S30.0	S31.84	S32.1	S40.81	S41.84	S42.00		S31.84	S32.1				S32.7		G47.0	S20.2	S31.84	S31.84	S31.84	S32.1	S32.4	S32.5	S41.84	S42.03	V99	Z46.7	Z74.0	Z74.1
342	68	m	nein	1	0	0	0	1	1	3	S00.85	S06.0	S13.4	S29.9	S39.9	S60.2	S80.1		S06.0		I10.90	S00.85	S01.49	S06.0	S13.4	S20.2	S30.1	S60.2	S60.81	S63.68	S80.1	S80.81	V99	Z03.8	Z23.5			S01.49
343	64	m	nein	0	0	0	2	0	2	8	B18.12	S11.9	S31.1	W64.9	Z91.8		S31.1		B18.12	E87.2	E87.5	F11.2	F32.8	K43.2	K66.0	S11.80	S11.9	S31.1	S31.83	S31.83	S36.16	S36.81	Y84.9	Z11	Z91.8					K43.2	K66.0	S11.9	S31.1	Y84.9	Z91.8
344	2	m	nein	1	0	2	2	0	1	9	S06.0	S30.1		S06.0	S30.1	S31.84	S32.01						E86	S06.0	S31.84	S32.01	X59.9	Z03.8	Z11						S00.81	S06.0	S31.84	S32.01	Z03.3	Z03.3
345	5	m	nein	2	0	2	0	2	0	12	S06.9	S52.30	T07		S06.0	S06.79			S06.0	Z11	Z29.0				S00.85	S51.84	S52.50		B95.6	S00.85	S51.84	S52.6	X59.9	Z22.3							S51.84	S52.50
346	50	m	nein	3	0	3	5	3	2	43	S06.0	S22.32	S32.7	S81.89	S82.38	S91.89	S92.7		S06.0	S81.89	S82.21		D62	E88.0	F20.0	J96.00	J98.1	S06.21	S21.86	S21.86	S22.22	S22.32	S27.0	S27.31	S31.86	S31.86	S31.86	S31.86	S32.01	S32.02	S32.03	S32.04	S81.89	S81.89	S81.89	S82.21	S82.5	S82.6	S91.89
347	18	f	nein	5	0	4	3	3	2	50	S06.5	S22.04	S22.20	S27.31	S32.02	S32.03	S32.05	S37.03	S81.87	S82.88	S91.87	S93.0		S32.02	Z23.5		D62	D65.0	D68.4	D69.58	F05.0	F14.0	F19.2	F32.2	F60.31	G04.8	G93.2	G96.0	H54.0	I63.8	J96.00	S00.05	S04.0	S06.21	S06.5	S06.79	S21.85	S21.85	S21.85
348	89	f	nein	1	0	0	0	0	0	1	S06.0	S30.0	T46.0		S06.0	S06.79	S30.0	U99.0	X59.9	Z11	Z29.0		E86	I10.90	I42.2	I48.0	J44.99	J90	J98.4	N39.0	R00.8	R13.0	R47.1	R63.3	T46.0	Z50.5
349	48	f	nein	1	0	0	2	0	1	6	S06.0	S20.2	S36.12		E03.8	J45.0	S06.0	S20.2	S36.12	V99			J90	S36.12
350	59	m	nein	1	0	0	2	3	0	14	S06.0	S43.01	S81.87	S82.31		S81.87	S82.31		S41.84	S43.00	S81.87	S81.87	S82.31	S82.6	V99		S81.87	S82.31			M79.86	S20.2	S30.1	S41.84	S41.84	S42.14	S43.01	S80.0	S81.87	S82.31	T79.8	V99	Z23.5	Z46.7	Z47.8	Z74.0	Z74.1
351	12	f	nein	1	0	2	1	0	2	9	S00.85	S06.0		R41.2	S00.05	S00.85	S06.0	S06.70	V99	Z03.3	Z03.8	Z11		S06.0	T14.01				S00.85	S06.0	S06.70	S21.2	V99				Z01.4		S21.2		S00.85	S20.41		J93.8	N94.8	S00.85	S06.0	S06.70
352	13	m	nein	1	0	0	0	0	0	1	G44.3	V99		S06.0	S06.0	V99			R20.1	S06.0	S50.1	V99	Z03.8	Z11				S06.0	V99
353	24	m	nein	2	0	0	0	0	0	4	S06.0	S20.2	S30.1	T51.9		F10.1	S06.0	S06.79	S20.2	S30.1	V99	Z03.3	Z11
354	41	m	nein	1	1	0	0	0	1	3	S06.0	S80.0	U99.0	Z11		S06.0			B18.2	F11.2	K08.88	S01.21	S01.87	S02.2	S02.5	S06.0	S80.0	V99	Z11	Z23.5		S00.95
355	32	m	nein	2	0	0	0	0	1	5	S06.0		S00.95		S00.05	S00.85	S01.0	S06.5	Z23.5				S00.04	S06.5	S20.2	S30.1	S60.2
356	39	m	nein	1	0	0	0	0	1	2	S00.95		F10.0	R41.3	S01.0	S06.0	S06.79	V99	Z03.8	Z11	Z29.0		S00.95			R41.1	S06.0	S20.2	S30.1	S40.81	S80.81
357	40	m	nein	3	2	3	0	0	1	22	I62.00	J93.9	S22.44	S36.12				S06.21		F10.1	F12.2	F17.2	J32.0	J69.0	J96.00	R45.5	S00.1	S01.84	S01.84	S01.84	S01.84	S02.2	S02.4	S02.7	S02.8	S06.5	S06.79	S21.84	S22.43	S27.0	U69.02	Y09.9	Z03.8	Z11	Z23.5	Z74.3	Z88.0
358	54	m	nein	3	0	0	0	2	1	14	S01.80	S06.0	S06.79	S29.9	S39.9		S01.80	S06.0	S06.79	S29.9	S39.9		F10.1	F10.4	F10.5	I10.90	J96.00	S06.0	S06.6	S81.84	S82.5	U99.0	V99	Z11	Z85.2
359	47	m	nein	2	0	0	0	0	0	4	S06.0	S20.2	S30.1			S06.0	S06.79	S20.2	S30.1	X59.9		B18.2	F10.2	F10.3	F15.2	F19.2	G40.8	S06.0	S06.79	X59.9	Z51.83
360	78	m	nein	5	0	0	0	0	1	26	G41.9	S01.0	S06.0		S06.0	S06.79	X59.9		B96.2	D62	D69.58	E51.2	E87.2	F10.2	F10.3	F10.6	F17.2	G25.81	G40.2	G41.2	G83.2	I10.91	I69.3	J15.6	J69.0	J96.00	S01.0	S06.33	U99.0	Z11							G93.6	I60.8	S06.0
361	52	f	nein	3	1	5	3	3	2	43	D62	D68.4	D69.58	E13.90	E87.0	E88.0	F32.9	G81.9	I27.0	I36.1	I37.1	I46.0	I48.0	I49.3	I49.8	I50.01	I50.05	I63.4	I71.1	I80.1	I95.8	J15.0	J80.01	J90	J96.00	J96.01	L89.10	R13.9	R31	S21.84	S21.84	S22.20	S22.40	S25.1	S26.0	S27.1	S27.31	S27.88	S31.84
362	25	m	nein	2	2	0	2	4	1	24	S02.7	S06.0	S29.9	S32.89	S39.9	S40.0	S93.40		S31.84	S31.84	S32.5	S32.89		D62	E86	F05.0	J96.00	S01.85	S01.85	S01.85	S01.85	S01.85	S01.85	S02.1	S02.2	S02.3	S02.4	S02.5	S02.68	S06.0	S06.79	S31.84	S31.84	S32.1	S32.5	S51.84	S52.30	S61.84	S61.84
363	6	f	nein	1	0	0	0	0	0	1	T09.05		S06.0	S20.2	S30.1	T09.05	U99.0	Z11		S30.1	T09.05				S30.1	T09.05
364	20	m	nein	1	2	2	3	2	1	17	S01.0	S06.0	S20.2	S30.1	S31.84	S31.84	S31.84	S32.01	S32.02	S32.03	S51.84	S51.84	S52.11	S52.51	Z04.2		S31.84	S32.03				S31.84	S32.00	S32.03	S34.0	S34.73		S31.84	S32.03		D62	S27.31	S31.84	S32.03	Z23.5
365	50	m	nein	1	1	3	0	0	1	11	S01.51	S06.0	S22.32	T51.9	T81.4		E51.9	F10.0	F10.2	S01.84	S02.2	S21.84	S22.44	S50.81	Z23.5			S01.51
366	9	m	nein	0	0	0	0	0	2	4	S41.1		S41.1			S41.1	Z03.8	Z11		S41.1		S41.1
367	41	m	nein	1	0	2	0	0	2	9	J93.8	T14.1		S27.0	T14.1	Z23.5		S06.0	S21.83	S27.0	Y09.9				S00.85	S21.1	S21.2	S27.0	U99.0	Y09.9	Z11	Z23.5	Z91.1
368	76	m	nein	3	0	0	0	0	2	13	S06.6	S06.79	X59.9		F17.2	G43.8	I10.90	I48.0	I49.5	R55	S06.5	T14.1	Z45.00		S06.6					I48.0	I49.5
369	58	f	nein	1	0	3	5	2	0	38	S06.0	S29.9	S39.9		S36.03		S00.95		D62	J96.00	K66.0	S06.0	S06.70	S21.85	S22.44	S27.0	S29.88	S36.03	S36.11	S39.88	S51.85	S52.52	S81.85	S82.6	V99	W49.9	Z11			S36.03	S51.85	S52.52	S62.8			M62.45	M62.55		S51.85
370	69	m	nein	1	0	3	3	0	0	19	S32.01	S32.02		S31.85	S32.01		J96.00	J96.01	J98.1	S21.85	S21.85	S22.06	S22.22	S26.0	S31.85	S31.85	S32.01	S32.02	S33.50	S36.83			Q76.4	S32.02	S32.03	S32.7	S33.50			E87.6	F43.0	Q76.4	S20.2	S30.1	S31.85	S32.01	Z11	Z23.5	Z74.0
371	52	f	nein	1	0	0	2	3	1	14	S06.9	S29.9	S36.10	S39.9	S80.81	S82.9	S90.81		S00.95	S06.0	X59.9		S36.12	S81.84	S82.11	V99		S00.95			S36.12	S81.84	S82.11		I80.28	M79.86	R11	S00.85	S20.2	S30.1	S36.12	S80.81	S81.84	S82.11	S90.81	T79.8	U99.0	Z11	Z46.7
372	54	f	nein	5	1	0	0	0	0	26	S06.0	S06.5	S06.71	T51.9			S06.5		F10.0	S06.5		S00.95		S06.0	S06.5	S06.79	U99.0	Z11	Z72.0	Z86.4
373	8	f	nein	1	0	0	0	0	0	2	S30.0	V99		S30.0	V99				S30.0	U99.0	V99	Z11			S06.0	S30.0	S70.81	V99
374	58	m	nein	2	1	3	0	0	1	14	J93.9	N50.8	S00.81	S02.2	S22.40	S29.9		L89.03	L89.04	S29.9				A41.1	B37.1	B95.6	D62	E83.38	E86	E87.0	E87.2	E87.5	E88.0	F10.0	F10.2	G62.80	G72.80	J13	J14	J15.2	J17.2	J43.9	J86.0	J94.8	J96.00	J96.01	J98.1	N32.8	R13.1
375	36	m	nein	0	0	2	0	2	1	9	R41.2	S06.0	S06.70	S20.2	S30.1	Z04.2		S06.0	S06.70		S61.86	S63.10		S00.85	S21.84	S21.84	S21.84	S22.03	S22.06	S22.32	S31.84	S32.1	S51.84	S52.01	S60.81	S61.86	S61.86	S63.10	S63.10	S90.81	Z46.7	Z74.1
376	2	f	nein	4	2	0	0	0	0	20	S02.0	S06.9	S29.9	S39.9		S02.8	S06.21				G93.6	H02.8	H92.2	J96.00	S02.0	S02.8	S06.0	S06.21	S29.88	S39.88	Z11						H90.3	S00.1	S01.88	S02.1	S02.8	S06.0	S06.21	S06.79
377	34	m	nein	4	2	2	2	0	0	24	S06.5			R41.1	R41.2	S00.1	S00.35	S01.85	S01.85	S02.0	S02.1	S06.0	S06.21	S06.5	S06.6	S06.79	S27.31	S31.84	S32.03	X59.9	Z11							S01.85	S02.0	U50.10	U99.0	Z11				M62.58
378	31	m	nein	0	0	0	0	0	2	4	T14.9		S39.0	T14.1	Y09.9			S56.7	Y09.9				S56.7	T14.1	T14.1	T79.3	W64.9	Y09.9			S39.0	T14.1	U99.0	Z11
379	35	m	nein	1	0	0	0	0	1	2	S01.0	S06.0	S29.9	S39.9	S80.81			S06.0		R41.2	S01.0	S06.0	S29.9	S39.9	S40.0	S80.81	V99				H53.8	M79.83	S06.0	S20.2	S30.1	S40.81	S90.0	S90.1	Z23.5
380	78	f	nein	3	0	0	0	0	1	10	E86	G41.0	L89.10	L89.11	L89.16	L89.19	L89.28	M62.80	T14.8	T68	U99.0	Z11	Z23.5		I61.0	R40.2				D68.4	E11.90	E78.4	E86	E87.2	G51.0	G81.9	G93.6	I10.91	I25.12	I44.1	I48.0	I50.12	I61.0	I61.5	I63.8	J15.0	J96.00	K11.8	L30.3
381	62	m	nein	0	1	0	0	0	1	2	S06.0	S06.79	T07	U99.0	Y09.9	Z11	Z23.5		F10.2	I10.91	N32.8	R31	S00.1	S00.85	S01.0	S05.1	S05.8			S01.0						S01.84	S02.2
382	37	m	nein	2	0	0	0	0	1	5	S06.0		F10.0	F12.1	S01.0	S06.0	S06.79	X59.9	Z23.5
383	45	f	ja	3	0	5	0	5	0	59	D62	D65.0	D68.20	D68.4	D68.4	I46.9	S06.0	S20.2	S21.89	S22.00	S22.00	S29.9	S30.1	S39.9	S41.89	S42.3	S42.3	S71.89	S72.8	S72.9	S81.86	S82.88	S82.88	T79.4	U69.12	U69.12	U69.13
384	32	m	nein	1	0	0	0	0	1	2	S01.0	S06.0	T07	U99.0	Z11
385	23	m	nein	1	0	0	0	2	2	9	S06.0	S20.2	S30.1	S91.3		B95.7	B96.8	M62.57	S01.0	S91.89	S91.89	S91.89	S91.89	S92.3	S92.5	S93.11	S93.31	S97.8	T79.3	T81.8	U99.0	V99	Y69	Z04.2	Z11	Z23.5	Z74.1		S06.0	S91.7	S91.89	S92.3	S92.5	S93.11	T14.01	V99			S91.89
386	36	m	nein	1	0	0	0	2	0	5	S06.0	S20.2	S30.1	S90.0	X59.9		S06.0	S90.0	X59.9					F17.2	S91.84	S93.2	S93.48	U99.0	Z04.2	Z11	Z46.7
387	65	m	nein	5	0	3	0	2	1	38	F32.2	I46.0	J18.1	J69.0	L89.14	T71	U69.13	Z23.5		B85.0	B85.2	B85.3	B86	B96.2	E87.2	F10.1	F10.2	G25.3	G40.2	G93.1	J15.0	J15.6	J96.00	J96.01	J98.0	S21.84	S22.44	S41.84	S42.21	T71	U69.01	U69.01	U99.0	X59.9	Z11	Z29.0	Z43.0
388	5	m	nein	1	0	0	0	0	1	2	S06.0			S00.85	S06.0	S80.1	U99.0	V99	Z03.3	Z11		T00.9	V99				S06.0	S30.0	S50.81	V99
389	20	m	nein	1	1	0	0	3	1	11	S06.0	S72.11		S71.84	S72.11	S72.11		F12.2	F15.2	F17.2	H92.2	S01.84	S03.2	S06.0	S31.84	S32.7	S71.84	S72.11	X59.9	Z47.8		S03.2			F15.2	F17.2	H92.2	S03.2	S06.0	S31.84	S32.7	S71.84	S72.11	X59.9				D64.9	S00.51
390	2	m	nein	0	0	4	2	2	0	24	S21.84	S27.31			R11	S21.84	S22.32	S27.31	S30.0	S32.1	S37.00	U99.0	Z03.8	Z11		S27.31		B96.2	S27.31	S31.83	S31.87	S32.1	S37.01	U81.20	Z22.3
391	47	m	nein	1	0	0	0	0	1	2	F11.1	S01.80	S06.0	S06.79	S20.2	S30.1	S80.81	U99.0	Y09.9	Z03.3	Z11	Z23.5	Z51.83		S06.0
392	47	m	nein	4	0	0	0	0	0	16	S06.5		F10.2	H92.2	S01.87	S01.87	S02.0	S02.1	S06.0	S06.21	S06.5	S06.6	S06.79	U99.0	V99	Z11			S06.5		I10.01	I47.1	S06.5	Z72.0			M62.58
393	28	m	nein	1	1	2	2	2	1	12	S00.1	S00.81	S06.0	S20.2	S30.1	S30.2	V99		R31	S01.84	S02.4	S21.84	S22.04	V99		S06.0			S02.4					S00.81	S01.84	S02.4	S06.0	S30.2	S37.1	S61.84	S62.31	U99.0	Z11	Z46.7	Z74.0	Z74.1	Z90.5
394	78	m	ja	4	1	3	0	2	0	29	I60.9	S06.9	S29.9		S06.0	S06.79		D62	D65.0	D68.4	D69.58	E11.90	E87.2	E87.5	F05.0	H91.1	I25.11	I46.9	J18.8	J96.00	R57.1	S01.83	S01.88	S02.0	S06.21	S06.5	S06.6	S06.79	S06.79	S06.79	S11.85	S11.85	S12.24	S12.25	S21.85	S21.85	S21.85	S21.85	S22.01
395	60	f	nein	3	0	3	3	5	2	43	S06.0	S06.79	S31.89	S32.89	S32.89		B37.88	D62	D65.0	D68.4	D69.58	E86	E87.0	E87.2	E87.3	E87.6	E87.7	F05.0	I26.9	I48.0	I49.8	I95.8	J96.00	J98.1	K46.0	M79.99	S06.21	S06.79	S15.01	S19.88	S21.86	S21.86	S21.86	S21.86	S21.86	S21.86	S21.86	S21.86	S22.01
396	45	m	nein	1	0	0	0	0	0	1	S13.4	S29.9	S39.9		S06.0	S20.2	S30.1	S60.81	V99	Z03.3	Z23.5		S06.0
397	48	f	nein	1	0	0	0	0	1	2	R20.3		S06.0		S01.80	S06.0	S06.79	S60.2		S06.0		S01.41				R41.2	S01.41	S06.0	S20.2	S30.1	U99.0	V99	Z11
398	3	m	nein	4	2	0	2	0	1	24	S02.1	S06.0		D62	S00.1	S00.81	S00.85	S02.0	S02.1	S06.20	S06.4	S36.01	U99.0	Z03.8	Z11		S02.0	S06.0	S06.4			S02.0					S02.1
399	57	f	nein	1	0	0	0	0	1	2	T51.9		S06.0	X59.9		F10.0	F10.2	S06.0	U99.0	X59.9	Z11
400	59	m	nein	1	0	0	0	0	0	1	S06.0		R41.2	S00.85	S06.0	V99	Z92.2		S06.0		I10.90	S06.0	S20.2	S30.1	U99.0	Z11
401	57	m	nein	4	0	3	2	0	1	29	G81.9	J93.9	S00.81	S22.43	S27.0	S36.03	T00.9		G81.9	J96.00	S01.80	S06.0	S06.79	S11.84	S12.21	S12.22	S14.12	S14.73	S21.84	S22.43	S27.0	S30.1	S36.00	T88.4	U99.0	V99	Y69	Z11	Z88.0		S00.95				G99.2	M50.0	S12.21	S12.24
402	28	m	nein	1	0	0	0	2	0	5	S06.0		S06.0	S61.84	S62.0	U99.0	V99	Z11		Z03.3		S06.0	S20.2	S30.1	S60.2	Z04.2
403	40	m	nein	1	0	0	0	0	0	1	S06.0	S29.9	S30.1	S40.0		Z03.3
404	77	m	nein	4	0	3	2	0	1	29	J93.9	S06.0	S12.1	S22.04	S22.05	S22.40		L89.19	S06.0		B95.7	D69.58	E11.91	F05.0	G47.31	I10.91	I49.8	J96.00	L72.1	R60.0	S00.05	S06.5	S11.84	S12.1	S21.84	S21.84	S21.84	S22.04	S22.05	S22.44	S27.0	U99.0	X59.9	Z03.8	Z11	Z92.2		S06.5
405	21	f	nein	2	0	3	3	2	0	22	S06.6		D62	F33.2	F60.31	J96.00	J98.1	M62.88	S06.6	S06.79	S21.85	S21.85	S22.03	S22.06	S27.0	S27.1	S27.31	S31.83	S31.85	S31.85	S31.85	S31.85	S31.85	S32.01	S32.02	S32.03	S32.1	S32.2	S37.01	S39.81	S51.85	S52.11	S81.84	S81.84	S82.40	S82.88	S91.85	S91.85	S91.85
406	9	m	nein	4	0	2	0	0	1	21	I61.9	S02.0	S06.9	S13.4	S29.9	S30.0	S39.9	S60.2	S80.0		S06.0	S06.4		J96.00	S01.89	S02.0	S06.4	S27.0	S27.31	S30.0	S39.9	S60.2	T13.05	U99.0	V99	Z04.1	Z11				S02.0			S01.89	S02.0	S06.0	S06.4	V99
407	57	m	nein	5	3	0	0	0	1	35	S06.0	S06.23	S06.6			B37.1	B37.7	B37.88	B95.2	D68.4	E87.6	G00.8	G07	G93.1	G93.2	G96.0	H11.3	I10.91	I65.2	J15.6	J17.2	J69.0	J96.00	J96.01	R65.1	S00.1	S01.83	S01.89	S01.89	S01.89	S01.89	S01.89	S02.0	S02.1	S02.2	S02.3	S02.4	S04.0	S04.0
408	68	m	nein	0	0	0	3	0	0	9	S39.9		S30.1	S36.49		K65.0	S36.49	U99.0	V99	Z11				K65.0	R10.0	S36.49		K65.0	S36.49	W49.9	Z29.0		S36.49
409	67	m	nein	0	0	4	0	0	2	20	S29.88			S21.83	S27.2		D68.33	D68.4	F10.2	I10.90	I25.11	I48.0	I50.12	S21.83	S21.88	S22.32	S27.2	S27.32	U69.12	W49.9	Z92.1	Z95.0		S21.83	S27.2	S29.9	Z95.0			B96.2	E78.5	S27.2	S27.31	U99.0	X59.9	Z11	Z22.3	Z27.8
410	6	f	nein	1	1	0	0	0	1	3	S00.85	S06.0	S29.9	S39.9	S80.0		S06.0		S00.95	U99.0	V99	Z03.3	Z03.8	Z11	Z23.5	Z27.1				S02.5		S00.95
411	41	m	nein	1	0	0	0	2	2	9	S82.18		M79.86	S06.0	S06.79	S20.2	S30.1	S51.0	S51.0	S81.84	S82.18	T79.8	U99.0	V99	Z04.1	Z04.2	Z11		V99	Z03.3		M71.82	S81.84	S82.18			S82.18
412	26	m	nein	1	0	0	0	0	1	2	S00.85	S06.0		S06.0		E87.2	F10.2	F11.1	F19.2	F41.0	S01.80	S06.0	S06.79	U99.0	X59.9	Z11				S01.80
413	23	m	nein	2	3	0	0	2	1	17	S02.2	S02.3	S02.4	S02.5	S02.60		S00.05	S00.81	S06.0	S52.30	S80.81	U99.0	Z11		F10.0	F10.4	I10.91	J96.00	S02.4	S06.6	S06.79	S15.03	S51.85	S52.30	T88.4	X59.9	Y84.9		S52.30		S01.51		S51.85	S52.30				S02.2	S02.3
414	31	m	nein	0	0	0	0	3	2	13	S45.1	T65.9		S45.1		R58		F19.0	S45.1	S45.2	T11.4	Y09.9		E87.2	F19.0	S45.1	S45.2	Y09.9				M62.23	M62.24		M62.23	M62.24	S46.2	S51.0	T80.1	U99.0	Y84.9	Z11	Z74.1		M62.23	M62.24		M62.24
415	25	m	nein	3	1	4	0	4	2	41	S06.0	S11.9	S29.9	S32.4	S32.89	S39.9	S42.45	S52.50	S61.9	S81.0	S82.40	S92.0	S92.3		S06.0	S30.1		D62	E86	E87.0	I71.00	J96.01	S01.84	S01.84	S01.84	S02.0	S02.2	S02.60	S11.02	S11.9	S31.1	S31.85	S31.85	S31.85	S32.1	S32.4	S32.5	S33.4	S37.00
416	65	f	nein	2	1	0	2	2	1	12	S01.9	S02.2	S12.25	S32.04	S52.30		S11.84	S12.25	S12.25		C44.3	D62	F10.2	F10.4	F17.2	G40.6	I10.91	J96.00	R47.0	S00.05	S01.80	S01.84	S02.2	S11.84	S12.25	S31.84	S31.84	S32.03	S32.04	S51.84	S52.30	U99.0	X59.9	Z11	Z47.8		G40.6		S01.80
417	80	m	nein	0	0	3	2	1	0	14	S22.20	S22.40	S29.9	S32.03		S27.0		E87.7	F05.8	F10.2	I10.90	J18.1	J90	J96.00	R52.2	S21.84	S21.84	S22.20	S22.40	S27.0	S31.84	S32.03	S61.84	S62.61	U69.01	U99.0	W49.9	Z03.8	Z11	Z74.3
418	62	m	nein	4	0	3	2	1	1	29	S01.87	S02.1	S02.1		C18.8	D62	D65.0	D68.4	D69.58	D90	G62.0	G93.5	G93.6	J96.00	J96.01	S01.87	S02.1	S06.20	S06.21	S06.5	S06.6	S06.79	S15.00	S21.84	S21.84	S21.84	S21.84	S22.04	S22.05	S22.06	S22.44	S25.5	S27.1	S31.84	S31.84	S32.01	S32.02	S61.88	S63.10
419	24	m	nein	1	2	0	0	2	1	9	S02.3	S02.4	S06.0	S29.9	S32.01	S39.9	S52.11		S01.84	S01.84	S02.3	S02.4	S06.0	S20.2	S30.1	S31.84	S32.01	S51.84	S52.11	S80.81	U99.0	Z11			S31.84	S32.01			S51.84	S52.11
420	8	f	nein	0	0	0	0	2	0	4	S42.49		S41.84	S42.41				S41.84	S42.41		S41.84	S42.41		S41.84	S42.41		S41.84	S42.41	U99.0	Z11
421	33	f	nein	1	1	0	0	2	1	6	S06.0	S29.9	S52.51		S00.31	S06.0	S20.2	S51.84	S52.51		S51.84	S52.51					M79.83	S01.84	S02.2	S30.1	S51.84	S52.51	U99.0	X59.9	Z11	Z23.5	Z74.1			S52.50
422	38	m	nein	0	0	0	0	0	2	4	S11.9	T65.9			S11.80			B18.2	E86	F19.0	F19.2	F32.2	J96.00	J96.01	S11.80	T79.7	U99.0	Z03.8	Z11
423	31	f	nein	0	0	2	0	0	1	5	J93.9	S11.9		S11.80	S27.0	U99.0	Y09.9	Z11				S11.7			J96.00	S27.0		S11.80	S27.0	Y09.9	Z23.5
424	22	f	nein	1	0	0	0	2	1	6	S06.0	S13.4	S29.9	S39.9	S42.00	S80.0	S83.6		R41.2	S00.81	S06.0	S13.4	S20.2	S30.1	S41.84	S42.00	S80.0	S83.6	U99.0	V99	Z11		S06.0						S00.41	S41.84	S42.02	Z46.7	Z74.1		S41.84	S42.02
425	57	m	nein	1	0	1	0	0	1	3	S01.9	S06.0	S13.4	S22.32	S29.9	S30.0	S39.9		S06.0			S00.05	S01.0	S13.4	S20.2	S21.84	S22.32	S30.0	S30.1	U99.0	V99	Z03.8	Z11
426	86	f	nein	1	0	0	0	0	1	2	S00.05	S01.0	S06.0		E86	S06.0	T68		D62	E11.90	E78.4	E87.2	F05.9	G40.2	I10.90	I48.0	N18.3	S00.05	S01.0	S06.0	S06.79	Z23.5	Z92.1			S00.05	S01.0					I63.4	S06.0	S06.79		M62.58
427	76	m	nein	3	0	2	0	2	0	17	S21.84	S22.06	S22.06		I10.90	R41.2	S06.6	S06.70	S21.84	S22.06	S31.84	S32.1	X59.9	Z92.2	Z95.5			S06.6		M62.40		M62.40		M62.40	S21.84	S22.06	S31.84	S32.2	U99.0	Z11	Z46.7	Z74.0	Z74.1		S22.06
428	70	m	nein	4	0	0	0	0	0	16	J96.99		I61.5	J96.00	T17.5		E87.2	I61.5	J96.00	N42.8	S41.84	S42.21	Z43.5	Z90.5	Z91.8						F07.0	I61.5	U99.0	Z11		M62.58
429	74	f	nein	2	2	3	0	0	0	17	S02.3		R55	S01.1	S01.21	S05.0	S06.0	S06.70	S22.32	X59.9	Z23.5		D68.33	D68.4	E87.1	I10.90	J44.81	S00.1	S01.84	S02.3	S80.0	U69.12	U99.0	Z11	Z92.1		S05.1						S02.3	S21.84	S22.06
430	89	m	nein	2	0	0	0	2	1	9	S06.0	S29.9	S40.0	S80.81		S06.0	S06.70	S20.2	S40.0	S80.81		E87.2	S06.0	S06.70	U99.0	V99	W49.9	Z11				R41.2	S00.05	S06.0	S06.70	S30.1	S41.84	S43.1	S70.1	S80.0	Z23.5	Z46.7	Z92.2
431	38	m	nein	4	0	0	0	0	1	17	H92.2	S02.1	S06.0		S06.0		G93.88	R41.2	S00.48	S01.87	S02.1	S06.6	S06.79	U99.0	Z11					S01.87	S02.1	U50.00			M62.58
432	29	m	nein	2	0	0	0	0	1	5	I60.9	S01.49	S06.9		S06.0	U99.0	Z11		G40.2	R41.2	S01.80	S06.6	S06.79	V99			S06.0				F10.1	S06.6	S70.81	Z04.1
433	42	m	nein	2	0	0	0	0	0	4	S11.80		F10.2	F10.4	F17.2	I25.11	I25.20	R52.2	S11.80	Z92.2		S11.9			S11.9		S11.80	U99.0	Z11	Z23.5
434	48	f	nein	3	0	0	0	0	1	10	S06.0		R41.2	S01.0	S06.6	V99				S06.5	S06.6	U99.0	V99	Z11
435	59	m	nein	1	0	3	0	2	1	14	S06.0		I10.90	I25.22	S00.1	S21.84	S22.44	S31.84	S32.4	V99	Z92.2					S06.0	S31.84	S32.4	V99		L30.8	S21.84	S21.84	S22.43	S22.44	S27.0	S27.1	S31.84	S32.4	U50.10	U99.0	Z04.2	Z04.2	Z11	Z74.0	Z74.1
436	27	f	nein	1	0	0	0	0	0	1	S06.0	S29.9	S39.9		S06.0		F44.88	F60.2	F68.1	J96.00	J98.4	R56.8	S06.0	S29.88	S39.88	U99.0	Z11	Z29.0
437	36	m	nein	0	0	0	2	0	0	4	S21.9		S21.1	S31.1	U99.0	Y09.9	Z11		E66.02	K42.9	S31.1				E66.82	K42.9	S31.1
438	72	m	nein	1	0	0	0	0	1	2	S01.0	S06.0	S29.9			J96.00			F10.0	I10.90	S00.05	S06.0	S20.2	S30.1	S70.0	S80.0	U99.0	X59.9	Z11	Z23.5	Z92.1
439	59	m	nein	1	0	0	0	0	1	2	F10.0	F10.0		M54.99	M54.99	T09.05	T09.05	Z76.9	Z76.9
440	31	f	nein	0	0	2	0	0	0	4	T14.1		S26.88	S27.0	Z23.5		F20.0	F32.3	S21.83	S27.0	T51.0					S27.0
441	65	m	nein	2	0	0	0	0	1	5	S06.0	U99.0	Z11	Z23.5			F10.2	F17.2	S01.80	S06.0	S20.2	S30.1	V99		S06.0		I10.00	K08.88	S06.0	S06.21	V99
442	35	f	nein	1	2	3	0	2	0	17	S06.9	S29.9	S32.4	S32.89	S39.9	S82.18	S92.1		S06.9	S29.9	S39.9		D62	F19.2	I80.1	S01.85	S02.3	S21.85	S22.43	S27.0	S27.6	S31.85	S32.4	S71.85	S73.01	S80.1	S81.85	S81.85	S82.21	S83.10	S91.85	S91.85	S92.1	U99.0	Z03.8	Z11
443	6	m	nein	3	0	2	0	2	1	17	I60.9	S06.0	S06.5	S27.31	S29.9	S39.9	S42.00		S06.0		J96.00	K59.09	R11	S06.0	S06.33	S06.5	S06.6	S27.31	S29.9	S30.1	S39.9	S40.0	S41.84	S42.00	U99.0	V99	Z04.1	Z11
444	60	m	nein	1	1	0	0	3	0	11	S06.0	S29.9	S52.20	S72.40		S06.0	S06.79	V99	Z23.5		F11.2	I74.5	S00.1	S01.84	S02.2	S51.84	S52.20	S71.84	S72.40	S81.84	S82.0	Z47.8	Z51.83	Z86.1	Z96.64					S71.84	S72.40				S52.20	S62.21	S72.40		J18.8
445	21	m	nein	1	0	0	0	0	1	2	S01.9	T00.9		S01.80	V99	Z23.5			F12.1	F14.1	F14.4	S06.0	S06.79	S30.7	S30.81	S70.81	S80.81	Z04.3
446	30	f	ja	4	1	5	5	4	2	66	T07			S06.0		E87.0	E87.6	J96.00	S00.95	S01.85	S01.85	S02.0	S02.1	S06.1	S06.5	S06.6	S06.79	S11.85	S12.1	S21.85	S21.85	S22.04	S22.05	S27.0	S27.31	S31.84	S31.84	S31.84	S31.84	S32.04	S32.05	S32.1	S32.5	S36.12	S41.85	S41.85	S42.01	S42.21	S70.0
447	75	m	ja	5	0	3	0	2	0	38	I62.9	S02.0	S02.1	S06.0	S13.4	S27.31	S29.9	S39.9	S42.00	S42.7		S06.0	S29.9			D62	E86	J96.00	J98.1	S00.05	S01.83	S01.83	S01.88	S02.0	S06.1	S06.21	S06.33	S06.5	S06.6	S06.79	S20.2	S21.83	S21.88	S22.44	S27.1	S36.10	S41.85	S42.10	U99.0
448	71	m	nein	5	3	4	0	2	0	50	S02.4	S06.5	S22.44		S06.0	S06.5	X59.9		A49.0	D62	D68.4	D69.58	E13.90	E51.8	E86	E87.2	E87.6	F10.0	F10.2	G40.3	G81.0	G93.5	G96.0	H65.9	I10.01	I46.0	I47.1	I48.0	I50.14	I63.5	I95.8	J69.0	J90	J96.00	J96.01	J98.1	K31.88	K59.02	Q21.1
449	58	m	nein	1	0	0	0	0	1	2	S01.0	S06.0	T51.9		S06.0		F10.0	F10.2	J69.0	S01.0	S06.0	S06.79	U99.0	X59.9	Z03.8	Z11
450	44	m	nein	1	0	0	0	0	0	1	T43.9		F10.0	F10.2		S06.0	S06.79	S29.9	S30.1	U99.0	Y09.9	Z11	Z29.0
451	49	m	nein	3	1	1	0	0	1	11	S06.0	S12.0			S06.0	S06.79		E51.9	F10.0	F10.2	F10.6	G32.8	G41.0	J96.00	S00.05	S01.84	S01.84	S02.1	S02.2	S21.84	S22.32	U99.0	Z03.8	Z11		G40.2	S06.0	S06.79					D48.5	S00.45	S01.84	S02.1	S20.2	S30.1	Z46.7
452	36	m	nein	3	1	0	0	0	2	14	S02.2	S06.0	S06.5	S51.0	T65.9		S06.0		S02.2			J96.00	S01.84	S02.2	S06.5	S51.0	U99.0	Y09.9	Z03.8	Z11			S51.0
453	68	m	nein	5	0	0	3	0	1	34	S01.0	S06.0	S06.5	S32.03	S62.60	T68		S01.0	S06.0		D62	E13.90	E51.9	E86	E87.1	E87.6	F10.2	F10.4	I63.8	I95.8	M62.80	M79.84	S06.5	S21.84	S21.84	S22.06	S22.42	S31.84	S31.84	S31.84	S32.01	S32.02	S32.03	S61.84	S62.60	T14.8	T68	U99.0	Z03.8
454	45	m	nein	4	0	0	0	0	1	17	S01.9	S06.0		S01.9	S06.0	U99.0	Z11		E51.8	F10.0	J96.00	S01.83	S01.88	S02.0	S06.6	S06.70	S08.0				S02.0		S01.88	S02.0
455	64	f	nein	1	0	3	0	4	0	26	S06.0	S22.9	S30.1	S32.89	S42.00		S31.85	S32.4	S32.4		S06.0	S21.85	S22.44	S30.1	S31.85	S32.1	S32.4	U99.0	V99	W49.9	Z11	Z88.0			S31.85	S32.4	V99	W49.9				S32.1	S42.03			E87.6	J45.9	L40.5	M07.30
456	61	m	nein	4	1	1	0	2	1	21	G93.88	S01.84	S02.1	S06.5	S12.25		S06.0		S01.83	S06.0		D69.58	G93.88	S01.84	S02.1	S05.8	S06.5	S06.6	S11.84	S12.25			S02.2			I10.90	R04.0	R42	S00.1	S01.0	S01.84	S02.2	S04.0	S11.84	S12.25	S20.2	S21.84	S22.32	S30.1
457	87	f	nein	1	0	0	0	0	2	5	D64.9	R41.2	S06.0	S50.81		S06.0		D64.9	E86	R41.2	S06.0	S06.79	S50.81						B95.0	B95.2	B96.2	E87.2	G41.0	I26.9	I63.8	L97	M62.80	N39.0	R60.0	S00.21	S06.0	S06.0	S06.79	U99.0	X59.9	X59.9	Z03.4	Z11	Z23.5
458	54	m	nein	1	0	3	0	0	1	11	K29.5	K76.0	S22.42	Z03.3		S06.0	S21.84	S22.42		K29.5	K76.0	S06.0	S21.84	S22.42	V99	W49.9				S20.2	S21.84	S22.42	S30.1	S80.0	S80.81	U99.0	Z11	Z23.5
459	51	m	nein	0	0	0	0	4	3	25	I73.9	S71.88	S72.9	S75.0	T14.1		S72.3	S75.0	T14.1		D62	E86	E87.2	J96.00	J96.01	S70.88	S71.1	S71.89	S72.3	Y09.9			S70.88	S71.1	S71.89	S72.7	S75.0	W64.9			S61.0	S71.89	S72.3	W49.9			S72.44
460	77	m	nein	3	2	0	0	0	2	17	S00.1	S01.80	S06.4	S06.5	S08.0	S12.9	S40.0	S40.81	S50.0	S50.81	S80.0	S90.0		D68.8	S06.0	U69.12		D68.33	S00.1	S01.80	S01.85	S01.85	S02.3	S02.4	S06.4	S06.5	S08.0	S11.85	S11.85	S12.22	S12.23	S40.0	S40.81	S50.0	S50.81	S80.0	S90.0	X59.9
461	68	f	nein	1	0	0	0	2	1	6	S01.0	S06.0	S41.84	S42.21		S41.84	S42.21		S06.0			E03.8	L27.0	S00.85	S41.84	S42.21	U99.0	X59.9	Y57.9	Z11	Z23.5	Z74.1	Z92.2		S41.86	S42.21
462	57	f	nein	1	0	0	0	0	1	2	R41.2	S00.05	S01.0	S06.0	S20.2	S30.1	U99.0	V99	Z04.2	Z11		S06.0			S06.0
463	37	f	nein	3	2	0	0	0	1	14	S01.0	S02.1	S06.0	S12.25		S00.1	S01.0	S01.84	S01.84	S02.1	S02.2	S06.0	S11.84	S12.25	U99.0	Z11	Z46.7		S01.84	S02.1						S00.1	S11.84	S12.25	S20.2	S30.1	S40.0	S90.0
464	18	m	nein	0	0	3	2	2	1	17	J94.2	S21.9	S25.5		S21.83	S27.1	T14.1		S21.9		S21.83	S21.87	S22.42	S25.5	S27.1	S27.32	S31.83	S36.01	S50.0	S51.0	S54.2	T14.1	T79.7	Y09.9		S21.83	S21.9	S27.1	S50.0	S54.2	T14.1				S21.83	S27.1	U99.0	Z11
465	missing	m	nein	1	0	0	0	2	0	5	G40.9	S06.0	S62.61	T65.9		G40.3	S06.0	S06.79	T65.9	X59.9	Z23.5		E86	F10.2	F10.3	F17.2	K70.0	R11	S00.1	S06.0	S61.84	S62.61	U99.0	Z11
466	65	m	nein	1	0	0	0	0	1	2	S06.0	T51.9			S06.0		F10.0	F10.2	F45.8	S06.0	U99.0	Z03.8	Z11		S06.0
467	60	m	ja	3	1	4	2	5	1	50	J93.9	S13.4	S29.9	S39.9	S72.10	S92.20		L89.10	S06.79	S08.0	S29.9		D62	D65.0	D68.4	D69.58	E13.90	E87.5	I10.90	I26.9	I46.0	J96.00	J96.01	J98.1	N17.93	R04.8	R57.1	R99	S00.05	S01.85	S01.85	S01.85	S01.85	S02.1	S02.2	S02.3	S02.4	S06.0	S06.21
468	54	m	nein	2	0	0	0	0	1	5	I62.9	S06.0	S13.4	S29.9	S39.9		S06.0		R41.2	S01.0	S06.0	S13.4			S01.0			S00.1	S06.0	S20.2	S30.1	U99.0	V99	Z04.2	Z11	Z23.5
469	56	m	nein	1	0	0	0	0	1	2	S06.0	Z04.2		S06.0					I10.91	R93.3	S00.81	S00.85	S06.0	S13.4	S20.2	S30.1	U99.0	Z11	Z23.5
470	36	m	nein	1	1	0	0	0	1	3	S01.31	S01.9	S06.0		S01.31	S06.0	U99.0	Z11			F17.2	S01.30	S01.39	S06.0	S20.85	S29.0	Y09.9				S01.30	S01.39		S01.30
471	14	m	nein	2	0	0	0	2	1	9	R40.2	S06.0	S43.1		S43.1		S06.0	S06.70	S41.84	S43.1	S43.3	S50.0	S90.81				S41.84	S42.29	S43.1	U99.0	Z11	Z46.7			S41.84	S42.29
472	37	m	nein	2	1	2	0	0	1	9	S06.0	S12.7	T51.9		S01.1	S01.84	S02.2	S06.0	S11.84	S11.84	S12.24	S12.25	S21.84	S22.01	U99.0	Z11		F10.2	F10.3	S06.0		H10.2	S01.1						H10.2	S06.0	S20.2	S30.1	S50.0	Z46.7
473	34	m	nein	3	0	0	0	2	1	14	I72.0	S01.9	S06.0	S42.01		F10.0	I72.0	S01.0	S06.0	S41.84	S42.01	U99.0	Z11			S41.84	S42.01				S20.2	S30.1	S41.84	S42.01	S60.81	S80.81	Z23.5	Z46.7		S41.84	S42.02
474	19	f	nein	1	0	0	2	0	1	6	R31	S37.00		S06.0	S37.00	U99.0	Z11		F10.0	F10.2	S37.00	S37.01		S06.0				R31	S06.0	S37.01	S80.0	S80.81
475	33	m	nein	3	0	4	2	3	2	34	S12.9	S22.00	S22.5	S27.0	S27.1	S32.7	S36.11	S82.38		I46.0	U69.13		A02.2	B96.2	D62	D65.0	D68.4	D69.58	E13.90	E86	E87.3	E88.0	F10.2	F10.4	F20.8	I26.9	J15.1	J15.5	J96.00	J96.01	K56.0	M90.26	N17.93	R13.9	S20.85	S21.83	S21.86	S21.86	S21.86
476	76	f	nein	2	0	0	0	0	1	5	S01.80	S06.0	S06.9	T00.9		F03	R13.0	R15	R26.3	R32	S11.84	S12.1	U99.0	Z11	Z74.3	Z99.3				B96.2	E53.8	N39.0	S11.84	S12.1	U81.20	Z46.7	Z74.0	Z74.1
477	68	m	nein	4	1	3	2	0	1	29	I60.9	S06.0	S06.5	S22.40	S32.02	S32.03	S39.9		S06.0		C41.02	C79.3	G40.8	J96.00	R41.2	S01.84	S02.2	S06.5	S06.6	S21.84	S22.42	S27.0	S31.84	S31.84	S32.02	S32.03				G40.8	I10.90	S20.2	S30.1	S31.84	S32.02	S80.0	S80.81	U99.0	Z11
478	86	m	nein	2	1	0	0	0	1	6	S02.4		S06.0		I25.13	I48.2	R41.2	S00.85	S01.84	S02.4	S06.6	S06.70			S00.85		S06.0				R29.6			D62	E03.9	I10.90	I35.0	I35.2	I50.13	I71.4	I72.3	I95.8	J44.91	J69.0	J90	J96.00	M62.50	R26.8	S01.80
479	94	f	nein	2	2	5	3	5	1	59	J94.2	S02.3	S22.5	S32.1	S32.7	S36.01	S37.1	S37.22	S42.00	S82.0	S82.18	S82.88	S92.0		S31.85	S32.1	S32.89	T68		A41.1	B37.1	B37.7	D62	D65.0	D68.4	D69.58	D73.5	E87.2	E87.5	E88.0	I10.90	I35.1	I48.0	I77.1	J15.5	J15.6	J17.2	J90	J96.00
480	57	m	nein	2	0	0	0	2	0	8	I60.9	S42.00		R41.2	S06.0	S06.6	S41.84	S42.02	U99.0	V99	Z11		S06.6				S41.84	S42.02	Z46.7		S41.84	S42.02	V99
481	56	m	nein	1	0	0	2	0	2	9	S06.0	S29.9	S36.11	S39.9	S60.81	S80.0	S90.1		S00.31	S06.0	S20.2	S30.1	S36.11	S60.81	S80.0	S90.1	U99.0	V99	Z11		I10.90	S36.11	V99		S06.0			E03.8	E10.90	S20.2
482	38	f	nein	1	0	0	0	0	0	1	S06.0	S29.9	S39.9		S06.0		R41.1	R41.2	S06.0	S06.79						O09.3	Z34
483	59	m	nein	1	2	0	0	0	1	6	S02.7	S06.0		S01.1	S01.80	S05.0	S06.0		F10.0	S00.1	S01.84	S02.4	S06.0	S06.79	U99.0	X59.9	Z11			S01.86	S02.4				E11.91	I10.90	S02.3		S02.3	S02.4
484	59	m	nein	2	0	3	2	4	0	29	S06.0			D62	D65.0	D68.4	D69.58	E83.38	F10.2	J96.00	K55.8	K56.0	K70.3	R57.1	S06.6	S06.79	S21.84	S21.84	S22.31	S22.44	S31.84	S31.84	S31.84	S32.01	S32.4	S32.5	S35.5	S36.83	U69.11	U69.11	X59.9	Y69		S32.4	S35.5				S31.84
485	80	m	ja	0	0	3	0	0	1	10	S27.0	T14.8			L89.14	L89.26	S22.43	X59.9		A41.0	D41.0	E11.90	E66.00	E78.5	E79.0	E86	E87.0	E87.6	F05.8	G40.9	H91.1	I10.91	I25.16	I49.8	I69.3	I71.2	I95.8	J15.0	J15.2	J18.2	J44.89	J96.01	J98.1	M62.50	M93.80	N17.99	R13.9	R34	R40.0
486	56	m	nein	2	0	0	0	0	2	5	S06.0	U99.0	Z11		I20.8	S01.0	S06.6	S06.79	S51.0	X59.9		S06.6				S06.6	S06.79	X59.9
487	38	m	nein	0	0	0	1	0	0	1	B17.1	F32.2	S31.1		F11.2	F14.2	S31.1	U99.0	X84.9	Z03.8	Z11	Z51.83		S31.1		Z91.8
488	29	f	nein	0	1	0	2	2	0	9	S31.1	T14.1		S31.1	T14.1	W64.9	Y09.9		F17.2	K66.0	S01.31	S01.80	S21.1	S21.2	S31.1	S71.1				S01.31				K66.0	S01.31	S01.80	S21.1	S21.2	S31.1	S71.1		B99	S20.2	S31.1	S41.1	U99.0	Z11
489	61	m	nein	1	0	0	0	2	0	5	C13.8	S06.0	S29.9	S39.9			S06.0		I10.90	R41.2	S06.0	S06.79	V99	Z86.7	Z92.1			S00.05	S06.0	U99.0	Z11
490	14	f	nein	1	0	0	0	2	0	5	S06.0		S06.0	S06.79	S41.84	S42.02	V99				S20.2	S30.1	S41.84	S42.02	U99.0	Z11
491	64	f	nein	1	1	0	0	2	0	6	S06.0	S52.00	S53.10		S06.0		I10.90	S00.1	S51.85	S52.21	Z88.0		S00.1			S51.85	S51.85	S52.00	S53.10	V99					E03.8	H11.3	I72.6	S20.2	S30.1	S51.85	S52.21	S80.1	U99.0	Z11	Z23.5
492	71	f	nein	0	2	0	0	0	1	5	G40.9	I63.8		G40.2	I63.8	R41.2	S01.80	S01.84	S02.2	X59.9		G40.9					T14.1		E11.90	E78.0	G40.9	I10.90	I63.8	I95.1	K76.0	R91	U99.0	Z11				M62.58			I63.8		I63.8
493	52	m	nein	4	0	0	0	2	1	21	S02.1	S06.20	S29.9	S39.9	S42.00		S06.20	S06.79	V99		E86	F10.0	H92.2	I49.8	R11	R41.2	S01.83	S01.87	S02.1	S06.20	S06.5	S29.9	S39.9	S41.84	S42.02				S01.83	S06.20	U99.0	Z11
494	42	m	nein	1	0	0	0	0	1	2	S01.0	S06.0	T65.9		J17.0	J85.1	S01.0	T65.9		F10.2	J69.0	J96.01	S06.0	S06.6	S06.79	X59.9						B96.3	E46	E87.2	E87.6	F10.4	J14	J17.0	J85.1	N17.91	R56.8	R65.1	U99.0	Z03.0	Z11	Z29.0
495	82	m	ja	4	0	0	0	0	1	17	I60.9	S02.0	S02.1	S06.5			S06.5	S06.79	X59.9		D68.4	H92.2	I10.90	I48.0	J96.00	S01.83	S01.88	S01.88	S02.0	S02.1	S06.21	S06.33	S06.5	S06.6	S06.79	S06.79	S06.79	U69.12	U99.0	Z03.8	Z11
496	39	m	nein	3	1	0	0	0	1	11	S01.21	S06.0	S80.81	U99.0	V99	Z11		S06.0					S01.80	S01.84	S02.2	S11.84	S12.23	S12.24	U99.0	Z04.1	Z04.2	Z11					S02.2	S11.84	S12.23	S13.15	V99
497	20	m	nein	3	0	0	0	0	1	10	I60.9	S06.0		I60.8	S06.0	S06.6		J96.00	J96.01	S06.6	S06.79			S00.81				F10.0	F10.3	S00.81	S01.80	S06.0	S06.6	U99.0	Z11
498	12	f	nein	0	0	0	0	3	2	13	S71.88	S72.43	S82.21		D64.8	E86	E87.2	H53.2	J96.00	R11	S05.1	S71.88	S72.43	U99.0	V99	Z04.1	Z11	Z23.5	Z48.8	Z74.0				S05.1	S71.88	S72.43	S82.21	V99			F43.2	S71.88	S72.43	S72.43	S81.84	S82.21	S82.21	Z29.8
499	36	m	nein	3	0	4	3	3	0	34	S06.0		S06.0		E86	E87.6	J96.00	S06.5	S06.6	S06.79	S21.84	S21.84	S22.44	S22.5	S27.1	S36.01	S41.84	S42.10	S72.43	V99			S06.23	S06.5	S06.6	S06.79	S21.84	S21.84	S22.44	S22.5	S27.1	S36.01	S41.84	S42.10	S72.43	V99
500	52	m	nein	3	0	2	3	4	1	34	I60.9	S06.0	S22.21	S29.9	S32.01	S32.05	S32.89	S36.01	S36.01	S37.9	S39.9		I60.9	S06.0	S22.21	S29.9	S32.01	S32.05	S32.89	S36.01	S36.01	S37.9	S39.9		E51.8	E86	E87.2	E87.6	F10.2	S06.5	S21.83	S26.0	S29.88	S31.84	S31.84	S31.84	S31.84	S32.01	S32.05
501	68	m	nein	0	0	3	0	0	1	10	J98.2	S21.83	S21.9	S25.88	S25.88	S26.9	S27.2	S27.88		D62	E86	F32.2	J96.01	J98.1	S27.2	S27.88	U99.0	Z03.8	Z11					S27.1
502	46	m	nein	3	0	0	3	2	2	24	I60.9	S32.02	S51.0	S60.81	S70.81	S81.9	S90.81		S06.6	V99		B96.2	E23.2	E87.1	E87.2	E87.6	G93.2	G93.6	G96.8	I97.89	J15.6	J96.00	M62.80	R47.1	R48.2	S06.21	S06.5	S06.6	S06.79	S31.84	S31.84	S32.02	S32.1	S51.0	S81.80	S86.8	U69.01	U99.0	Z11
503	79	f	ja	5	1	3	2	3	1	43	I60.9	J93.9	R58	S02.1	S06.9	S22.40	S29.9	S39.9	S72.9		I60.9	J93.9	R58	S02.1	S06.9	S22.40	S29.9	S39.9	S72.9		D62	D65.0	D68.4	D69.58	I46.9	R57.1	S00.05	S01.83	S01.88	S01.88	S01.88	S02.0	S02.1	S02.60	S06.0	S06.5	S06.6	S06.73	S21.86
504	77	m	ja	5	3	4	2	4	1	57	I60.9	S02.0	S02.7	S06.23	S06.4	S06.5	S22.40	S32.04	S32.89	S42.00	S82.9			S06.0		E86	I95.8	J96.00	J96.01	S00.05	S01.83	S01.89	S01.89	S01.89	S02.0	S02.1	S02.4	S06.0	S06.1	S06.23	S06.28	S06.4	S06.5	S06.6	S06.79	S06.79	S06.79	S06.79	S06.79
505	3	m	nein	1	0	0	0	0	1	2	S06.0	S29.9	S39.9		S06.0	S29.9	S39.9		S00.05	S00.41	S06.0	S70.1	U99.0	V99	Z04.1	Z11				S06.0	Z03.3	Z03.8
506	49	m	nein	1	0	0	0	4	1	18	S32.89	S42.20		S06.0	S31.84	S32.1	S32.89	S42.20		S31.84	S32.1				S32.89			S20.2	S30.1	S31.84	S31.84	S32.1	S32.5	S40.81	S41.84	S42.21	S50.81	S80.81	U99.0	V99	Z11	Z46.7	Z74.0	Z74.1			S39.9	S42.21
507	38	m	nein	5	0	3	0	2	0	38	S12.23	S12.24	S12.25	S14.10	S27.31	S62.8		S12.23	S12.24	S12.25	S14.10	S14.76	S27.31	S62.8		B00.8	E86	F41.0	I10.90	J96.00	S11.84	S11.84	S11.84	S12.23	S12.24	S12.25	S51.85	S52.30	S81.84	S81.84	S82.81	S82.88	T84.20	U99.0	Z03.8	Z11	Z43.0	Z95.80
508	45	m	nein	1	0	2	0	0	1	6	S21.84	S22.32	S27.0	S27.31	S50.81	S60.81	T79.7	V99			S20.2	S27.0	S30.1	U99.0	Z04.2	Z11	Z23.5
509	31	m	nein	1	0	3	3	3	1	27	J93.9	J94.2	S06.0	S22.40	S29.9	S32.7	S39.9	S51.0	S62.60	S72.3	S82.9	S85.0		S06.0		D62	E87.7	J96.00	J96.01	J98.1	R18	R60.1	S01.80	S21.83	S21.83	S21.88	S22.44	S27.0	S27.1	S27.31	S27.6	S27.88	S29.9	S31.83	S31.85	S31.85	S32.01	S32.02	S37.30
510	65	m	nein	4	0	0	0	0	0	16	I62.9	S02.1	S06.70		I62.9	S06.21		R41.2	S01.87	S02.1	S06.0	S06.70	V99					I10.90	S06.21	S06.70	U99.0	Z11
511	51	f	nein	1	0	0	0	0	0	1	S29.9	S39.9			S20.2	S39.9		S20.2			F43.0	S06.0	S10.85	S20.2	S30.0	S30.1	U99.0	Z11
512	29	f	nein	2	2	0	0	0	1	9	S01.51	S01.80	S06.0	U99.0	W64.9	Z11		S01.85	S02.68		S02.69	S02.8	S06.0			S02.4	S02.5	S02.68	S03.2			S02.4	S02.5	S02.68	S03.2
513	77	f	ja	3	0	5	5	4	0	66	D62	D65.0	D68.4	J80.03	N17.83	R57.0	R57.1	S00.05	S06.0	S06.5	S06.6	S06.79	S27.0	S27.31	S36.04	S36.15	S36.83	S37.03	T14.5	U69.12	U69.12	U99.0	Z03.8	Z11		S06.0			R57.9	S31.83	S36.08		J96.99	R19.80	T80.8
514	20	f	nein	1	0	0	0	0	1	2	S06.0		S06.0		A56.0	I10.90	O10.0	S06.0	S70.0	V99	Z87.8					O09.2	S06.0	S11.84	S13.2	S20.2	S30.1	S50.81	U99.0	Z11	Z34
515	2	f	nein	2	0	0	0	0	0	4	S00.05	S06.0	S06.31	S06.8	U99.0	X59.9	Z04.3	Z11							S06.0	S06.31	S06.8	X59.9
516	43	m	nein	0	0	0	4	5	2	45	S20.2	S32.7	V99			S31.84	S32.7		D62	D65.0	D68.4	D69.58	E87.0	I97.89	J95.2	R57.1	S33.4	S37.22	T79.5	U69.12	U69.12	U99.0	Z11	Z27.8		S37.22	S37.9	T14.05		S32.7	S33.4	S37.22	T79.69	T79.69		S31.85	S32.7	S37.22	S37.22
517	25	m	nein	2	0	0	0	0	1	5	S06.0	S06.70		S06.0	S06.70	S50.81	S70.1				S06.0	S06.70	S20.2	S30.1	U99.0	Z04.2	Z11
518	38	m	nein	4	3	2	0	3	0	34	S06.0	X59.9		A41.1	B44.1	D62	D68.4	E13.90	E23.2	E87.6	F05.0	F06.8	G93.2	G96.1	G96.8	I66.4	I67.80	I97.89	J15.0	J15.5	J17.2	J96.00	R65.0	S01.83	S01.88	S01.88	S01.88	S01.88	S02.0	S02.1	S02.2	S02.4	S06.0	S06.21	S06.4	S06.5	S06.6	S06.79	S13.4
519	21	m	nein	1	1	0	0	1	1	3	S01.80	S06.0	S66.4		S06.0			F10.0	S01.80	S06.0	S09.9	S66.4	U99.0	X59.9	Z11		S01.80	S09.9			S00.1	S01.1	S01.51	S01.84	S02.5	S06.0	S20.2	S30.1	Z23.5
520	57	m	nein	0	0	0	0	2	0	4	S06.0	S82.38		S06.0	S81.84	S82.31		S81.84	S82.31				S82.31		S81.84	S82.31	U99.0	Z11	Z46.7
521	56	m	nein	1	0	0	0	0	1	2	S06.0	S29.9	S39.9		F10.0	S06.0	S29.9	S39.9	X59.9		F10.4	K56.4	S01.49	S01.9	S06.0	S06.79
522	14	m	nein	0	0	0	0	0	1	1	T65.9		F10.0	F13.1	F15.1	S01.0	T51.9		E86	R40.2	S00.01	S00.1	S01.0	S20.2	S80.81	T51.9	T68	U99.0	Z03.6	Z11	Z92.2
523	37	m	nein	0	0	0	2	2	1	9	S32.01	S82.31		S81.85	S82.31		F15.0	F15.2	F20.0	S31.85	S32.01	S81.85	S82.31	U99.0	X59.9	Z03.8	Z11			S82.31					S81.84	S82.9
524	23	m	nein	1	0	0	0	0	1	2	S06.0	S29.9	S39.9		S06.0	S20.2	S30.1		S06.0			S00.81	S06.0	U99.0	Z11
525	73	m	nein	1	0	0	0	0	0	1	S06.0	S29.9	S39.9		S06.0	S29.9	S39.9		I10.90	S06.0	U99.0	V99	Z03.8	Z11
526	55	f	nein	4	1	0	0	0	0	17	I60.9	S02.0	S02.1		S06.0	S06.79	U99.0	V99	Z11		F06.8	I10.91	S01.87	S01.87	S02.0	S02.1	S06.1	S06.21	S06.6									S06.6	U52.1				M62.58
527	78	m	nein	1	0	3	0	0	1	11	S06.0	S22.40	S27.0	S29.9	S39.9		S06.0	S29.9		S21.85	S22.44	S27.0	T79.7	V99			E03.8	E11.90	G47.38	I10.00	S20.2	S27.0	U99.0	Z11	Z23.5
528	43	m	nein	1	2	0	0	0	1	6	L89.00	L89.14	S06.0		B00.8	B37.1	B99	D68.4	D69.58	E13.90	E51.8	E86	E87.0	E87.5	E87.6	E88.0	F05.0	F17.2	H05.2	H91.8	J15.0	J90	J96.00	K74.6	N50.8	S00.1	S02.2	S02.3	S02.4	U69.01	U69.12	U99.0	Y09.9	Z11	Z51.83	Z86.1		S06.9
529	43	m	nein	1	0	0	0	2	1	6	S32.4	S52.7		S06.0	S20.2	S30.0	S30.1	S31.84	S31.84	S32.4	S32.5	S50.81	S51.84	S52.01	U99.0	V99	Z11	Z23.5		S06.0			S06.0		F43.0	F43.2	K59.09	R33	S31.84	S32.4	U50.30	Z74.1			S32.4
530	45	f	nein	5	0	5	4	5	0	75	I60.9	J93.9	K66.1	S06.5	S12.1	S22.01	S22.5	S27.31	S32.7	S36.01	S36.12		J69.0	L89.08	L89.14	S06.0	S06.79	T17.5	U99.0	V99	Z11	Z23.5		B44.1	B95.7	D62	D65.0	D68.4	D69.58	E23.2	E86	E87.0	E87.6	G04.8	G91.3	G93.1	G93.2	I46.0	I63.8
531	17	f	nein	1	0	2	2	3	0	17	S32.89	S42.8		S00.21	S31.84	S31.84	S32.1	S32.89	S41.84	S42.8	S80.81	U99.0	Z11	Z74.1		S06.0	S06.79	S32.03	S32.1	S32.5	S36.00	S36.12	V99		S06.0	S06.0				S31.84	S31.84	S31.84	S31.85	S32.03	S32.04	S32.1	S32.5	S41.84	S42.02
532	56	f	nein	1	0	0	0	0	0	1	S06.0	S20.2	S30.1		S06.0			E03.8	E11.90	E78.4	S06.0	S10.85	U99.0	V99	Z04.1	Z04.2	Z11
533	33	f	nein	1	1	0	0	0	1	3	S00.50	S01.80	S06.0	S20.2	S30.1	Z04.2	Z23.5		S01.84	S02.2					S06.0	S60.2	U99.0	Z11
534	37	f	nein	2	0	0	0	0	0	4	S06.70	S06.9			S06.0	S06.70		S06.0	S06.70			R29.6	S00.05	S06.0	S06.70	U99.0	X59.9	Z11
535	49	m	nein	2	0	0	0	0	1	5	S06.0		S00.1	S06.0	Y09.9		S01.21	S06.0	S06.71	U99.0	Z11			S01.21			S01.21	S71.1	Z03.4
536	49	m	nein	1	0	0	0	3	0	10	S06.0	S29.9	S39.9	S72.08		I63.4	S06.0	S29.9	S39.9		J96.00	S71.84	S72.00					S72.01				I63.4	R47.0			M62.58			I63.4				I63.4	M62.58	Q21.1	U99.0	Z11
537	6	f	nein	4	0	0	0	2	2	24	I60.9	S00.81	S01.49	S02.0	S02.1	S02.3	S06.9	S29.9	S39.9	S52.20	S52.7	S70.81	S80.81		S00.81	S01.49	S01.87	S02.0	S02.1	S02.3	S06.1	S06.23	S06.6	S06.9	S29.9	S39.9	S51.84	S52.20	S52.7	S70.81	S80.81		B96.2	D64.8	D68.4	E86	E87.1	E87.6	F05.8
538	65	m	nein	2	0	0	0	0	1	5	I61.9		I61.6		G93.6	I10.91	I61.6		S01.0								G40.2	G40.9	I61.6	I63.4	S01.84	S02.2	U99.0	Z11
539	55	m	nein	1	0	0	0	0	0	1	S06.0	S29.9	S39.9		S06.0	S20.2	S30.1		S06.0				S06.0	S40.0	S90.0	U99.0	X59.9	Z11
540	42	f	nein	2	2	0	0	2	1	12	S02.3	S06.0	S61.1		F10.0	R41.2	R56.8	S00.1	S00.81	S01.51	S05.1	S06.0	S06.21	S61.84	S62.31	U99.0	V99	Z11		S06.0	S06.21			S02.3		S05.1			S01.84	S02.3	S02.4	S03.2				S02.3
541	66	m	nein	2	2	2	0	3	1	17	S02.3	S06.0	S29.9	S39.9	S72.40	S82.18		S06.0		D62	D69.58	E86	J96.00	S01.85	S01.85	S02.3	S02.4	S06.6	S71.86	S72.44	S80.0	S81.0	S81.85	S82.18	T80.8	U99.0	V99	Z03.8	Z11		S02.3		S71.86	S72.44	S72.7	S81.7
542	16	m	nein	1	0	4	3	3	0	34	S22.00	S22.31	S27.31	S32.89	S36.08	S37.02	S42.11	S52.8		S06.0		S21.84	S21.84	S22.06	S22.31	S27.31	S36.08	S37.02	S41.84	S42.11	U99.0	Z11	Z29.0		S06.0			S51.85	S52.8				R41.2	S21.84	S22.06	S27.0	S31.84	S31.84	S31.84
543	33	m	nein	1	0	2	0	1	1	6	H05.2	S06.0	S41.1	S71.1	T00.0	W64.9	W64.9		S06.0						F43.1	S00.1	S06.0	S06.79	S20.2	S21.1	S30.1	U99.0	Y09.9	Z11
544	22	m	nein	1	0	0	0	0	1	2	S06.0	S20.2	S30.1		S06.0			S06.0	S50.0	S50.81	S60.81	S80.0	S80.81	U99.0	Z04.2	Z11
545	61	m	nein	1	0	0	0	2	1	6	S00.1	S06.9	S50.0	S50.81	S80.81	S80.81	S82.81		R41.2	S00.1	S06.0	S50.0	S50.81	S80.81	S81.84	S82.81	Z04.2		S81.84	S82.81		S00.1				S59.9	S82.81	S91.84	S93.0			M79.87	M85.87	S20.2	S30.1	S50.81	S51.0	S80.81	S81.84
546	80	f	nein	1	0	0	0	1	1	3	M79.85	S01.0	S06.0	S20.2	S30.0			S01.0	S06.0	S20.2	S30.1		D68.4	S06.0	U69.12		S01.80		S06.0		I48.1	M79.85	S01.80	S06.0	S70.1	U99.0	Z11
547	26	m	nein	0	0	0	0	1	1	2	S51.9	Z91.8			S51.80
548	53	m	nein	1	0	0	0	0	1	2	R41.2	S29.9	S39.9		G40.9	R41.2			S00.05	S06.0		S06.0		R41.2	S06.0	S29.9	S39.9	X59.9							G40.9		G40.9		G40.9	G45.42	I80.80	L02.4	R41.8	R55	S29.9	S39.9	S40.81	S60.81	S80.81
549	50	f	nein	4	1	0	0	2	0	21	I61.0	S02.1		I61.0		S01.31	S02.1						S52.51		G81.0	G93.6	I10.90	I61.0	J69.0	R47.0	S01.87	S02.1	U50.50	U69.01				M62.43	M62.53			I61.0	U99.0	Z11					S51.84
550	69	m	nein	1	2	0	0	0	1	6	S06.0	S29.9	S39.9		E51.9	F10.0	F10.2	F10.4	S00.05	S01.84	S01.84	S01.84	S02.1	S02.2	S02.3	Y09.9			S02.8				S02.3	U99.0	Z11		S02.3
551	42	m	nein	1	0	0	2	0	1	6	S06.0	V99		S31.84	S31.84	S31.84	S32.03	S32.04	S32.05			S06.0	S20.2	S30.1	S31.84	S32.03	S50.0	S50.81	U99.0	V99	Z04.2	Z11	Z23.5
552	64	m	nein	2	0	0	0	0	0	4	I60.9	S06.0			F10.0	R41.2	S06.6	S06.79	X59.9			S06.6	U99.0	Z11	Z72.0
553	38	m	nein	3	3	4	3	3	2	34	S02.2	S02.3	S06.0	S22.5	S27.0	S27.31	S32.05	S36.11	S52.4		I46.0	I47.2	S06.0	S06.79	V99		A41.1	D62	D68.4	E86	E87.0	E87.2	E87.6	F05.0	G56.2	J96.00	L27.0	R13.9	R65.1	S01.85	S01.85	S01.85	S02.2	S02.3	S02.4	S21.85	S22.20	S22.44	S22.5
554	50	m	nein	1	1	3	2	2	1	17	S06.0	S22.40	S29.9	S39.9	S42.10		S06.0	V99			E51.8	F10.1	I10.90	R25.1	S01.31	S01.84	S02.2	S20.2	S21.84	S21.84	S22.20	S22.40	S30.0	S41.84	S42.10	U99.0	Z11			I10.00	S21.84	S22.44	S30.1	Z23.5	Z46.7
555	51	m	nein	2	2	3	0	0	1	17	I60.9	S01.9	S06.0		S01.9	S06.0		E51.9	F10.0	F10.2	S01.84	S02.3	S06.0	S06.6	U99.0	Z03.8	Z11
556	61	f	nein	2	0	0	0	0	2	8	S01.0	S06.0	S29.9	S39.9	S51.0		S51.0		S06.0			S51.0			E66.00	S00.84	S01.0	S06.0	S20.2	S30.1	S51.0	U99.0	Z11
557	32	f	nein	1	0	0	0	0	0	1	S06.0	S29.9	S39.9		S06.0		S06.0			S00.05	S06.0	S06.79	S20.2	S30.1	S80.0	S90.0	U99.0	V99	Z04.1	Z11
558	63	m	nein	4	0	0	0	0	0	16	I60.9	S06.0	S06.0	S06.79	S20.2	S29.9	S30.0	S30.1	V99		B96.8	C25.1	E78.4	E86	E87.6	F05.0	F06.8	G40.2	G91.3	G93.5	G93.6	G96.1	G96.8	I10.00	I71.4	J15.5	J15.6	J69.0	J96.00	K29.6	K86.1	N39.0	R13.9	R31	R41.2	R47.0	R73.9	S01.84	S02.0
559	53	f	nein	1	1	0	0	2	1	6	S06.0	S42.03		R41.2	S06.0	S06.79	V99		S06.0	S06.79		S01.21	S02.2			M62.58	S01.21	S01.84	S02.2	S06.0	S06.79	S41.84	S42.03	U99.0	Z11			M62.58		S01.84	S02.2	S61.84	S62.51			S02.2
560	59	f	nein	2	1	0	0	3	1	14	S01.0	S01.20	S01.84	S02.5	S06.0	S42.41		R41.2	S06.0			S01.0	S01.20	S02.5	S06.0	S42.45				S32.03	S41.88	S42.41		S31.84	S32.03	S41.88	S42.41	U99.0	Z04.2	Z11	Z47.8		S41.88	S42.41
561	54	m	nein	1	0	0	0	2	0	5	S81.84	S82.18		D62	H61.2	M79.86	S00.35	S00.55	S06.0	S06.79	S20.2	S30.1	S46.0	S82.18	S91.84	S91.84	S92.3	S92.4	T79.8	T81.4	U99.0	V99	Z04.1	Z04.2	Z11	Z46.7		S81.84	S82.18						S82.18			S46.0
562	38	m	nein	1	1	3	3	0	0	19	S31.85	S32.03	X59.9		S21.85	S22.44	S31.85	S31.85	S32.03	S32.04	X59.9			S32.03	S32.04	S39.81		R20.1	S01.84	S02.5	S06.0	S20.2	S30.1	S31.85	S32.03	S39.81	U99.0	Z04.2	Z11	Z23.5	Z74.1
563	24	m	nein	1	0	3	0	0	0	10	S11.9	S21.9		S21.80	S21.9		S21.83	S21.87	S22.32	S27.1	T79.7	Y09.9							F41.1	S11.80	S21.80	S21.83	S27.1	U99.0	Z11	Z74.3
564	64	m	nein	1	0	0	0	0	1	2	S06.0	S29.9	S39.9		S06.0	S29.9	S39.9		S06.0	U99.0	Z03.8	Z11
565	58	m	nein	3	0	3	0	4	0	34	S06.0	S06.5	S06.6	S21.85	S21.85	S21.85	S22.04	S22.05	S22.44	S27.31	S31.85	S32.5	S41.85	S42.02	S51.85	S52.6	S61.85	S62.11	V99			S51.85	S52.50			F33.1	F41.0	J90	M62.58	N31.0	R41.1	S20.2	S30.0	S30.1	S30.2	S51.85	S51.85	S52.50	S52.6
566	78	m	nein	3	2	0	0	2	1	17	S01.9	S02.3	S06.0	S29.9	S39.9			S01.51	S01.80	S02.3	S20.2	S30.1	S51.84	S52.50	U99.0	Z11		S01.9	S06.0	X59.9		S02.1					S01.85	S02.1	S02.8			S02.1
567	36	m	nein	1	0	0	0	2	1	6	S06.0	S29.9	S39.9	S82.11		S81.84	S82.11	S82.18		S00.85	S06.0	S81.0	S81.84	S82.18	U99.0	Y09.9	Z11	Z23.5	Z46.7					S82.11		S81.85	S82.18
568	21	m	nein	1	0	2	0	2	0	9	S29.9	S39.9		S26.81	S27.0	S71.84	S73.00	V99
569	54	m	nein	1	0	0	0	3	1	11	S06.0	S32.04	S42.21	S72.10	S82.18		S06.0	V99			D62	D68.4	E13.90	E86	E87.2	E87.5	I10.00	J96.01	S31.84	S32.04	S41.84	S42.21	S71.84	S72.10	S81.84	S81.84	S82.18	S82.41	U69.12		S42.21	S43.00	S72.10	S82.11			S82.18
570	47	m	nein	1	0	3	0	3	1	19	S06.0	S20.2	S30.1		F19.1	F32.2	J96.00	S01.80	S21.84	S22.44	S31.84	S32.01	S41.84	S41.84	S42.20	S42.21	S51.84	S51.84	S52.00	S52.01	S83.50	V99	Z51.83			S06.0		S41.84	S42.21	S51.84	S52.01	V99					B18.2	D62	D69.58
571	59	m	nein	0	0	0	4	0	1	17	S36.04	S36.08	V99		D68.4	D69.58	E87.2	S36.04	U69.12	V99						D73.5		D73.5	E03.8	E87.5	I10.90	J96.00	S36.04		D62	E78.4	S36.04	U99.0	Z11
572	56	f	ja	4	3	2	0	3	1	34	S72.40		D62	D68.4	D69.58	E87.0	G10	G93.2	I97.89	J96.00	S01.84	S01.84	S01.84	S01.84	S01.84	S02.2	S02.3	S02.4	S02.60	S02.8	S06.1	S06.21	S06.5	S06.79	S51.84	S52.01	S71.84	S71.84	S71.86	S71.87	S72.01	S72.10	S72.40	S73.00	S91.84	S91.84	S92.20	S92.3	Z03.8
573	50	m	nein	0	0	0	0	2	0	4	S51.84	S52.52	V99		E86	G47.31	I10.00	S51.84	S52.52			S52.52		S51.84	S52.52	U99.0	Z04.2	Z11	Z47.8		S52.52
574	76	m	nein	3	1	0	0	0	1	11	S01.80	S02.2	S06.0		G40.2		F10.2	R41.2	S06.5	S06.79	X59.9	Z92.2		S02.2			E78.4	G40.2	I10.90	I50.12	S01.80	S01.84	S01.84	S02.2	S02.2	U99.0	Z11
575	62	m	nein	1	0	0	0	0	1	2	S06.9	S29.9	T00.2	T11.05		L89.04	L89.08	S06.0	S29.9	T11.05			E51.9	E86	F10.2	J69.0	M62.80	R41.2	S06.0	S80.0	T14.8	U99.0	Z03.8	Z11
576	25	m	nein	1	0	0	2	0	0	5	S06.0	S29.9	S36.00	S39.9		S06.0	S29.9	S39.9		S06.0	U99.0	V99	Z03.8	Z11
577	87	f	nein	0	0	0	0	3	0	9	F00.2	G30.8	I31.3	I50.01	I69.4	J91	R18	S71.84	S72.10		S71.84	S72.10		F00.2	G30.8	I10.90	I11.00	I34.0	I35.1	I48.1	I49.8	I70.9	J44.89	S71.84	S72.10	U99.0	Z11	Z86.1			S71.84	S72.10			S71.84	S72.10		S71.84	S72.10
578	57	m	nein	2	0	0	0	0	1	5	I60.8	S06.6	S06.79		S06.6	S06.79	U99.0	Z11				S06.6	S06.79	V99
579	56	m	nein	1	0	0	2	0	1	6	S06.0			S31.84	S32.01			S20.2	S30.1	S31.84	S32.01	S80.0	S80.81	U99.0	Z11
580	29	f	nein	2	2	0	0	0	0	8	I60.9	S00.1	S06.9	S29.9	S39.9	S40.0		R11	S00.1	S02.5	S05.0	S06.0	S06.6	S20.2	S30.1	S40.0	U99.0	Y09.9	Z11		S01.84	S02.3			S02.3				K02.8	S02.4				K08.88	S02.4
581	19	m	nein	1	2	0	0	0	2	9	R41.2	S06.0	Z23.5		J96.00	S00.54	S01.51	S01.54	S03.2	S08.8	T18.2	T81.8	U99.0	V99	Y69	Z11			S01.51	S01.54	S03.2				S01.51	S01.54	S03.2	S08.8		S01.84	S02.5	S60.84					S60.84	V99
582	22	m	nein	2	0	0	0	0	1	5	I60.9	S06.0	S29.9	S39.9		S06.0			R41.2	S06.21	S06.79	V99		S00.85	S01.51	S01.80			S00.85	S01.51	S01.80	S06.21	S06.79	U99.0	V99	Z11
583	34	m	nein	1	3	0	0	0	0	10	R40.0	S00.1	S06.0		F13.0	F13.2	S02.2	S02.4	U99.0	Z11			S00.85	S02.4			S01.84	S02.3	S02.8	Z53
584	38	f	nein	4	0	3	0	2	1	29	J93.9	S02.0	S22.21	S22.40	S27.31	S32.1		S06.0		E23.2	E87.2	G40.2	G91.8	I10.91	S00.05	S01.83	S01.87	S02.0	S06.6	S06.79	S21.85	S21.85	S22.21	S22.44	S27.0	S27.31	S31.85	S32.1	V99		S06.6			M62.40				M62.40	R60.9
585	86	m	nein	5	0	3	0	0	2	38	J93.8	S01.80	S01.9	S06.0	S22.40	S41.1	S51.9		S06.0	Z23.5		B96.2	D62	E03.8	E78.4	I25.21	I63.2	I65.3	J15.2	J15.6	J96.00	S01.80	S06.0	S21.84	S22.40	S27.0	S41.1	U69.01	U69.01	X59.9	Z92.2		S06.0
586	50	f	nein	2	0	0	0	0	0	4	S06.0	S06.0	S06.70		S06.0	S06.70		S06.0			R41.2	S06.0	S06.70	S20.2	S30.1	U99.0	Z11	Z88.0
587	55	f	nein	4	2	0	0	2	1	24	S06.0	S06.79	X59.9		D68.4	F10.1	G93.6	H81.1	S00.1	S01.1	S01.83	S01.88	S01.88	S02.1	S02.3	S06.4	S06.6	U69.12	Z88.0			S01.0		S06.4	S06.9		S00.1		S06.4			S51.84	S52.51	S61.84	S62.0		S00.1	S06.4	S51.84
588	28	m	nein	0	0	4	3	0	0	20	S21.9	S22.32		S21.83	S27.2	Y09.9		E87.2	E87.5	J96.01	S21.80	S21.83	S21.83	S27.2	S27.32	S27.81	S31.80	S31.83	S36.12	T79.7	U99.0	Z11			S21.83	S27.1	S27.1	S27.2	S27.32	S27.38	S27.81	S31.0	S31.1	S36.11	T14.1	Y09.9		E87.6	S21.84
589	67	m	ja	5	0	2	2	0	1	33	S00.81	S06.5	S06.9	S29.9	S39.9	S80.0	S80.1			L89.07	L89.08	L89.14	S06.0			J96.00	S00.81	S06.5	S06.6	S06.79	S21.84	S22.42	S29.9	S39.9	S80.0	S80.1		G23.8	S06.5	U99.0	Z03.8	Z11
590	72	f	nein	3	0	0	0	0	1	10	S06.0	S06.5	S29.9	S39.9		R41.2	S06.0	S06.0	S06.5	S06.79	S20.2	S30.1		I10.91	I47.1	S01.84	S02.5	S06.0					G47.0	S00.1	S01.0	S01.51	S06.5	S11.84	S12.22	S40.0	S80.81	U99.0	X59.9	Z11	Z23.5	Z46.7
591	27	m	nein	0	0	3	3	4	2	34	S32.89		S31.85	S32.1		F90.0	J96.00	J96.01	S21.85	S21.85	S22.20	S22.32	S27.1	S27.31	S31.85	S31.85	S31.85	S31.85	S32.04	S32.05	S32.1	S32.5	S33.4	S36.02	S36.13	S81.0	U99.0	V99	Z11		J94.2	S22.32	S34.8	S39.9	S81.0				S32.7
592	34	f	nein	1	0	0	0	0	0	1	S06.0	S29.9	S39.9		R40.0	S06.0		R40.0	R41.8	S06.0	S06.79	S20.2	S30.1	S40.0	U99.0	V99	Z11			R41.8
593	44	m	nein	0	0	0	5	0	1	26	R31	S51.0	T51.9		R40.2		F10.0	F10.2	R40.2	S37.00	U99.0	Z11	Z51.83		R39.0			B95.2	K66.1	N39.0	R31	R39.0	S37.00	Z45.29
594	39	m	nein	4	2	0	2	4	1	36	I60.9	S02.0	S02.1	S02.2	S02.7	S06.9	S29.9	S32.03	S32.04	S32.05	S32.89	S39.9	S42.3	S82.9	T08.0		S06.0	S06.79	V99	Z23.5		B95.48	E87.1	E87.2	E87.6	F07.2	F10.2	F10.4	F12.5	F17.2	F19.2	F20.0	G96.0	H05.2	I47.1	J15.4	J96.00	J96.01	R13.9
595	59	m	nein	0	0	4	0	1	0	17	S06.0	S21.9		S21.1	Z23.5				S21.1	S21.83	S27.0	S41.1	U99.0	Y09.9	Z11			S27.0	S41.0
596	82	m	nein	1	0	0	0	0	1	2	S06.0	S29.9	S39.9		F10.0	R58	S06.0	S20.2	S30.1		F10.1	S00.1	S01.0	S06.0	U99.0	Z11		R58				I48.9	S01.0
597	96	f	nein	1	0	0	0	0	1	2	E04.9	S06.0	S10.91	S29.9	S39.9	X59.9		E04.0	S10.81	S29.9	X59.9			E04.0	S10.81		D68.35	F00.9	G30.9	I10.90	I48.0	S06.0	S10.85	U99.0	X59.9	Z03.8	Z11	Z92.1	Z99.3
598	12	m	nein	3	0	2	2	0	0	17	S02.1	S06.5	S22.1		S06.5	S21.85	S21.85	S21.85	S21.85	S22.03	S22.04	S22.05	S22.06	S31.85	S31.85	S31.85	S31.85	S32.01	S32.02	S32.03	S32.04		S21.85	S22.05	U99.0	Z11				S02.1	S06.5	S22.03	S22.04	S22.05	S22.06	S32.01	S32.02	S32.03	S32.04
599	16	m	nein	3	0	0	0	0	1	10	S01.0		S06.0		R41.2	S01.80	S01.84	S02.0	S06.21	S06.4	S06.5	S06.6	S06.79	S20.2	S80.0	U99.0	V99	Z11	Z88.0		S06.5			S06.21	S06.70	V99		M62.58
600	53	m	nein	0	0	0	0	3	1	10	S01.80	S81.87	S82.18	U99.0	Z04.2	Z11		S81.87	S82.88			S01.80				S81.87	S82.18	S83.10	S83.2	S83.43	S83.44	S83.53	S83.54		S81.87	S82.88		S81.87	S82.88				E55.9	E61.2	G57.3	I10.00	M25.46	M62.45	M62.55
601	13	m	nein	5	0	0	0	0	0	25	G93.2				D68.4	F90.0	G93.2	G93.6	H57.0	J96.00	R00.1	R40.0	R41.0	R41.2	S00.05	S00.55	S01.84	S02.1	S06.4	S06.5	S80.0	U69.12	U99.0	V99	Z04.1	Z11		S06.4	S06.71			S06.4						F32.8	H49.2
602	31	m	nein	0	0	0	0	1	0	1	T14.1		S71.1		S71.1	S75.2	T14.1	Y09.9		F43.0	S71.1	S75.2	U99.0	Y09.9	Z11	Z74.1
603	59	f	nein	1	0	1	0	0	0	2	N20.1	S06.9	S13.4	S22.32	S29.9	S39.9		S06.0	S20.2	S21.84	S22.32	S30.1	U99.0	V99	Z11
604	47	m	nein	0	0	0	0	3	1	10	S81.89	S82.88	S91.89	S91.89	S92.1	S93.0	U99.0	X59.9	Z11		D38.1	M79.87	R91	S81.89	S82.88	S91.89	S92.1	S93.2	T79.8	Z74.1				S82.88	S91.89	S92.1	S93.0		S81.89	S82.88	S91.89	S91.89	S92.1	S93.0	X59.9			S82.88	S92.1
605	49	m	nein	4	0	0	0	0	1	17	S06.0		S06.0		J96.01	S01.83	S01.88	S02.0	S06.1	S06.21	S06.5	S06.6	S06.79	S06.79	U99.0	Z11						D69.58	E87.6	F05.8	G93.6	G96.1	I10.01	I63.8	J96.01	L03.02	R41.2	S01.83	S06.6	U69.12
606	55	m	nein	0	0	3	0	0	0	9	S21.85	S22.44	X59.9		S21.85	S22.44	S27.6	S27.88	U07.1	X59.9	Z29.0				U07.1	Z11	Z22.8
607	42	m	nein	1	0	0	0	2	1	6	J98.2	S01.0	S06.0	S26.81	S42.01	S50.81	S80.81		S06.0		S00.05	S01.0	S06.0	S21.85	S22.32	S26.81	S27.88	S41.85	S42.01	S50.81	S80.81	U99.0	Z11			S41.85	S42.01	T84.10	V99	Z46.7	Z47.0	Z74.1		S41.85	S42.03
608	73	f	nein	2	1	2	0	2	1	12	G81.9	S02.4	S12.9		S06.0	X59.9		B96.2	B96.5	D68.35	E87.7	G81.9	I10.91	I69.4	J15.6	J15.6	J69.0	J96.00	J98.1	M62.88	R11	S01.0	S01.85	S02.4	S06.33	S06.79	S11.85	S11.85	S11.85	S12.23	S12.24	S12.25	S21.85	S22.01	S27.0	S81.85	S82.0	U69.01	U99.0
609	38	m	nein	2	0	1	0	0	1	6	S06.0		S06.0	S06.79		B34.2	B97.2	E51.9	F10.0	F10.2	G40.8	J96.00	S00.05	S01.1	S06.0	S06.79	U07.1	Y09.9	Z23.5	Z29.0
610	36	m	nein	1	0	2	0	0	0	5	S06.0		S21.85	S21.85	S22.06	S22.32	S29.0	Z11			S22.06			D68.4	K59.8	S06.0	S20.2	S21.85	S21.85	S22.06	S22.32	S30.1	U07.1	U69.12	Z04.2	Z22.8	Z29.0	Z74.1
611	63	m	nein	0	0	0	0	3	2	13	S51.9		S51.80	T68		D62	E78.4	F10.2	F32.3	G40.2	I70.22	S51.80	S56.8	U99.0	Z11	Z92.2			S51.80	S56.8
612	32	m	nein	2	1	0	0	0	1	6	S02.2
613	32	m	nein	1	0	0	0	0	0	1	S06.0	S20.2	S29.9	S39.9	S40.0		S06.0	S06.79	S20.2	S30.1	S40.0	U99.0	V99	Z11
614	18	m	nein	1	0	0	0	0	1	2	V99	Z04.1		S06.0	U07.1	Z11	Z22.8		S01.80	V99						S06.0	S20.2	S50.0	S51.0	V99
615	35	m	nein	1	0	0	0	0	1	2	S06.0			S06.0	S10.85					R20.2	S00.01	S13.4	S80.81	U99.0	Z04.2	Z11	Z23.5
616	18	m	nein	0	0	0	0	4	1	17	S75.0		M62.26		D62	D65.0	J96.00	R57.1	S75.0	U69.12	Y09.9		M62.26	S75.0	S75.1				M62.26	S75.0	S75.1	Z98.8		D68.4	S31.1	S75.0	S75.1	U69.12	U99.0	Y09.9	Z11			M62.26	R57.1	S75.0	Y09.9
617	64	m	nein	5	0	0	0	2	1	30	S06.21	S06.5	S12.9		S06.0		F10.0	F10.2	G93.5	I10.91	I72.6	N18.3	S00.05	S01.0	S01.84	S02.0	S06.0	S06.21	S06.33	S06.5	S06.6	S06.79	S11.84	S12.1	S15.1	S21.84	S22.44	S51.84	S52.50	U99.0	X59.9	Z11	Z29.0	Z47.8
618	72	m	ja	0	0	6	0	4	3	75	S26.83		I46.9	S21.83	S21.88	S22.5	S26.83	S27.1	S31.86	S31.86	S32.1	S32.3	S38.1	S71.86	S73.00	T79.7	U69.13	V99
619	50	f	nein	4	0	5	4	2	2	57	S81.0		S01.83	S06.0	S06.79	T17.5	V99		A41.8	D32.0	D62	D68.4	E13.90	E83.38	E86	E87.2	E87.6	F32.1	G40.2	G93.2	G93.88	G96.8	H49.0	I10.91	I26.9	I73.8	I77.1	J69.0	J96.00	M62.89	N30.0	R65.1	S01.89	S02.1	S06.1	S06.21	S06.33	S06.5	S06.6
620	84	m	nein	2	0	0	0	0	1	5	S01.0		L89.04	S01.0	S06.0	S06.70	X59.9		C34.1	C77.8	C78.2	E87.6	J91	R52.1	S06.0	S06.70	U99.0	X59.9	Z11	Z90.2
621	21	m	nein	1	0	0	0	3	0	10	S41.88	S42.41	S42.41		E87.5	S06.0	S41.88	S42.41	U99.0	V99	W49.9	Z11				S41.88	S42.41		G56.2	M79.82	S41.88	S42.41	U99.0	Z11	Z46.7	Z47.8	Z74.1		S41.87	S42.40
622	48	m	nein	1	0	0	0	0	1	2	S06.0	Z03.3		S06.0	U99.0	V99	Z11		Z03.3
623	27	m	nein	3	1	0	2	2	1	17	S06.5	S29.9	S30.0	S39.9	S60.2	S82.9		S06.0	S06.5	S20.2	S30.0	S30.1	S30.81	S60.2	S60.81	S70.81	S80.81	S81.85	S82.11	U99.0	V99	Z11			S81.85	S82.11			S81.85	S82.11			F17.2	G57.3	S11.84	S12.0	S30.0	S30.81	S60.81
624	34	m	nein	1	0	3	0	0	0	10	S21.9		S20.38	T14.1	U99.0	Y09.9	Z11		S20.38				S20.38	S21.84	S22.32	S27.0	Z74.1
625	119	m	nein	0	0	0	3	0	0	9	T14.1		S31.1	S39.0		S31.1				K63.4	R58	S31.1	S39.0		K63.4	R11	S31.1	U99.0	Y09.9	Z11
626	54	m	nein	1	0	3	2	2	1	17	S06.0	S27.31	S29.9	S30.1	S36.12	S42.00		S06.0		I10.90	R41.2	S20.2	S27.31	S30.1	S36.12	S41.84	S42.03	U99.0	Z11				S41.84	S42.03	S80.81	Z46.7
627	43	m	nein	0	1	0	3	0	1	11	T14.5	Y09.9		H11.8	S00.85	S01.0	S06.0	S30.0	S31.0	S35.88	U99.0	Y09.9	Z11		S00.85				H11.3	S35.88	S80.81
628	77	f	nein	1	1	0	0	0	1	3	I44.2	S00.1	S01.80	S06.0	S06.79	S31.84	S32.03	X59.9		S06.0		B96.2	E86	E87.6	F02.0	G31.0	G40.3	H11.3	I44.2	K76.8	N30.0	R13.9	S01.84	S02.2	U99.0	Z11	Z46.7	Z74.3		S01.80		G40.9
629	32	f	nein	1	0	0	0	0	1	2	S06.0	S29.9	S39.9		D25.9	S01.51	S06.0	S20.2	S30.1		S06.0		S01.51				S06.0	U99.0	Z11
630	35	m	nein	1	0	0	0	0	1	2	S06.0	S29.9	S39.9		S06.0		F15.0	F15.2	S01.80	U99.0	Z11			S01.80
631	34	m	nein	0	0	3	3	1	0	19	S31.0	S36.9		S21.83	S27.81	Y09.9		D62	S06.0	S21.83	S21.87	S22.32	S25.88	S27.1	S27.31	S27.81	S29.0	S31.0	S31.1	S31.83	S36.83	U99.0	Y09.9	Z11				S27.1	S31.1				S31.1	Z03.8	Z20.8	Z29.0	Z88.1
632	68	m	nein	3	0	0	0	0	1	10	S00.05	S06.0	S06.5	S29.9	S39.9	X59.9		E86	I48.0	N39.0	S06.0	S06.5	U99.0	Z11					S06.5			I10.90	N30.0	N40
633	10	m	nein	0	0	0	0	1	1	2	S71.1		S20.81	S70.84	S71.1	T09.01	U99.0	Z11	Z23.5			S71.1
634	61	f	nein	1	0	0	0	0	1	2	F10.0	R41.2	S00.1	S01.0	S06.0	S80.81	U99.0	X59.9	Z11		S06.0			S01.0				E04.9	I10.90	S06.0	S20.2	S30.1	Z92.2
635	42	m	nein	1	0	3	0	0	1	11	J94.2	S00.95	S01.0	S01.80	S27.2	T14.1		B34.2	J96.01	R11	R42	R73.0	S27.2	U07.3	U99.0	Z03.8	Z11	Z29.0		S01.80					S27.2	S27.38	Z04.2	Z74.1
636	23	m	nein	5	0	5	2	2	1	54	T07		L89.19	S06.0	S06.0	S06.79	T07		D62	D68.4	E23.2	E87.0	F05.0	F32.3	G47.0	G93.1	G93.2	G96.8	I47.1	I66.2	I67.80	I95.2	J18.8	J95.0	J96.00	J96.01	J98.1	M62.80	R35	S06.1	S06.20	S06.33	S06.5	S06.6	S06.79	S11.85	S12.0	S21.85	S21.85
637	5	f	nein	0	0	0	0	0	2	4	S01.80	S40.81	W64.9		B85.0	B95.42	B96.2	B96.8	S01.80	U99.0	Z11				S01.80	W64.9		S01.80	W64.9		S01.80	W64.9
638	22	m	nein	2	0	3	0	2	1	17	S21.85	S22.44		S11.85	S12.25	S21.85	S21.85	S21.85	S22.01	S22.02	S22.44	S40.0	S41.85	S42.12	U99.0	V99	Z11			M79.82	S21.85	S22.01	Z04.2	Z46.7
639	17	f	nein	0	0	2	2	2	0	12	S22.00	S32.00	S39.9	S92.0			S06.0		S06.0	S06.79	X59.9		S06.0			M79.87	S21.84	S22.06	S30.1	S31.84	S31.84	S31.84	S31.84	S31.84	S32.01	S32.02	S32.03	S32.04	S32.05	S91.84	S92.0	T79.8	U99.0	Z11	Z46.7	Z74.1			S91.84
640	56	m	nein	5	1	0	0	0	1	27	S06.5		S00.1	S06.6		B95.8	D62	D69.58	E23.2	E87.1	F10.2	F10.3	F10.4	G04.2	G04.8	G06.0	G40.2	G93.2	G93.5	G93.6	G96.0	G96.1	G96.8	I10.91	I67.80	J96.00	J96.01	R31	R35	S01.84	S01.84	S02.0	S02.2	S06.0	S06.21	S06.4	S06.5	S06.6	S06.79
641	41	m	nein	0	1	0	0	3	0	10	T14.1		S85.0	T79.62	Y09.9		D62	D69.58	R57.1	S31.0	S71.1	T79.62			D62	D69.58	R57.1	S31.0	S71.1	S85.0	S85.0	S85.7	T14.1	Y09.9			D62	D69.58	R57.1	S71.1	Y09.9	Z98.8		S85.0		J39.2	R06.0
642	41	f	nein	1	0	0	0	0	1	2	S01.1	S06.0	S39.9	S60.2	S80.0		S01.1	S06.0	S39.9	S60.2	S80.0		E51.9	F10.0	F10.2	R41.2	S06.0	U99.0	Z11	Z23.5
643	67	m	nein	4	2	0	0	2	1	24	S06.0	S06.20	S06.79	S41.84	S42.03	Z46.7		R41.2	S00.1	S01.88	S01.88	S02.0	S02.1	U99.0	V99	Z11							S02.0	Z04.1
644	43	m	nein	1	1	0	0	0	2	6	S01.80	S06.0	S29.9	S39.9		S01.80	S06.0	S20.2		F10.0	F10.2	S06.0	Y09.9		S01.80				H11.3	S01.84	S02.2	S06.0	S06.79	S30.1	U99.0	Z11
645	57	m	nein	1	0	0	0	0	0	1	S06.0	S29.9	S30.0	S30.1
646	55	f	nein	2	0	0	0	3	1	14	S06.0	S06.5	S06.79	S52.00		S06.0	S41.89	S42.40	U99.0	Z11		S06.5		S06.5	S41.89	S42.40			S41.89	S42.40		B96.2	E03.8	I10.90	M25.46	M79.82	M79.84	N39.0	S00.05	S06.5	S20.2	S30.1	S41.89	S42.40	S50.81	S80.0	T79.8	V99	Z47.8
647	79	m	nein	3	2	3	0	2	2	22	S00.1	S01.84	S02.3	S06.0	S06.5	S06.79	S20.2	S21.84	S22.44	S41.84	S42.14	X59.9		D68.4	S06.0	U69.12		S02.3				S86.1	T79.62		E03.8	E11.90	G47.31	I10.90	L27.0	S00.1	S01.51	S80.1	S86.1	T79.62	T81.0	U99.0	Z11	Z46.7	Z74.0
648	2	m	nein	0	2	2	2	4	1	24	S31.84	S32.89	S32.89	S34.8	S72.9	S82.9		D68.4	E87.7	I49.3	S00.85	S01.84	S02.3	S03.2	S21.84	S22.32	S27.31	S41.84	S42.00	S71.84	S72.8	S81.84	S82.28	U69.12	U99.0	V99	Z04.1	Z11	Z27.8	Z29.1		S09.9				S02.3	S09.9	S71.84	S72.8
649	66	m	nein	3	1	0	0	0	1	11	R41.2	S06.0	S06.79	V99		I10.90	L50.0	S00.1	S01.80	S02.1	S04.0	S50.0	U99.0	Z11					H05.2	S00.81	S01.84	S02.1	S05.8	S46.0
650	27	m	nein	1	1	2	0	0	0	6	S01.30	S06.0	S20.2	S30.1	V99	Z04.2		R41.2	S00.45	S01.30	S21.84	S22.03	U99.0	V99	Z11				S01.30	W64.9		S21.84	S22.03	Z23.5
651	84	m	nein	1	3	2	0	0	1	14	E11.90	S20.2	S27.0		S21.84	S22.44	S37.01	U99.0	V99	Z03.8	Z11	Z29.0			I10.01	J18.8	S01.21	S06.0	S27.0	S36.08	S50.81	Z74.1
652	81	m	nein	1	0	0	0	0	3	10	S01.80	S06.0	S06.79		E86	E87.2	F10.2	F10.4	J96.00	S06.0	S06.79	U99.0	Z11		S01.9		D62	F17.2	I10.90	S01.80	S06.0	S06.79	T68	X59.9	Z74.1
653	14	f	nein	2	0	0	0	2	0	8	E86	R11	R40.0	R56.8	S06.0	S06.70	S80.81	S81.84	S82.11	U99.0	V99	Z04.1	Z11	Z27.1							S20.2	S30.1	S81.84	S82.11	S83.6	Z04.2	Z23.5
654	46	m	nein	0	0	0	0	2	0	4	S31.85	S32.4		D62	F41.0	S31.85	S31.85	S32.4	S32.5	S71.85	S72.08	V99			M62.85	S20.2	S30.0	S30.1	S31.85	S32.4	Z04.2	Z74.1		S32.4
655	78	m	nein	4	0	0	0	0	2	20	S20.2	S30.1	S72.10		S06.0	S06.79	T68	X59.9	Z23.5		E22.2	E87.1	F05.1	F10.2	F13.2	G31.0	G40.2	G96.1	H81.1	I44.0	I62.02	S01.31	S01.83	S01.83	S01.87	S01.87	S02.0	S02.1	S06.0	S06.5	S06.6	S06.79	S20.2	S21.84	S22.32	S30.1	S50.81	S80.81	U99.0
656	28	m	nein	0	0	0	0	0	4	16	S06.9	S29.9	S39.9	S70.81	S70.81	S80.81	S80.81	T68		S29.9	S39.9	S70.81	S80.81	T75.1		F19.2	G40.8	J69.8	J96.01	T75.1	U99.0	Z11	Z51.83
657	58	m	nein	3	3	0	0	3	1	27	S06.0		D62	E83.38	E86	E87.3	E87.5	E87.6	G20.21	J15.2	J69.0	J96.00	J96.01	S01.21	S01.41	S01.85	S01.85	S01.85	S01.85	S01.85	S02.2	S02.3	S02.4	S02.60	S02.61	S06.0	S21.85	S22.22	S31.85	S32.5	S41.85	S41.85	S42.01	S42.10	S51.85	S52.30	S61.84	S62.21	S71.84
658	83	m	ja	5	0	0	0	0	5	50	S09.7			I46.9	S01.55	S01.80	S01.88	S02.0	S27.2	T68	T89.01	U69.13			T14.1
659	80	f	nein	3	3	3	0	3	1	27	S22.40		S27.31		D62	E87.6	I48.0	J90	J96.01	S01.85	S02.4	S05.1	S06.0	S06.33	S06.6	S06.79	S21.85	S22.44	S27.1	S27.31	S31.85	S31.85	S32.4	S32.5	S41.85	S42.00	S51.85	S52.01	U52.1	U99.0	V99	Z11	Z46.7			S02.4			S27.1
660	57	m	nein	4	0	0	0	0	0	16	G99.2	M48.02	S06.0	T09.3	T91.3	Z04.2			M48.02					G99.2	M48.02	T09.3	T91.3			E11.90	G99.2	M48.02	S00.81	S11.84	S12.21	S14.13	S14.73	U50.50	U99.0	Z11	Z46.7	Z74.0	Z74.1
661	51	m	nein	2	0	2	2	2	1	12	S06.0	Z23.5		D62	D68.4	I10.91	J96.00	J96.01	M62.80	R41.2	S06.6	S06.79	S21.84	S21.84	S21.84	S21.84	S22.03	S22.05	S22.06	S22.32	S31.84	S31.84	S31.84	S32.01	S32.02	S32.4	S40.0	S45.0	S45.1	S55.1	U69.12	U99.0	V99	Z11	Z47.8		S06.0		S06.0
662	19	m	ja	5	0	6	0	0	0	75	S21.83	S21.9	S26.9		S21.83	S21.9		A41.8	D62	D68.34	D69.58	E13.90	E86	E87.2	G93.1	G93.5	G93.6	I46.0	I95.8	J80.03	J96.01	J98.1	K55.0	K72.0	N17.83	R19.80	R57.1	R57.2	R65.1	S21.83	S26.0	S26.9	S27.1	T79.4	U69.13			S21.83	S21.9
663	80	f	nein	3	0	0	0	0	1	10	I60.9	S02.0	S06.0	S06.79		D69.58	D69.80	S01.84	S02.0	S06.33			I10.01	R41.2	S06.33	U99.0	Z11	Z74.0	Z74.1
664	42	f	nein	1	0	0	0	0	0	1	S06.0		S00.1		E51.8	S06.0					F10.0	S06.0	S06.79	U99.0	Z11
665	29	m	nein	1	0	0	0	0	1	2	S00.81	S06.0	V99	Z23.5		F10.0	S06.0	U99.0	Z11			T00.0			S00.1	S01.1	S01.84	S02.5
666	24	m	nein	0	0	0	0	2	2	8	F10.0	T76	Y34.9		E87.6	F05.8	F10.2	J96.01	R45.5	S74.0	S76.2	S76.3	S76.4	S79.7	S79.8	U07.1	U99.0	V99	Z11	Z22.8	Z29.0			S76.2	S76.3	S76.7	S79.9			S74.0	S76.3	S76.4	S79.7			S70.9	S74.0	S76.4
667	53	m	nein	2	1	0	0	0	1	6	S00.31	S01.0	S02.0	S02.2	S06.0	S29.9	S30.0	S40.0		S06.0		S01.0	S01.84	S02.2	S06.0	Y09.9					S00.31	S01.0	S01.84	S02.0	S20.2	S30.0	S40.0	S80.81	U99.0	Z11
668	80	m	nein	2	0	0	0	2	2	12	S08.0	S11.84	S11.84	S11.84	S11.84	S12.1	S12.22	S12.23	S12.24	V99		S11.84	S12.1	T14.4					S08.0		I10.90	S00.1	S11.84	S12.1	S20.2	S30.1	S60.0	U99.0	Z11	Z46.7	Z74.1
669	18	m	nein	1	0	0	0	0	1	2	S01.21	S29.9	S39.9		S01.21	S06.0	S20.2	S30.1		F10.0	S06.0	S06.79	U99.0	V99	Z11				S01.21	S06.0	S06.79
670	38	m	nein	1	0	0	0	2	0	5	S06.0	S20.2	S30.1	S51.85	S51.85	S52.52	S52.6		E87.6	S51.85	S52.52	S81.86	S82.5	U99.0	X59.9	Z04.3	Z11		S52.50	S82.5			M79.80	S51.85	S52.6	S81.86	S82.5	T79.8	Z04.2	Z46.7	Z47.8	Z74.0	Z74.1			S51.85	S52.6	S81.86	S82.5
671	71	f	nein	1	0	0	0	0	1	2	R73.9	S01.0	S01.21	S06.0	S51.0		E10.01	E11.01	S01.0	S01.21	S06.0	S51.0	U99.0	X59.9	Z11			E10.01	E11.01	R41.2		D41.0	E04.1	E10.01	I10.91	Z03.1	Z71
672	33	m	nein	0	0	1	0	0	0	1	S21.9			S20.85	S21.80	S21.9	U99.0	Y09.9	Z11			S21.9
673	72	f	nein	5	2	1	0	0	1	30	S06.9		S06.0	S06.79	X59.9		D65.0	D68.4	D69.58	E78.4	F05.0	G93.5	H05.2	I10.91	J96.00	R13.9	R47.1	S00.1	S01.0	S01.88	S02.0	S04.0	S06.21	S06.5	S06.6	S21.84	S22.32	U69.12	U69.12	Z92.2				S00.1			S06.5
674	49	m	nein	1	0	0	0	1	1	3	S06.0	S62.51			F10.0	S06.0	X59.9		S01.0	S01.31			S06.0	S30.0	S50.0	S61.84	S62.51	S80.81	U99.0	Z11
675	62	m	nein	5	1	0	0	0	0	26	S21.83	S21.9	S26.9		S21.83	S21.9		A41.8	D62	D68.34	D69.58	E13.90	E86	E87.2	G93.1	G93.5	G93.6	I46.0	I95.8	J80.03	J96.01	J98.1	K55.0	K72.0	N17.83	R19.80	R57.1	R57.2	R65.1	S21.83	S26.0	S26.9	S27.1	T79.4	U69.13			S21.83	S21.9
676	40	m	nein	0	0	0	4	3	0	25	S31.1	T14.1		S31.83	S36.49	T14.1						S31.83	S36.49	S36.59	S37.1	S39.9	T14.1		S39.9	S70.88	S71.89	S72.40	T14.1		S31.83	S36.49	S36.59	S37.1	S70.88	S71.89	S72.9			A41.8	B95.2	D62	D68.4	E87.5	E88.0
677	83	f	nein	4	0	0	0	0	0	16	S06.5	S06.70		D69.58	I10.00	I48.0	S06.5	S06.70	U69.12	U99.0	Z11		S06.5	S06.70			F05.0	J44.89	M62.47	M62.50	S06.5	S06.70	U50.20	X59.9	Z74.0	Z74.1	Z92.1	Z92.2		M62.47	M62.50
678	58	m	nein	1	0	0	0	2	1	6	S06.0	S29.9	S39.9	S92.3		L89.19	S06.0	S20.2	S30.1	S93.34		I10.90	S91.2	S91.88	S91.88	S91.89	S92.3	S93.33	S93.34	U99.0	V99	Z11	Z46.7				S91.1	S91.2	S91.88	S91.88	S93.33	S93.34		S91.3
679	34	m	nein	1	1	0	0	0	0	2	S06.9	S13.4	S39.9		S06.0		E51.8	F10.2	F10.4	G40.2	I49.8	S01.84	S02.2	S06.0	S06.79	S60.2	U99.0	Y09.9	Z03.8	Z11	Z29.0			S02.2
680	45	m	nein	1	0	0	0	0	0	1	S06.0		F10.0	F17.2	S06.0	S29.9	S39.9	U99.0	Y09.9	Z11				S06.0	S29.9	S39.9
681	25	m	nein	1	0	3	5	4	2	50	J93.9	S22.06	S22.20	S22.43	S32.00	S32.1	S36.08	S36.12	S37.02		L89.17	R10.3	S32.1		J96.00	S26.81	S27.0	S27.31	S32.1	S51.0		S06.0	S32.7			D62	E86	J93.9	R57.1	S06.0	S22.06	S22.20	S22.40	S32.00	S32.01	S32.1	S32.89	S34.10	S36.00
682	56	f	nein	1	0	1	0	2	2	9	R41.2	S81.0	S91.84	S92.1	U99.0	V99	Z11		S06.0	S20.2	S21.84	S22.32	S30.1	S81.0	S93.2	Z23.5	Z46.7	Z74.1		T00.8		S81.0	S92.1
683	71	f	nein	1	0	2	2	2	3	17	S06.0	S13.4	S39.9		S81.85	S82.31	S82.31		D62	F23.2	F44.6	S06.0	S13.4	S21.84	S21.84	S22.06	S22.32	S31.85	S32.05	S39.88	S56.0	S61.0	S64.1	S66.1	S81.85	S82.31	S91.84	S92.0	U99.0	Z11				S06.0	S13.4	S39.9	S61.9	S64.1	S66.1
684	84	f	nein	5	3	0	0	2	0	38	I60.9	S06.5	S42.00		S06.0		S02.7			G93.5	J96.00	J96.01	S01.83	S01.88	S01.88	S01.88	S02.1	S02.3	S02.4	S06.0	S06.5	S06.6	S06.79	U99.0	Z11	Z23.5
685	78	m	nein	5	0	0	0	0	1	26	S06.0	S12.0	S12.1	U60.1	Z21		S00.05	S01.0	S06.0	S06.79	S14.10	S14.71	T68	V99	Z23.5		B24	I46.0	S01.84	S02.1	S11.84	S11.84	S12.0	S12.1	U60.3	U61.3				M53.21	S12.0	S12.1		E87.2	F33.8	I25.11	I49.5	J96.00	N13.1
686	15	m	nein	1	1	4	3	2	2	29	S06.0	S22.00	S27.31	S29.9	S36.12	S39.9	S52.4		S52.4		S51.85	S52.4	U99.0	Z11			S41.1	S52.8	S54.0				S51.85	S52.4		D62	D65.0	D68.4	F12.2	J90	J96.00	N31.88	S01.85	S02.4	S06.0	S21.84	S22.03	S22.32	S27.0
687	56	m	nein	3	3	0	0	2	0	24	S06.0	S29.9	S39.9	S80.1		S06.0	S06.70	S80.1		R41.2	S01.85	S01.85	S02.3	S02.4	S06.0	S06.70	S11.85	S12.24	S61.85	S62.0	V99			S02.4				S12.24	S62.0			S02.3	S02.4		S05.0	S11.85	S12.24	S20.2	S30.1
688	46	m	nein	5	1	0	0	0	2	30	J69.0	L89.10	S00.1	S06.0	S06.79	T17.5	X59.9	Z23.5		D62	D65.0	D68.4	J96.00	S05.8	S11.85	S11.85	S12.24	S12.25	U69.12	U69.12		S01.83	S06.34	S06.4	S06.5	S06.79			G96.8		G96.8			A41.1	B37.7	B44.1	B95.2	E23.2	E53.8
689	39	m	nein	5	0	0	0	0	0	25	T71		J69.0	T71	U52.3	Z23.5		B96.2	F12.1	F13.1	F32.2	G25.3	G93.1	G93.5	G93.6	I46.0	J15.6	J38.03	J96.00	J96.01	R13.9	R41.2	S06.1	S06.79	T71	T82.7	U69.01	U69.13	U99.0	Y82.8	Z11	Z43.0		T71
690	54	m	nein	5	0	3	0	0	1	35	T71		E87.2	F32.2	G93.1	G93.5	G93.6	I10.91	I46.0	J15.4	J69.0	J96.00	J96.01	R35	S06.1	S06.73	S21.84	S22.40	T71	U69.01	U69.13	U99.0	Z11		S19.9	T71
691	87	f	nein	6	0	4	0	0	0	75	S11.86	S12.0		D62	E13.91	E87.5	I46.0	S00.05	S01.85	S02.0	S06.33	S06.6	S06.79	S11.86	S11.86	S11.86	S11.86	S12.0	S12.1	S12.21	S13.11	S21.86	S21.86	S21.86	S21.86	S21.86	S22.03	S22.04	S22.21	S22.44	S22.5	S27.1	S27.31	T79.7	U69.13	U99.0	X59.9	Z11	Z13.2
692	78	f	nein	5	0	0	0	0	0	25	S06.5		S06.5		C18.7	C79.3	G93.5	J96.00	S06.5	S06.71	U99.0	Z03.8	Z11	Z20.8	Z43.1	Z43.3					S06.5	S06.71		B96.2	D62	G93.2	G93.5	G93.6	I10.91	I47.1	I63.8	J15.6	N39.0	R13.9	S06.5	S06.71	U69.01	U81.20	X59.9
693	89	f	nein	1	0	0	0	5	0	26	S06.0	S29.9	S39.9	S42.20		S31.84	S32.5		D62	F05.1	S41.84	S42.21	U99.0	Z11		S06.0	S29.9	S31.84	S32.5	S42.20					S41.84	S42.21			D68.4	E55.9	F00.2	F33.1	G30.8	G56.3	N39.0	S06.0	S20.2	S30.1	S31.84
694	91	f	ja	4	0	4	0	5	2	57	S06.9	S22.5	S32.89		I46.9	S01.83	S01.89	S02.0	S06.20	S21.85	S21.85	S22.40	S22.5	S27.31	S31.85	S32.89	S81.85	S82.11	U69.13	U99.0	Z11		S06.9
695	67	m	ja	4	0	5	0	5	0	66	I46.9	J94.2	R99	S06.9	S32.89	S39.9	T02.60	T07		E87.2	I46.9	S01.88	S02.0	S21.86	S21.86	S22.40	S22.5	S31.86	S32.89	S51.89	S51.89	S52.00	S52.8	T79.7	U99.0	Z11
696	41	m	nein	5	0	4	2	2	0	45	S00.05	T07	T17.5		J69.0	S06.0	T68					S06.0	S06.5	S06.5	S06.73	S06.79		B96.2	D62	D68.4	E03.8	E23.0	E23.2	E83.38	E87.0	E87.2	E87.5	E87.6	E87.8	E88.0	G93.2	G93.5	G93.6	G96.0	G96.1	G96.8	H74.8	I10.91	I26.9
697	83	f	nein	4	1	0	0	2	0	21	S00.85	S60.2		S00.85	S60.2	Z23.5		E87.6	G40.2	G81.0	I10.91	I26.9	I48.0	I63.2	I65.2	J69.0	J96.00	S06.5	S06.6	S06.79	U69.02	U99.0	X59.9	Z11							G93.5	G93.6	I63.2	J15.2	J15.4	J15.6	J90	J96.01	R47.0
698	69	m	nein	5	0	0	0	0	0	25	J96.00	S06.5	S06.73		I10.01	S06.21	S06.5	S06.73	U99.0	X59.9	Z11		S06.5
699	49	m	nein	2	2	5	0	1	1	33	L89.01	S06.0	S06.79		D62	E87.0	E87.5	E87.6	J96.00	J98.1	R57.1	S01.85	S01.85	S01.85	S02.2	S02.3	S02.4	S21.89	S21.89	S21.89	S21.89	S22.02	S22.03	S22.44	S22.5	S27.2	S27.31	S27.32	S36.01	S36.11	S41.85	S41.85	S42.01	S43.2	S91.3	T79.7	T79.8	U99.0	V99
700	68	f	nein	5	2	3	0	2	0	38	S06.33	Z23.5		J69.0	J96.00	S00.05	S06.33	U99.0	Z11		S06.33			S06.33			B95.48	D62	E03.8	E87.0	E87.2	E88.0	F10.2	F10.3	G25.81	G62.1	G81.9	G93.2	G93.5	G93.6	G96.0	G96.8	H92.2	I10.90	I65.2	I67.80	J15.4	J81	J96.00
701	49	m	nein	0	0	0	0	4	0	16	S31.84	S32.1	Z04.2		S31.84	S31.84	S32.1	S32.5	U99.0	Z11		S31.84	S32.1	S32.5	S32.7	Z04.2			M79.85	S32.1	T79.8	Z04.2		S31.84	S32.1	S32.5	S32.89	Z04.2
702	57	m	nein	4	3	3	2	2	1	34	S22.32	S32.89		S01.21	S06.0	S06.79		S01.84	S01.84	S02.3	S02.4	S20.2	S21.84	S21.84	S22.43	S22.44	S30.0	S31.84	S31.84	S32.01	S32.3	S41.84	S42.10		S06.0				E51.8	S31.84	S32.01	S32.01	U99.0	V99	Z11	Z59			S02.4
703	72	f	nein	2	1	3	0	2	1	17	S06.0	S06.6	S82.88		S06.6		S06.6				F17.2	I10.90	S01.84	S02.2	S21.84	S22.43	S31.84	S33.2	S81.84	S82.81	U99.0	V99	Z11
704	88	m	nein	4	0	5	2	2	0	45	J93.9		J93.9	L89.11	S27.2		D62	D68.4	D69.58	E03.8	E78.4	E87.2	E87.5	E88.0	I11.00	I27.28	I36.1	I48.0	I51.7	J15.0	J86.0	J90	J96.00	N17.83	S01.85	S02.0	S02.1	S06.5	S06.6	S06.79	S11.84	S12.25	S21.85	S22.21	S22.44	S27.2	S41.85	S42.14	T79.5
705	28	m	nein	4	0	0	0	0	0	16	S06.5		S02.1	S06.0	S06.5		E51.8	E86	E87.2	F10.0	J96.00	S01.85	S02.1	S09.8	X59.9			S06.5	U99.0	Z11
706	79	f	nein	5	0	3	0	0	1	35	S06.0	S12.1		S12.0		E11.75	E87.0	E87.5	F03	F05.1	G63.2	G93.1	H36.0	I10.00	I46.0	I79.2	J15.0	J15.6	J86.9	J90	J96.00	J96.01	K56.4	K76.0	S00.05	S00.1	S06.0	S06.79	S11.85	S12.0	S12.1	S12.23	S14.11	S14.71	S21.84	S22.21	S22.44	S27.0	T88.8
707	20	m	nein	5	0	0	0	0	0	25	L89.04	S11.84	S11.86	S12.24	S13.0	S13.16		J96.00	J96.01	N48.38	S13.16	U99.0	Z11	Z46.7			S12.24	T91.3
708	27	f	nein	5	0	2	0	2	2	33	I61.9	S06.0	S06.5	S29.9	S39.9			S01.7	S06.5	S06.6	S06.79	S06.79	V99		S06.33	S06.79			S09.9				S06.5	S06.79	S06.9	S08.0		E87.2	E87.6	I97.89	J15.0	J20.2	J96.00	S06.1	S06.21	S06.6	S06.79	S06.79	S06.79
709	69	m	nein	5	1	3	0	0	0	35	S06.9	S29.9	S39.9	S39.9	S89.9		S06.0	S06.79	S29.9	S39.9			D62	D65.0	D68.4	D69.58	J69.0	J96.00	R57.1	S01.83	S01.88	S02.0	S06.28	S06.5	S06.79	S06.79	S21.85	S21.85	S21.85	S21.85	S22.03	S22.05	S22.22	S22.44	S30.1	T79.5	U69.12	U69.12	X59.9
710	63	m	nein	5	0	0	0	0	1	26	S06.0	S50.81	S70.84	S80.84	S81.0		G93.6	J96.00		E11.91	E86	E87.2	E87.5	F10.6	G31.2	G40.8	G93.6	I10.01	I25.10	I46.0	I47.2	J44.09	N17.81	S70.81	S81.0	U69.13	U99.0	Z11	Z92.2
711	86	f	nein	4	1	0	0	2	0	21	S06.0	S29.9	S39.9	S39.9	S69.9		S06.0	S06.5		I10.90	S02.2	S06.5	S62.30	V99	Z85.3				I10.90	S01.84	S02.2	S06.5	S20.2	S30.1	S51.84	S52.52	S61.84	S62.34	U99.0	V99	Z11			S51.84	S52.52
712	45	m	nein	4	0	3	4	4	1	48	J69.0	L89.10	S06.5	T07	X59.9	Z23.5		B44.1	D62	D68.4	D69.58	E86	E87.0	E87.2	E87.5	E88.0	F19.2	F32.2	G62.80	G72.80	G93.2	G96.1	I26.9	I95.2	J15.0	J15.1	J15.2	J15.6	J17.2	J80.03	J96.00	J96.01	M62.80	N17.83	N28.0	R13.1	S01.83	S06.21	S06.33
713	73	m	nein	5	1	0	0	0	0	26	I61.9	S06.9		B97.2	J12.8	J69.0	L89.10	S05.1	S06.0	T17.5	U07.1	X59.9		A41.8	B37.1	D62	D69.58	E87.0	G93.2	I26.0	I48.0	I49.5	J15.2	J17.2	J80.03	J96.00	K72.0	N17.83	R57.2	R65.1	S00.1	S01.83	S01.88	S02.1	S06.21	S06.5	S06.6	S06.79	S06.79
714	44	m	nein	4	2	0	0	0	0	20	S06.9		S06.0	S06.73		S01.87	S02.1	S05.1	S06.1	S06.21	Y09.9			S02.1			S02.1	S02.3	S02.4			S02.9	S06.79	S06.9			E23.2	E87.0	G06.0	G93.2	G93.5	G93.6	G96.0	G96.8	H16.0	H74.8	I26.9	I63.8	I67.80
715	62	m	nein	1	1	4	0	2	0	21	S01.84	S02.4	S02.4		F17.2	I67.10	S00.05	S00.1	S01.84	S02.4	S11.84	S12.25	S21.84	S21.84	S22.44	S22.5	S27.0	S27.31	S31.84	S33.10	S51.84	S52.50	S61.84	S61.84	S62.12	S62.20	U99.0	V99	Z11		S02.4					S27.0			S41.85
716	71	f	nein	5	0	0	0	0	1	26	S00.1	S06.5		D65.0	D68.4	E03.8	E51.8	E86	E87.1	E87.6	F10.2	G96.8	I10.01	J96.00	K76.0	S00.85	S06.21	S06.5	S21.84	S22.06	S51.84	S52.30	U69.11	U99.0	X59.9	Z11		S06.0		S00.85		I62.00					F05.0	G93.6	R13.9
717	46	m	nein	0	1	0	0	4	0	17	S01.51	S20.2	S31.84	S32.3	S51.84	S52.51	Z04.2		S31.84	S32.3			S01.51				S39.9	S52.50		S31.84	S32.3	U99.0	Z11				S32.89	S52.50							B95.2	B95.6	E66.00	F33.0	M62.50
718	31	f	nein	4	0	0	0	0	0	16	S06.0		S06.0		F10.0	F10.2	R41.2	S00.05	S01.85	S01.85	S02.0	S02.8	S06.21	S06.4	S06.6	S06.79	U99.0	X59.9	Z11		S06.4
719	38	m	nein	2	0	3	0	2	1	17	S06.0	S22.40	S29.9	S39.9	S82.5		S06.0	S20.2	S30.1	V99		S06.6				M24.07	R42	S21.84	S22.43	S63.4	S80.81	S81.84	S82.5	S90.81	S91.85	S93.0	S93.2	U99.0	Z11	Z46.7	Z74.1						S63.4	S91.85	S93.0
720	56	m	nein	2	0	0	3	2	1	17	S06.0	S29.9	S39.9	S92.0		R41.2	S01.80	S06.0	S06.79	S20.2	S30.1	S91.84	S92.0	Z23.5		I10.00	S31.84	S32.01	S91.84	S92.0					R42	S11.84	S12.25	S31.84	S32.01	U99.0	Z11	Z46.7	Z74.0	Z74.1			S31.84	S32.01
721	20	m	nein	1	0	3	2	2	0	17	S22.06		S31.84	S32.1		D62	E87.6	S01.88	S21.84	S22.06	S22.22	S27.31	S31.84	S31.84	S32.01	S32.02	S32.03	S32.1	S32.1	S81.85	S82.5	S91.84	S92.1	X59.9	Z11				S22.06	S27.31	S31.84	S32.01	S32.02	S32.03	S32.1	S91.88	S92.1	X59.9
722	75	m	nein	4	0	3	3	2	1	34	J93.9	S12.9		S11.86	S12.22		D65.0	D68.4	D69.58	E13.91	E78.4	E86	E87.6	E89.0	G83.2	I10.00	J69.0	J96.00	J96.01	S00.00	S00.05	S01.84	S02.0	S06.5	S06.6	S11.84	S11.86	S12.22	S12.23	S14.10	S14.74	S21.85	S22.43	S27.2	S31.84	S32.04	S41.84	S42.01	T17.5
723	33	m	nein	0	0	3	3	0	0	18	S39.9		S37.03	X59.9		E51.8	E87.6	F19.0	F19.2	I77.1	M23.83	S21.84	S22.44	S36.03	S36.83	S37.03	U99.0	X59.9	Z11		S36.03	S37.03					K66.1	S36.08			S36.03	S36.83	Z03.8	Z20.8	Z51.83
724	67	f	nein	4	2	3	0	0	2	29	S01.83	S06.20		S01.87	S02.1		D62	E11.90	E86	G83.2	G93.88	I10.01	I46.0	J96.00	J96.01	S00.05	S01.83	S01.87	S01.87	S01.87	S01.87	S02.0	S02.1	S02.3	S02.4	S05.1	S06.21	S06.33	S06.5	S06.6	S11.85	S11.85	S11.85	S12.24	S12.25	S13.0	S14.3	S21.85	S21.85
725	20	m	nein	0	0	4	0	0	0	16	S25.5	S27.2		S25.5	S27.2		D62	D65.0	D68.4	S25.5	S27.2	U69.12	U99.0	Z11			S21.9		S21.9	S27.1			F20.0	J90	S21.83	S21.84	S22.32	S27.1	S27.31
726	80	f	nein	5	0	0	0	0	1	26	S06.5	S22.32		J69.0	L89.01	L89.10	R64	S06.5	S06.71	S20.2	S20.31	S30.81	S40.81	X59.9	Z23.5		B96.2	E86	E87.6	F05.0	J15.1	J15.2	J15.5	J15.6	J96.00	S00.1	S00.81	S06.5	S11.84	S12.1	S80.81	Y57.9			S00.1		S06.5	S06.70	S06.71
727	9	f	nein	4	0	3	0	5	0	50	I60.9	S06.9	S29.9	S32.5	S39.9	S72.08	S82.5		L89.18	S01.84	S01.85	S02.0	S02.1	S06.5	S06.6	S06.9	S21.84	S22.42	S31.84	S32.5	S71.84	S72.08	S81.84	S82.5		A41.8	B96.2	D62	D68.4	D70.19	E23.2	E83.4	E86	E87.7	F13.4	G25.3	G93.2	H47.7	H55
728	78	m	nein	5	1	2	0	2	1	33	T07		J69.0	S01.51	S01.88	S02.2	S06.0	S06.73	X59.9	Z23.5		E78.4	F03	G93.5	G93.6	I10.90	I71.4	I72.0	J96.00	S01.83	S01.88	S01.88	S01.88	S02.4	S02.5	S02.63	S06.20	S06.21	S06.33	S06.4	S06.5	S21.84	S22.44	S41.84	S42.02	U99.0	Z11	Z92.2
729	39	m	nein	1	0	3	2	3	1	22	D62	I10.90	J96.00	S06.0	S21.85	S22.44	S27.1	S31.84	S32.03	S71.84	S71.88	S72.11	S72.2	U99.0	V99	W49.9	Z04.2	Z11			S31.84	S32.03	S71.84	S71.84	S72.11	S72.2	V99				D68.4	S20.2	S30.1	S71.84	S72.2	U69.12	Z74.0	Z74.1
730	54	m	nein	5	0	0	0	0	3	34	S01.83	S06.20		J69.0	S00.05	S01.83	S06.20	S06.79	T17.5	W49.9	Z23.5			A41.8	B37.1	B95.7	D62	D65.0	D68.4	D69.58	E03.8	E87.3	E87.5	E88.0	F10.2	G04.2	G06.0	G93.2	G93.5	G93.6	G96.8	H74.8	I67.80	I82.2	J17.2	J90	J96.00	M62.80	N17.13
731	29	m	nein	5	0	3	0	0	1	35	S06.0	S06.6		E86	S06.6	S06.79	S21.85	S22.21	U99.0	Z11				S02.1			B95.2	F10.2	F10.4	F11.2	F13.2	F13.4	F16.2	G93.5	G93.6	G96.8	I10.91	I66.4	I67.80	J15.2	N39.0	S01.88	S02.1	S06.21	S06.33	S06.5	S06.6	S06.79	S21.85
732	76	f	nein	5	2	0	0	0	0	29	S06.5		S06.5		D62	D68.4	D69.58	E11.90	G93.5	I10.91	J96.00	R29.6	R41.3	R47.1	S06.5	S06.79	U69.12	X59.9	Z86.7	Z92.1	Z95.2			I62.00						S06.5	S06.79	U99.0	Z11
733	59	m	nein	2	0	0	2	3	0	17	S32.7		R41.2	S31.84	S31.84	S32.05	S32.5	S40.81	S80.1	S80.81	U99.0	Z11		E86	S06.0	S06.70				S20.2	S30.1	S31.84	S32.5
734	88	f	nein	3	0	2	0	0	2	17	S01.9	S02.2	S06.0	S29.9	S39.9		S06.0	S06.79	S29.9	S39.9		D62	D65.0	D68.4	D69.58	E13.90	E86	E87.2	F00.2	G30.8	I10.00	J96.00	S01.80	S01.84	S02.2	S11.84	S12.21	S21.84	S22.02	U69.12	U69.12	X59.9					D68.34	H26.8	H91.1
735	51	m	nein	1	0	2	2	3	0	17	S06.0		S00.05	S21.85	S22.06	S31.85	S31.85	S31.85	S32.01	S32.02	S32.5	S41.84	S42.21	Z88.0				S31.85	S32.1	S32.5	S32.5	S32.89		S06.0	S20.2	S21.85	S22.06	S30.1	S31.85	S32.4	S80.0	U99.0	Z04.2	Z11	Z46.7	Z74.0	Z74.1		S22.06
736	18	m	nein	5	0	5	4	0	2	66	I46.0	S21.9			S21.1	S21.83	S26.0	S31.1	W64.9		S31.1		A49.0	B95.7	D62	D65.0	D68.4	D69.58	E87.2	E87.6	G93.1	G93.5	I46.0	J96.00	J96.01	J98.1	M62.80	R57.1	R60.0	S06.1	S06.79	S21.1	S21.83	S21.83	S26.0	S27.0	S27.88	S31.1	S31.80
737	77	m	nein	3	0	3	0	0	2	22	S00.05	S01.83	S06.0	S08.0	X59.9		D62	D68.4	E11.90	G25.3	I10.91	J96.00	S11.84	S12.0	S21.84	S21.84	S21.84	S22.01	S22.02	S22.31	S26.0	U69.12		S06.9	S12.0	S22.00	S22.20					S12.0	S22.01	S22.02			N39.0	R29.6	S20.2
738	75	m	nein	3	1	4	2	3	1	34	S02.60	S06.0	S22.02	S22.5	S39.9	S42.21	T02.51		S22.02	S22.03	S22.5	S27.2	S27.31	S42.20	S51.0	S81.87	S82.18	S82.5	V99		D62	D65.0	D68.4	D69.58	E86	J96.01	S21.84	S21.84	S21.84	S22.02	S22.03	S22.5	S27.1	S27.31	S37.82	S41.84	S42.3	S51.0	S81.87
739	92	m	nein	4	0	0	0	0	1	17	S06.0	S80.1		S06.0		D69.58	F00.2	G30.8	I10.90	S06.4	S06.5	S06.6	S06.79				S06.6	S06.79				E86	G93.6	I48.0	I61.2	J69.0	S06.6	S06.79	S61.9	U69.01	U99.0	Z11
740	33	m	nein	1	0	2	3	3	0	22	Z03.3		S41.89	S42.3	S42.3		I10.90	S11.84	S12.8	S31.84	S32.1	S36.01	S36.08	U99.0	Z11				S41.89	S42.3	S51.85	S52.50			S06.0	S20.2	S27.0	S30.1	S41.89	S42.3	S51.84	S52.50	Z04.2	Z46.7	Z47.8	Z74.0	Z74.1		S42.3
741	50	m	nein	3	2	2	0	2	1	17	S06.0	S11.84	S11.84	S12.0	S12.1	V99		S11.84	S12.0		I61.9			S01.31		S12.0	S12.1			S00.05	S01.31	S01.80	S06.33	S11.84	S12.0	S41.84	S42.01	U99.0	Z11	Z46.7			S41.85	S42.00			S11.84	S12.0
742	82	f	nein	3	2	4	0	2	1	29	E11.90	I10.90	I48.0	J96.00	S01.85	S01.85	S02.3	S02.4	S05.0	S05.8	S06.6	S11.84	S12.22	T14.5	U99.0	V99	W49.9	Z11				S02.3	S02.4		S51.85	S52.31		I72.8	S20.2	S30.1	S51.85	S51.85	S52.02	S52.31	Z74.0	Z74.1
743	92	m	nein	4	0	3	0	0	0	25	S06.0	S06.5		S00.05	S06.0	S06.73	X59.9		D68.35	D68.4	G40.2	G93.88	G96.1	I10.90	I48.0	J15.6	J96.00	R04.8	S06.33	S06.5	S06.6	U69.01	U69.12	U99.0	Z11	Z92.1	Z99.3			S06.5
744	59	f	nein	1	0	0	2	4	0	21	S06.0	S06.9	S13.4	S29.9	V99		S00.05	S06.0	S20.2	S31.84	S31.84	S31.84	S32.03	S32.04	S32.1	S32.5	U99.0	V99	Z11		S06.0			S32.7		I10.90	S31.84	S32.5	Z74.0	Z74.1
[truncated: 196 more columns]

## Sheet: Step 1. Mapping to ICD-10-CM
study_ID	age	sex	death_ER	DGU_maxAIS_headneck	DGU_maxAIS_face	DGU_maxAIS_thorax	DGU_maxAIS_abdomen	DGU_maxAIS_Extremities	DGU_maxAIS_external	ISS	ICD-10-CM
1	85	f	nein	4	0	2	0	2	0	24	S06.2X0A	S42.201A		I46.0	S06.6X0A	Z23.5		D62	D68.4	J96.00	S01.83XA	S01.80XA	S02.0XXA	S02.101A	S06.1X0A	S06.2X0A	S06.2X0A	S06.5X0A	S06.6X0A	S06.0X0A	S21.84	S22.49XA	S27.0XXA	S41.85	S42.201A	S61.88	U69.12	V99	Y69
2	56	m	nein	3	0	3	0	2	0	22	I62.9	J93.9	S02.0XXA	S02.101A	S06.5X0A	S22.49XA	S42.001A	S62.211A		S06.330A	S06.0X0A		E87.5	H92.2	S01.80XA	S01.80XA	S02.0XXA	S02.101A	S06.0X0A	S06.330A	S06.5X0A	S06.0X0A	S06.0X0A	S06.0X0A	S21.85	S21.85	S22.20XA	S22.49XA	S27.0XXA	S41.85	S42.001A	S61.84	S62.211A			S02.101A
4	75	m	nein	5	0	5	0	0	0	50	I46.0	S06.5X0A	S06.0X0A	U69.13	X59.9	Z23.5		E11.90	G93.2	G93.5	I25.12	I25.22	I44.2	I46.0	I49.8	I71.00	J96.01	R57.0	S00.05XA	S01.00XA	S01.84XA	S02.0XXA	S06.330A	S06.6X0A	Z86.7	Z92.2				I71.00	S02.0XXA	S06.5X0A	S06.810A
5	74	m	nein	5	1	0	0	0	1	27	S02.101A		S06.0X0A	T17.5	T17.8	Z23.5		B44.1	D69.58	E03.8	E13.90	G93.2	G93.5	G96.8	H66.0	H72.8	H92.2	I10.90	I26.9	J17.2	J69.0	J96.00	R04.0	R31	S00.05XA	S00.05XA	S01.83XA	S01.80XA	S01.80XA	S01.80XA	S02.0XXA	S02.101A	S02.400A	S06.1X0A	S06.2X0A	S06.4X0A	S06.5X0A	S06.6X0A	S06.0X0A
6	71	m	nein	2	0	3	0	3	0	22	I60.9	S06.0X0A	S22.49XA	S29.001A	S72.101A	S82.301A	V99	Z04.3		S00.05XA	S01.00XA	S06.0X0A	S21.84	S22.49XA	V99		E87.5	J96.01	R41.2	S06.6X0A	S27.0XXA	S27.321A				S01.90XA	S81.84	S82.301A				E66.00	F05.8	M62.55	M79.86	S80.00XA	S81.85	S81.85	S82.101A
7	91	f	nein	4	0	0	0	0	0	16	I61.9		S00.85XA	S06.6X0A		D69.58	G40.2	I10.91	I35.1	S01.84XA	S01.84XA	S02.0XXA	S02.101A	S06.330A	S06.5X0A	S06.6X0A	S06.0X0A	X59.9	Z92.2	Z96.64			S06.6X0A	S06.0X0A	X59.9								M62.50	S06.6X0A	S06.0X0A	X59.9		M62.50
8	48	m	nein	4	0	3	0	2	0	29	S20.20XA	S60.811A	Z23.5		E66.02	G08	H93.1	J96.00	S00.05XA	S01.00XA	S01.85XA	S01.85XA	S02.0XXA	S02.101A	S06.0X0A	S06.1X0A	S06.2X0A	S06.4X0A	S06.5X0A	S06.6X0A	S21.85	S21.85	S22.060A	S22.49XA	S27.321A	S27.331A	S41.85	S41.85	S42.031A	X59.9						S22.060A		S27.331A
12	48	m	nein	3	0	5	2	2	0	38	S06.0X0A	S22.5XXA	S30.0XXA	S32.501A	S81.001A			S06.0X0A	S06.0X0A			D62	D69.58	I26.9	I46.0	I50.01	I50.05	J96.00	K76.6	R57.0	R57.1	S06.0X0A	S06.2X0A	S06.5X0A	S06.0X0A	S06.0X0A	S06.0X0A	S11.86	S12.600A	S21.86	S21.86	S22.070A	S22.20XA	S22.49XA	S27.0XXA	S30.0XXA	S31.86	S31.86	S31.86
13	83	m	nein	5	0	0	0	0	0	25	S01.80XA	S06.5X0A	Z23.5		G93.5	I62.00		C18.8	D68.33	G93.5	I25.11	I48.0	I50.13	J96.00	N18.3	N28.88	N40	R31	S06.5X0A	S06.0X0A	X59.9	Y57.9	Z85.0	Z92.1	Z93.3	Z93.5
15	48	m	nein	4	0	2	0	0	0	20	S06.2X0A	S22.39XA		S06.0X0A	S06.0X0A			F10.1	F15.1	I10.90	S06.2X0A	S06.0X0A	S21.85	S22.49XA	U60.1	U61.9	Y09.9	Z21		I10.90	S05.8X1A	S06.0X0A	S06.2X0A	S06.0X0A	S06.0X0A	S20.20XA	S30.0XXA	Z23.5
17	43	m	nein	0	0	3	0	3	0	18	S20.20XA	S21.84	S22.49XA	S30.0XXA	S71.84	S72.011A	X59.9		S13.4XXA	S71.84	S72.011A	Z04.2	Z74.1					S72.051A
18	77	f	nein	2	0	5	0	0	0	29	S06.0X0A	S22.000A		I46.9	U69.13			D62	E86	E87.2	J96.00	R57.0	S01.80XA	S02.0XXA	S06.330A	S06.6X0A	S06.0X0A	S06.0X0A	S21.83	S21.89	S21.89	S21.89	S21.89	S21.89	S21.89	S22.030A	S22.050A	S22.060A	S22.070A	S22.22XA	S22.49XA	S27.2XXA	S27.331A	T14.5	T79.7
20	26	m	nein	4	0	4	2	2	1	36	S06.0X0A	S32.89XA		S06.0X0A		A41.8	D62	D65.0	D68.4	D69.58	E87.0	E87.2	E87.5	G96.0	I26.9	I31.2	I31.3	I45.1	I46.0	I47.2	J96.00	J98.1	K72.0	M62.25	M62.26	M62.80	N17.83	R57.0	R57.1	R57.2	R65.1	S00.05XA	S01.80XA	S01.83XA	S01.80XA	S01.80XA	S02.0XXA	S02.101A	S06.1X0A
22	49	m	nein	1	0	3	2	2	0	17	S06.0X0A	S20.20XA	S21.84	S22.49XA	S30.0XXA	S36.09XA	S36.113A	S61.84	S62.001A	V99	Z04.2		S20.20XA		S22.39XA	S36.113A				S20.20XA
23	29	m	nein	4	0	2	0	1	0	21	S11.90XA	S31.100A	S41.101A		S11.85	S11.90XA	S12.300A	S31.100A	S41.101A		S31.100A			J96.00	J96.01	S10.0XXA	S10.80XA	S11.85	S12.300A	S15.001A	S15.101A	S19.80XA					S12.300A	S41.101A		J39.2	R58	R58	S10.0XXA	S10.80XA	S11.90XA	S15.001A	S15.101A	S31.100A	T14.1
24	73	f	nein	4	0	3	0	5	1	41	S06.0X0A	S06.0X0A	V99		D62	D65.0	D68.4	D69.58	E86	I95.8	J96.00	S00.401A	S01.83XA	S01.84XA	S01.84XA	S02.0XXA	S02.101A	S06.1X0A	S06.2X0A	S06.2X0A	S06.330A	S06.6X0A	S06.0X0A	S06.0X0A	S06.0X0A	S21.83	S21.87	S22.49XA	S27.0XXA	S30.0XXA	S31.84	S31.84	S31.84	S31.84	S32.10XA	S32.401A	S32.501A	S32.89XA	U69.12
27	58	m	nein	1	2	3	0	2	2	17	S22.49XA	S29.001A	S30.0XXA	S39.001A		S06.0X0A	S30.0XXA		J69.0	J98.1	S01.85XA	S01.85XA	S01.85XA	S01.85XA	S02.30XA	S02.400A	S02.5XXA	S03.2XXA	S21.85	S22.49XA	S31.85	S32.501A	V99		S02.30XA	S02.400A	S02.5XXA	S03.2XXA		S06.0X0A			M62.55	S01.511A	S01.80XA	S20.20XA	S30.0XXA	S31.85	S32.501A
28	81	m	nein	5	0	0	0	0	0	25	I61.9	S06.5X0A		S06.0X0A		B96.2	B96.2	E13.90	E87.2	G81.9	G91.3	G93.2	G93.5	G93.6	I10.91	I48.0	I63.5	I65.3	I67.80	I69.4	J15.0	J15.6	J94.8	J96.00	K92.0	N39.0	N40	N47	R47.8	S01.85XA	S01.85XA	S01.85XA	S01.85XA	S02.0XXA	S02.400A	S02.610A	S02.630A	S06.0X0A	S06.1X0A
29	49	m	nein	4	1	0	0	0	0	17	S02.101A		S01.80XA	S01.80XA	S01.80XA	S01.80XA	S02.101A	S02.2XXA	S02.400A	S06.0X0A	S11.85	S11.85	S12.400A	S12.500A	Y09.9		S02.80XA		S02.400A				S00.241A	S02.400A	S12.500A	S13.0XXA	S13.170A		S00.10XA	S00.241A	S06.0X0A	S11.85	S12.500A	S13.0XXA	S13.170A	S20.20XA	S30.0XXA	Z04.2	Z23.5
33	84	f	nein	5	2	5	0	0	0	54	I60.9	S01.83XA	S06.2X0A	S06.5X0A	S06.9X0A	S29.001A	S39.001A		S01.83XA	S06.2X0A		S02.80XA		D62	D65.0	D65.1	D68.4	D69.58	E87.5	I26.9	J96.00	R57.1	S01.80XA	S01.80XA	S01.80XA	S02.0XXA	S02.101A	S02.30XA	S06.0X0A	S06.5X0A	S06.6X0A	S06.0X0A	S06.0X0A	S06.0X0A	S21.85	S22.39XA	S27.0XXA	S29.001A	S39.001A
35	84	m	nein	5	0	0	0	0	1	26	Z03.3		S06.0X0A		D62	D68.4	D68.4	D69.58	E11.90	E86	I10.90	I25.13	I44.0	J96.00	R41.2	S01.80XA	S01.85XA	S01.85XA	S02.0XXA	S02.101A	S06.0X0A	S06.330A	S06.5X0A	S06.6X0A	S06.0X0A	S06.0X0A	S06.0X0A	S11.85	S11.85	S12.300A	S12.400A	U69.12	U69.12	Z23.5	Z51.5	Z95.0
36	62	f	nein	0	0	1	0	4	1	18	S01.90XA	S06.0X0A	S32.89XA		S01.90XA	S06.0X0A			S21.85	S22.39XA	S31.85	S31.85	S31.85	S32.10XA	S32.401A	S32.501A					G44.3	L30.8	M62.55	S01.80XA	S20.20XA	S30.0XXA	S31.85	S32.10XA	S70.00XA	X59.9	Z23.5	Z74.0	Z74.1		S31.84	S32.10XA	S32.810A		M62.55
37	88	m	nein	5	0	0	0	0	2	29	S13.4XXA	S29.001A	S39.001A		S06.5X0A	Z23.5		D68.35	D68.4	D69.58	E16.1	E78.4	G93.5	G93.6	G93.88	G94.8	G96.1	I10.91	I61.0	I62.02	J96.00	N40	S00.05XA	S01.80XA	S06.0X0A	S06.340A	S06.5X0A	S06.0X0A	S13.4XXA	S20.20XA	S30.0XXA	U69.12	V99	Z51.5	Z92.2		S06.5X0A		S00.05XA
38	33	m	nein	1	0	0	4	0	2	21	S20.20XA	S30.0XXA	S39.001A	S60.211A	S60.811A	V99	V99		E87.5	F19.0	F19.3	J96.00	J96.01	S21.85	S22.39XA	S35.90XA	S36.892A	S37.041A									B95.7	F11.2	S06.0X0A	S30.0XXA	S35.211A	S35.401A	S37.011A	S81.001A	S90.30XA	V99	Z11	Z23.5	Z46.7
42	35	m	nein	4	2	0	0	0	2	24	S00.10XA	S01.80XA	S06.6X0A	S06.0X0A		R41.2	S01.84XA	S01.84XA	S02.0XXA	S02.30XA	S06.2X0A	S06.5X0A	S06.6X0A	S06.0X0A	S30.0XXA	S50.811A	S90.111A	X59.9			S06.5X0A		S02.0XXA	S02.0XXA			S06.6X0A	S06.0X0A	X59.9
43	31	f	nein	4	0	0	0	0	1	17	H91.8	S01.00XA	S01.80XA	S01.80XA	S02.0XXA	S02.101A	S06.0X0A	V99	Z88.0					S01.80XA	S02.101A	S06.0X0A	V99
44	57	m	nein	0	0	4	0	0	0	16	I21.0	I46.0	S21.84	S21.84	S22.20XA	S22.49XA	S27.0XXA	S27.321A	U69.13			A41.8	D62	E83.38	E86	F05.0	G93.1	I21.0	I49.8	J15.5	J80.03	J96.00	J98.1	R04.8	R57.2	R65.1	S27.0XXA	S27.0XXA	T79.7	U69.01			I21.0	I46.0
45	60	f	nein	4	0	0	0	0	0	16	S01.00XA	S06.9X0A	S29.001A	S30.0XXA		S06.0X0A	S06.2X0A	S06.0X0A	X59.9		R41.2	S01.00XA	S01.85XA	S02.101A	S06.2X0A	S06.5X0A	S06.6X0A	S06.0X0A	S29.001A	S30.0XXA	X59.9		S06.0X0A	S06.5X0A	S06.6X0A				S01.85XA	S02.101A	S06.6X0A	S06.0X0A	X59.9						E87.6
47	51	f	nein	4	2	0	0	2	0	24	I31.3	S02.0XXA	S06.0X0A	S06.2X0A	S06.4X0A	S52.301A		S06.0X0A	S06.2X0A	S06.4X0A		S06.0X0A		R41.2	R41.3	S00.10XA	S01.83XA	S01.83XA	S01.80XA	S01.80XA	S01.80XA	S01.80XA	S02.0XXA	S02.101A	S02.2XXA	S02.30XA	S06.330A	S06.5X0A	S06.0X0A	S26.00XA	Z23.5				S51.85	S52.501A	S52.501A		S02.2XXA
50	61	m	nein	4	0	3	2	0	0	29	S06.0X0A	S06.5X0A	S22.49XA	S29.001A	S39.001A		S06.0X0A	S06.5X0A		D69.58	E87.6	J96.00	S11.85	S12.600A	S21.85	S21.85	S22.070A	S22.49XA	S27.321A	S37.011A					S21.85	S22.070A		S21.85	S22.070A		A46	J96.00	R60.0			E66.00	I25.11	J18.8	J90
51	30	m	nein	5	3	2	0	2	2	38	J93.9	S01.83XA	S06.2X0A	S22.5XXA	S42.301A		S01.83XA	S06.2X0A		D62	D65.0	D68.4	D69.58	E23.2	E87.0	E87.2	E87.5	E87.5	J96.01	R04.1	R57.1	S00.05XA	S01.80XA	S01.83XA	S01.80XA	S02.101A	S06.2X0A	S06.2X0A	S06.5X0A	S06.0X0A	S06.0X0A	S22.5XXA	S27.2XXA	S27.321A	S31.86	S31.86	S31.86	S32.10XA	S32.401A
53	83	m	nein	4	0	3	0	2	0	29	S06.5X0A	S22.49XA	S42.001A		S06.0X0A	V99			A41.8	D68.33	D68.4	D69.58	E13.90	E86	E88.0	G93.2	G96.0	G96.8	I10.91	I36.1	I42.88	I46.0	I48.0	I49.0	I50.01	I50.14	J15.0	J15.6	J69.0	J96.00	K31.88	N50.8	R60.1	R65.1	S01.83XA	S01.80XA	S01.80XA	S02.0XXA	S02.400A
55	31	m	nein	0	0	2	5	0	0	29	T14.1		T14.1		B37.88	D62	D68.4	E87.2	E87.5	E87.6	I10.00	J81	J96.00	J96.01	K65.0	S27.2XXA	S31.83	S36.400A	S36.400A	S36.500A	S39.001A	T81.3	U69.12	W64.9	Z11		S39.001A					S27.0XXA	S31.83	S36.400A	S36.400A	S36.400A	S36.500A
56	54	m	ja	4	0	2	0	0	0	20	T07		E86	E87.2	I46.9	J96.00	S01.83XA	S01.80XA	S02.0XXA	S06.2X0A	S06.0X0A	S27.0XXA	S41.84	S43.101A	T07	U69.13				S01.83XA	S06.9X0A
57	39	m	nein	4	0	0	0	0	0	16	S06.6X0A		E23.2	F10.1	F11.2	G93.5	J69.0	J96.00	K70.0	S01.83XA	S01.80XA	S01.80XA	S02.0XXA	S02.101A	S06.1X0A	S06.330A	S06.4X0A	S06.5X0A	S06.6X0A	S06.0X0A	T17.5	Y09.9	Z51.83	Z86.1		S06.9X0A
59	61	m	nein	4	0	3	0	0	0	25	I46.9	U69.13		I46.0	S06.0X0A	U69.13		D69.58	F10.0	F10.2	G96.8	J15.0	J96.00	J98.1	S01.83XA	S01.80XA	S01.80XA	S02.0XXA	S02.101A	S06.0X0A	S06.6X0A	S06.0X0A	S06.0X0A	S06.1X0A	S21.85	S22.49XA	U69.01	U81.21	Z11	Z29.0	Z51.5		S06.0X0A
62	71	m	nein	3	0	3	0	2	1	22	S02.101A	S22.49XA	S42.001A		S06.2X0A	S41.84	S42.021A		S06.2X0A		S41.84	S42.021A					S00.05XA	S00.10XA	S01.84XA	S02.101A	S06.0X0A	S20.20XA	S21.84	S22.49XA	S27.0XXA	S30.0XXA	S41.84	S42.031A						M62.51		S41.84	S42.021A		S41.84
63	64	f	nein	0	0	0	0	4	0	16	S71.89	S72.21XA		J96.00	S71.89	S72.21XA	S75.001A	S85.001A		S72.411A			I74.3	S71.89	S71.89	S72.21XA	S72.301A	S72.401A	S75.001A	S75.101A					S72.8X1A			S71.89	S71.89	S72.21XA	S72.451A		D62	D68.4	I10.00	I74.3	J90	N39.48	S20.20XA
64	12	m	nein	4	0	0	0	0	0	16	S06.9X0A	S29.001A	S39.001A		S06.0X0A	S06.0X0A		E86	R41.2	S00.05XA	S01.84XA	S02.0XXA	S02.101A	S29.8XXA	S39.001A	X59.9	Z11	Z23.5				H93.2	S00.05XA	S01.84XA	S02.0XXA
65	38	m	nein	3	0	3	5	4	0	50	L89.09	L89.10	R13.9	S06.6X0A	S11.84	S12.100A	S21.84	S21.86	S22.060A	S22.49XA	S22.5XXA	S27.0XXA	S31.84	S31.84	S31.84	S31.85	S32.010A	S32.020A	S32.030A	S32.050A	S36.020A	S36.030A	S37.011A	S91.89	S91.89	S92.001A	S92.251A		B18.2	B24	B96.2	E88.0	F05.0	J15.0	J15.0	J69.0	J96.00	J96.01	J98.1
66	27	m	nein	0	0	3	3	0	0	18	T14.1		S21.101A		E87.5	F10.0	F10.2	F14.2	R40.0	S21.101A	S21.83	S27.1XXA	S31.100A	S35.211A	S36.031A	Y09.9					K66.0	R58	S27.1XXA	S31.100A	S36.031A		S36.020A		D62	E51.8	J96.00	K66.0	S27.1XXA	S31.83	S36.020A	S36.500A	T81.0	W64.9	Z11
69	70	m	nein	2	0	4	0	1	0	21	I31.9	J94.2	S06.9X0A	S22.5XXA	S29.001A	S39.001A			S20.20XA	S26.90XA	S29.001A	S30.0XXA		D68.5	E83.38	E87.6	I48.0	J96.00	S11.85	S12.600A	S21.83	S21.88	S21.88	S21.88	S21.88	S21.88	S22.010A	S22.030A	S22.050A	S22.060A	S22.49XA	S22.5XXA	S26.90XA	S27.2XXA	S27.321A	S27.331A	S27.892A	S31.85	S31.85
76	31	m	nein	0	0	3	2	2	0	17	S06.0X0A		F14.0	F14.2	S06.0X0A	S06.0X0A	S06.0X0A	S22.080A	S22.49XA	S27.0XXA	S27.321A	S31.84	S31.84	S31.84	S32.020A	S32.030A	S32.040A	S32.89XA	S37.001A	S42.131A	S42.211A			F05.0	F17.2	F23.2	F31.5	F32.3	J98.1	S01.84XA	S02.640A	S06.0X0A	S06.0X0A	S21.84	S21.84	S22.080A	S22.49XA	S31.84	S31.84
77	35	m	nein	1	0	2	1	4	1	21	R41.2	S06.0X0A	S31.84	S32.501A	S32.810A	V99		F15.1	R20.2	S22.050A	S31.30XA	S31.84	S31.84	S31.84	S32.10XA	S32.401A	S32.501A	S33.4XXA			F15.1	S31.30XA	S32.10XA	S32.810A	S33.4XXA	V99		G47.0	S00.05XA	S20.20XA	S21.84	S22.050A	S30.0XXA	S31.84	S32.10XA	S51.84	S52.501A	S60.811A	S70.00XA
81	75	m	nein	5	0	0	0	0	1	26	S06.0X0A		E11.90	E78.4	E87.2	E87.6	F43.2	G99.2	I10.90	I25.13	I25.22	I48.0	I49.4	J96.00	M48.03	M51.2	N39.40	N47	R15	S00.05XA	S06.0X0A	S10.85XA	S11.85	S11.85	S12.500A	S12.600A	S14.111A	S14.75	S21.85	S22.010A	U50.50	U52.1	Z92.2		G82.29
82	48	m	nein	4	3	0	0	0	0	25	S06.0X0A		S06.0X0A			E87.2	F10.4	F17.1	F19.2	I72.6	J96.00	S01.511A	S01.80XA	S01.80XA	S02.101A	S02.2XXA	S06.0X0A	S06.6X0A	S06.0X0A	V99				S06.1X0A					S13.0XXA				S02.0XXA		I72.6	S00.10XA	S00.31XA	S00.81XA	S00.85XA
83	13	m	nein	1	2	0	0	3	2	17	S06.9X0A	S13.4XXA	S29.001A	S39.001A	S70.10XA	T00.2		K08.88	S06.0X0A	S06.9X0A	S13.4XXA	S29.001A	S30.0XXA	S70.10XA	S71.84	S72.301A	T00.2		S30.0XXA			S02.400A		K08.88	S42.411A	S72.301A			B96.2	D62	D68.9	F43.0	F43.1	M62.88	R00.0	S00.85XA	S01.511A	S01.80XA	S01.80XA
84	49	m	nein	4	0	4	0	2	0	36	J93.9	S02.101A	S02.101A	S02.101A	S02.101A	S06.9X0A	S22.49XA	S29.001A	S39.001A
88	66	f	nein	2	2	3	0	2	1	17	S06.0X0A	S20.20XA	S30.0XXA	S76.101A		F10.1	S06.0X0A	S06.0X0A	T17.2	X59.9	Z23.5		H11.3	J96.00	J96.01	S00.10XA	S01.00XA	S01.85XA	S02.400A	S20.20XA	S21.85	S22.49XA	S27.1XXA	S76.101A	S80.00XA	S81.801A	S83.60XA	Z96.64				S02.400A		E66.00	F32.1	M06.80	S01.85XA	S01.85XA	S02.101A
89	73	m	nein	3	0	3	0	2	1	22	F10.1	S01.80XA	S06.0X0A	S06.0X0A	X59.9		E03.8	G20.11	S00.05XA	S01.80XA	S01.80XA	S02.0XXA	S02.101A	S06.6X0A	S21.84	S22.49XA	S51.84	S52.001A		S06.6X0A			S06.6X0A
90	78	m	nein	4	0	0	0	0	0	16	S02.101A		C61	C79.5	D69.58	G93.6	G96.0	R41.2	S01.80XA	S01.80XA	S02.101A	S06.2X0A	S06.5X0A	S20.20XA	V99	Z92.2				S02.101A		S02.101A							E11.90	S01.84XA	S02.0XXA	S06.5X0A	S06.0X0A	S09.20XA	S11.85	S13.0XXA	S60.211A	U50.10	V99
91	33	m	nein	0	0	3	0	3	0	18	S71.88	S72.21XA	S72.21XA	Z23.5		D62	D68.4	J96.00	S21.85	S22.49XA	S27.2XXA	S27.321A	S31.85	S32.401A	S41.84	S43.001A	S71.88	S71.88	S72.21XA	S72.301A	S81.85	S82.001A	S91.87	S92.301A	U69.12	V99	Z47.8			S22.49XA	S27.321A	S32.401A	S32.401A	S42.111A	S72.21XA	S72.301A	S82.001A	S91.87	S92.301A
92	35	m	nein	1	0	3	3	3	1	27	S22.49XA	S29.001A	S39.001A	S52.031A		L89.14	S36.116A		D68.4	F19.2	F20.0	F32.2	I10.90	I49.8	M62.50	R41.2	R44.1	S21.84	S22.49XA	S27.0XXA	S36.031A	S36.116A	S36.200A	S37.812A	S51.88	S51.88	S52.031A	S52.301A	U69.12	X59.9	Z96.64				E27.4	S36.031A	S36.116A	S36.200A	S51.88
93	56	f	nein	2	1	4	2	2	1	24	J43.9	J93.9	J94.2	S00.05XA	S06.9X0A	S12.500A	S12.600A	S12.9XXA	S22.000A	S22.000A	S22.39XA	S22.49XA	S27.321A	S27.331A	S29.001A	S32.000A	S36.030A	S39.001A	S42.001A	S42.101A			S06.0X0A	S06.0X0A	V99		E13.90	G40.2	G93.0	I48.0	I72.8	J96.00	J96.01	S11.84	S12.400A	S21.84	S21.84	S22.050A	S22.49XA
94	31	m	nein	3	1	5	0	2	2	38	J93.9	R04.8	S06.0X0A	S12.9XXA	S42.101A		S01.311A	S06.0X0A	S06.0X0A	S27.0XXA	Z23.5		D62	D65.0	D68.4	F32.0	H43.3	J96.00	S01.85XA	S02.101A	S11.85	S11.85	S11.85	S12.300A	S12.400A	S12.500A	S12.600A	S21.85	S21.85	S22.49XA	S22.5XXA	S27.0XXA	S27.331A	S40.011A	S41.85	S41.85	S42.101A	S42.131A	U69.12
95	24	f	nein	0	0	3	2	4	0	29	S06.0X0A	S31.85	S33.2XXA	S41.84	S42.001A	V99		H44.8	I49.8	O02.1	O09.2	O99.4	S90.811A	Z88.8					I49.8	O02.1	O09.2	S06.0X0A	S31.85	S33.2XXA	S41.84	S42.001A	V99	Z34			S06.0X0A	S31.85	S33.2XXA	V99			M62.50
96	25	f	nein	3	2	0	0	3	1	22	S06.0X0A	S52.301A	S52.501A		S51.87	S52.501A	S52.601A		S01.00XA	S01.84XA	S02.101A	S06.0X0A	S51.84	S51.87	S52.501A	S52.601A	Z47.8					S01.80XA		S51.88	S52.501A			S01.80XA	S06.0X0A	S51.88	S52.501A	S52.501A
98	77	m	nein	1	0	0	0	4	0	17	S06.0X0A	S32.810A			S06.0X0A		G40.2	J96.00	S31.85	S32.501A	S50.00XA	V99		S06.0X0A		S06.0X0A	S20.20XA	S30.0XXA	S31.85	S31.85	S32.10XA	S32.501A	T81.4	Z23.5	Z74.0	Z74.1		J96.00	S06.0X0A	S31.85	S31.85	S32.501A	S32.810A	S50.00XA	V99
100	43	m	nein	5	0	0	0	0	2	29	S06.9X0A	S12.9XXA	T71		S06.0X0A	S06.0X0A	T71	X59.9		A41.8	E86	E87.2	F12.1	F13.1	F19.0	F32.2	G93.1	I10.91	I63.5	I65.2	I67.0	J69.0	J80.03	J96.00	J96.01	K72.0	N17.83	R57.2	R65.1	S06.1X0A	S11.85	S11.85	S12.000A	S12.100A	S15.001A	S17.0XXA	S27.50XA	T17.5	T79.7
101	64	f	nein	1	0	3	0	4	1	26	S06.0X0A	S22.49XA	S29.001A	S39.001A	S77.10XA	S81.89	S82.61XA		S06.0X0A	S06.0X0A	S32.501A	V99		J96.00	S00.05XA	S21.85	S22.49XA	S36.112A	S81.89	S82.61XA	T68		S06.0X0A		S32.810A	S81.89	S82.891A		S32.810A			S81.89	S82.891A			S81.89	S82.891A		S32.10XA
106	69	m	nein	0	0	4	0	2	0	20	S06.0X0A		S06.0X0A	Z23.5		I10.90	J96.00	S06.0X0A	S21.85	S22.49XA	S27.0XXA	S41.84	S42.001A	V99				M62.51	S27.0XXA	S41.84	S42.021A	Z46.7		J96.00	S06.0X0A	S21.85	S22.49XA	S27.0XXA	S41.84	S42.021A	V99		M62.51
107	79	f	nein	0	0	3	5	3	2	43	L89.17	S29.001A		C94.40	D62	D69.58	E11.90	E66.02	E83.38	E86	E87.0	E87.5	E88.0	G62.80	G72.80	I10.90	I49.8	I72.4	I77.0	I77.0	J18.8	J96.00	K66.0	K85.91	R41.2	S21.84	S21.84	S21.84	S21.84	S21.84	S22.000A	S22.050A	S22.060A	S22.22XA	S22.49XA	S25.501A	S27.0XXA	S27.50XA	S27.892A
108	78	f	nein	3	0	0	0	3	1	19	S29.001A	S39.001A	S52.031A	S72.001A		S06.0X0A	S29.001A	S39.001A		E86	E87.6	J96.00	S00.05XA	S01.85XA	S02.101A	S06.0X0A	S06.2X0A	S06.330A	S06.5X0A	S06.6X0A	S06.0X0A	S51.85	S52.031A	S71.85	S72.051A			S06.9X0A			S41.84	S42.001A	S51.85	S52.031A	S71.84	S71.85	S72.011A	S72.051A
110	75	f	nein	5	0	0	0	0	0	25	S06.5X0A		C90.00	D61.9	D70.6	I49.5	N18.5	S06.0X0A	S06.2X0A	S06.0X0A	Z45.20	Z51.5	Z95.0	Z95.88	Z99.2			S06.5X0A			S06.5X0A
111	78	m	nein	4	3	3	0	0	0	34	S02.2XXA		S06.0X0A		E87.5	N18.5	S01.80XA	S01.85XA	S01.85XA	S01.85XA	S01.85XA	S02.0XXA	S02.101A	S02.2XXA	S02.30XA	S06.5X0A	S21.85	S22.49XA	Z99.2		S06.5X0A			S01.80XA	S02.101A	S02.101A	S02.2XXA					S01.85XA	S02.101A			M62.58			D63.8
112	30	m	ja	3	4	3	0	0	0	34	R99	V99			R99	S06.9X0A	S20.20XA	V99		S06.9X0A
115	74	f	nein	2	0	3	0	2	0	17	S22.060A		S06.0X0A	S06.0X0A			D62	E03.8	E78.0	E87.6	F05.8	H40.1	I10.90	J96.01	J98.1	R41.2	S21.84	S21.84	S21.84	S22.060A	S22.070A	S22.49XA	S27.2XXA			S21.84	S22.060A					B37.1	E66.01	G47.31	J17.2	R29.6	S06.6X0A	S06.0X0A	S20.20XA
117	54	m	nein	0	0	0	3	3	0	18	S32.040A	S32.050A	S72.101A		S06.0X0A		S06.9X0A		E87.5	G47.31	J96.01	S31.85	S31.85	S32.040A	S32.050A	S37.23XA	S71.85	S72.101A			S71.84	S72.101A		M62.55	S30.201A	S35.211A	S71.85	S72.101A	Z23.5		M62.55
123	43	m	nein	1	0	0	0	4	1	18	S06.0X0A	T11.6		S06.0X0A	S48.111A		F10.0	G54.6	J96.00	S00.05XA	S41.89	S42.301A	S48.111A	T79.7		F10.0	S06.0X0A	S41.89	S42.301A	S48.111A	V99	W49.9			S41.89	S42.301A	S48.111A	Z11		S47.1XXA	S48.111A			S42.301A	S48.111A
124	82	f	nein	5	0	0	0	0	0	25	S01.83XA	S06.5X0A	S06.0X0A		S01.83XA	S06.5X0A	S06.0X0A		I10.90	J96.00	N18.1	S01.00XA	S01.83XA	S06.5X0A	S06.0X0A	Z51.5	Z92.1
126	65	m	nein	1	0	4	0	2	0	21	S06.0X0A	S22.5XXA	S42.031A		S06.0X0A		E87.5	I10.90	S00.05XA	S01.84XA	S02.101A	S21.85	S21.85	S22.49XA	S22.5XXA	S27.0XXA	S30.0XXA	S36.09XA	S36.112A	S41.85	S42.031A	X59.9							E78.4	I10.90	I48.0	S27.0XXA	Z46.7
127	79	m	nein	1	0	3	0	2	2	17	I25.10	S00.10XA	S00.211A	S06.0X0A	S20.20XA	S30.0XXA	S50.811A	S80.811A	Z92.2		S06.0X0A		S06.0X0A						I72.8	S01.00XA	S06.0X0A	S21.84	S22.49XA	S25.101A	S27.0XXA	S41.84	S43.081A	V99	Z04.1
128	28	f	nein	3	0	0	2	4	0	29	S06.5X0A	S06.6X0A	S20.20XA	S30.0XXA	S31.85	S31.85	S32.501A	S32.810A	S36.020A	S36.112A	S36.200A	S37.011A	V99		S06.0X0A	S06.0X0A	S31.85	S31.85	S32.501A	S32.810A			S06.0X0A	S06.5X0A	S06.6X0A	S06.0X0A	S20.20XA	S30.0XXA	S31.85	S32.810A	S36.020A	S36.112A	S36.200A	S37.011A	V99				M79.85
129	76	f	nein	5	0	0	0	0	0	25	S06.5X0A	S06.9X0A		R29.6	R55	S06.0X0A	S06.0X0A	T17.5		G93.5	I50.13	J96.00	S06.2X0A	S06.5X0A	X59.9	Z92.1		S06.5X0A
130	84	m	nein	5	0	0	0	0	1	26	S06.0X0A	S06.0X0A		E87.5	G93.5	H92.1	I10.91	J69.0	J96.00	J96.01	S01.00XA	S01.83XA	S01.80XA	S01.80XA	S02.0XXA	S02.101A	S06.0X0A	S06.2X0A	S06.4X0A	S06.5X0A	S06.6X0A	S06.0X0A	S06.0X0A	S06.0X0A	S06.0X0A	S06.0X0A	Z23.5		S01.83XA	S02.101A	S06.5X0A	S06.0X0A	S06.9X0A
132	50	m	nein	1	0	2	2	4	0	24	S32.401A	T07		S06.0X0A	S31.84	S32.401A		S06.0X0A				S06.0X0A	S06.0X0A	S20.20XA	S21.84	S22.080A	S31.84	S32.050A	S32.401A		S31.84	S32.401A			D68.4	I10.90	M79.70	S20.20XA	S21.84	S22.080A	S30.0XXA	S31.84	S31.84	S31.84	S31.84	S31.84	S32.050A	S32.10XA	S32.2XXA
136	30	m	nein	3	3	0	0	0	1	19	S06.0X0A		S01.00XA	S01.85XA	S01.85XA	S01.85XA	S02.0XXA	S02.30XA	S02.400A		S01.00XA	S02.0XXA	S02.30XA	S02.400A			H53.9		E66.00	H44.8	H45.0	S01.85XA	S01.85XA	S02.101A	S02.400A	Z13.2			S01.80XA	S02.101A	S02.400A
137	56	m	nein	4	1	3	0	0	2	29	S01.84XA	S02.0XXA	S06.330A		D68.4	D73.0	F10.2	I10.90	J44.89	S01.511A	S01.84XA	S02.0XXA	U69.12	Y09.9		S01.511A				S01.80XA	S02.0XXA	S07.0XXA	S06.1X0A		F43.1	F43.2	S01.84XA	S02.0XXA	S02.5XXA		M62.58
138	36	f	nein	1	0	2	2	4	2	24	S06.0X0A	S32.89XA	S39.001A		S06.0X0A	S06.0X0A	S30.0XXA	Z23.5			F13.2	F31.5	F32.3	G57.3	J96.00	R41.1	S27.321A	S31.85	S31.85	S31.85	S32.10XA	S32.301A	S32.401A	S35.50XA	S36.113A	S37.061A	S81.001A	S81.001A	X59.9	Z47.8	Z90.3			S32.301A	S32.401A	S36.113A	S37.061A	S81.001A	S81.001A
141	44	f	nein	4	0	3	0	0	2	29	S06.0X0A		H74.8	S01.00XA	S01.84XA	S01.80XA	S02.101A	S02.80XA	S06.0X0A	S06.330A	S06.5X0A				S02.101A				S51.001A		S01.84XA	S02.101A	S06.0X0A	S22.49XA	V99
144	49	m	nein	5	3	2	0	0	0	38	I46.0	S00.05XA	S02.0XXA	S06.6X0A	U69.13	Z23.5		D62	D65.0	E23.2	E87.0	E87.6	E88.0	G93.1	G93.5	G96.8	I42.88	I50.12	J96.00	S00.05XA	S01.83XA	S01.80XA	S01.80XA	S01.80XA	S01.80XA	S01.80XA	S02.0XXA	S02.101A	S02.2XXA	S02.2XXA	S02.30XA	S06.1X0A	S06.2X0A	S06.330A	S06.5X0A	S06.0X0A	S11.85	S11.85	S12.400A
146	64	f	nein	0	0	3	0	3	1	19	S01.00XA	S81.89	S81.89	S82.101A	S82.201A	S82.61XA		D62	D68.4	E13.90	E86	J44.89	J96.01	S81.89	S81.001A	S82.201A	U69.12	W64.9	Z88.8			S01.00XA	S81.85	S81.89	S81.001A	S82.101A	S82.61XA			S81.89	S82.201A				E88.0	F17.2	G47.8	M25.46	M79.86
147	30	m	nein	3	0	2	0	2	0	17	T01.6		S62.630A	T14.1		S01.80XA	S21.101A	S41.001A	S41.101A	S61.001A	S61.88	S62.630A	S63.400A	S71.001A	W64.9	Y09.9				S41.001A	S41.001A	S41.101A	S61.001A	S62.600A	T14.1	T14.3			B95.48	S62.630A	T89.02	Z11
148	78	f	ja	0	0	4	0	0	0	16	J94.2	S06.0X0A		D62	I46.0	I46.9	J94.2	S06.0X0A	S21.84	S22.49XA	S27.1XXA	S80.00XA	U69.13	X59.9
149	42	m	nein	1	1	3	0	4	0	26	S06.0X0A	T05.5			S01.84XA	S02.2XXA	S06.0X0A		B95.2	B95.7	B95.90	B96.5	B96.7	D62	D90	I26.9	J90	J96.00	S21.85	S22.49XA	S27.0XXA	S27.321A	S31.86	S31.86	S31.86	S31.86	S32.050A	S32.10XA	S32.401A	S32.501A	S71.89	S72.401A	S81.801A	S81.89	S82.201A	S86.101A	W64.9		S06.9X0A
151	22	m	nein	1	0	0	0	4	1	18	S06.0X0A	S20.20XA	S30.0XXA	S30.0XXA	S31.84	S31.84	S32.10XA	S32.501A	Z04.2		S31.84	S32.10XA	S60.811A	T81.4	Z74.0	Z74.1				S31.84	S32.89XA
152	59	m	nein	5	0	0	0	0	0	25	S01.83XA	S06.2X0A	S06.2X0A	S06.0X0A		S01.83XA	S02.5XXA	S06.2X0A	S06.5X0A	S06.0X0A		D62	D65.0	D68.4	D69.58	E86	I48.0	J69.0	J96.00	S00.05XA	S01.80XA	S01.80XA	S02.0XXA	S02.101A	S06.0X0A	S06.2X0A	S06.5X0A	S06.0X0A	S06.0X0A	U69.12	U69.12	Z23.5			S02.5XXA				S06.5X0A
153	53	m	nein	0	0	3	2	2	0	17	E11.90	S06.0X0A	S20.20XA	S32.810A	S51.88	S52.001A	S80.811A		E11.90	S06.0X0A	S20.20XA	S51.88	S52.001A	S80.811A		E87.6	S21.85	S22.49XA	S31.85	S31.85	S31.85	S31.85	S31.85	S31.85	S32.020A	S32.040A	S32.050A	S32.10XA	S32.501A	S32.601A	S37.822A	S51.88	S52.031A	T14.5	T14.6			S52.001A
154	72	m	nein	4	0	0	2	0	0	20	I61.9			S06.6X0A		B37.7	D62	D68.33	D68.4	D69.58	E87.2	E88.0	F05.0	G93.5	G93.6	I25.22	I25.5	I50.00	I50.05	I51.7	J15.0	J80.02	J96.00	J98.0	K90.8	L27.0	N17.83	R13.9	R18	R31	R47.0	R60.1	R65.1	S06.330A	S06.6X0A	S06.0X0A	S36.00XA	U69.01	U69.12
155	43	f	nein	1	0	2	2	3	0	17	S31.85	S32.10XA		J96.00	S21.85	S22.9XXA	S31.85	S31.85	S31.85	S31.85	S31.85	S31.85	S31.85	S31.85	S32.010A	S32.020A	S32.030A	S32.040A	S32.050A	S32.10XA	S32.401A	S32.501A			S32.10XA	S32.501A	S32.810A			S06.0X0A	S20.20XA	S21.84	S21.84	S22.31XA	S22.39XA	S30.0XXA	S31.85	S32.10XA	Z04.2
156	69	f	ja	3	0	5	0	3	3	43	S01.83XA	S06.2X0A	S06.0X0A		I46.9	R57.1	S06.2X0A	S06.9X0A	S71.86	S72.301A	U69.13		I46.9	R57.1	S01.83XA	S06.2X0A	S06.0X0A	S06.810A	S06.9X0A	S71.86	S72.301A	U69.13
157	29	f	nein	3	0	5	0	2	0	38	D69.58	E83.58	I46.9	R57.1	R68.0	S25.101A	S26.90XA	S75.001A	S75.101A	U69.12	Y09.9		D69.58	E83.58	I46.9	R57.1	R57.1	R68.0	S21.90XA	S25.101A	S26.90XA	S75.001A	S75.101A	U69.12	U69.13	Y09.9
158	54	m	nein	2	0	3	0	2	0	17	E87.5	I44.7	S21.84	S22.49XA	S29.001A	S41.84	S42.111A		I10.90	I48.0	N18.5	S06.0X0A	S06.0X0A				I21.4	I27.28	I46.9	I50.01	I50.14	J96.00	R57.0	T81.0	Y69	Z95.5
160	75	m	nein	2	0	0	0	4	0	20	S32.10XA		S31.84	S32.10XA	S32.89XA		S32.89XA			S06.0X0A		S06.0X0A	S31.84	S32.10XA	S32.810A			D38.3	D50.8	E11.90	E53.8	E78.4	I10.90	R20.1	S06.0X0A	S06.0X0A	S20.20XA	S30.0XXA	S31.84	S32.89XA	S60.811A	U50.30	X59.9	Z74.0	Z74.1		S32.10XA	S32.810A
161	65	f	nein	4	2	3	0	2	0	29	S06.0X0A	X59.9		E03.8	F10.1	S01.80XA	S01.80XA	S02.0XXA	S02.101A	S06.5X0A	S06.6X0A	S21.84	S22.49XA	S27.1XXA	S27.321A	S51.84	S52.501A						S01.84XA	S02.30XA	S06.6X0A	S41.84	S42.021A	S42.121A	Z46.7		S41.84	S42.021A
163	45	m	nein	1	0	0	0	0	1	2	S01.00XA	S06.0X0A	S29.001A	S39.001A		S06.0X0A		F10.0	F10.2	J96.01	S01.00XA	S06.0X0A			S01.00XA			S06.0X0A	S20.20XA	S30.0XXA	Z11	Z23.5
164	35	f	nein	1	0	0	0	0	0	1	S06.0X0A	S30.0XXA			S06.0X0A	S30.0XXA		O09.4	S30.0XXA	W64.9	Z34						Z35.1
165	49	f	nein	2	0	0	0	4	1	21	S06.0X0A	S32.89XA	S82.401A			S06.0X0A	S11.84	S12.100A	S13.4XXA	S20.20XA	S30.0XXA	S31.84	S31.84	S32.401A	S32.501A	S80.00XA	S80.10XA	S81.84	S82.401A		S31.84	S32.501A			S06.0X0A	S11.84	S12.100A	S20.20XA	S30.0XXA	S31.84	S31.84	S32.401A	S32.501A	S80.00XA	S80.10XA	S81.84	S82.401A	S82.401A
166	37	f	nein	2	0	2	0	2	1	12	S06.0X0A	S22.20XA	S29.001A	S39.001A	S52.531A		E03.8	S06.0X0A	S20.20XA	S30.0XXA	S51.85	S52.501A	S80.811A	S80.811A	Z04.1	Z23.5		J96.01	M47.22	S21.84	S22.20XA	S51.85	S52.501A	V99	Z98.0				S51.85	S52.501A		M79.83	S11.84	S12.600A	S51.85	S52.501A	T79.8
167	49	m	nein	4	0	2	2	0	0	24	S06.0X0A		J69.0	S06.0X0A		A41.8	E51.2	E51.9	E86	E87.6	F05.0	F10.0	F10.2	F10.4	F10.6	I10.90	J15.5	J69.0	J80.03	J96.00	J96.01	R57.2	R65.1	S01.85XA	S01.85XA	S02.0XXA	S02.101A	S06.0X0A	X59.9	Z23.5	Z74.3
168	77	m	nein	1	3	3	0	2	1	22	S06.0X0A	S42.301A		D90	S00.05XA	S01.80XA	S06.0X0A	S06.0X0A	S20.20XA	S30.0XXA	S41.84	S42.301A	Z88.0	Z92.1		C61	E03.8	E11.90	E78.4	F00.0	F05.1	I10.90	I48.0	J39.80	N18.1	Q25.8	S01.84XA	S01.84XA	S02.30XA	S02.400A	S21.84	S22.49XA	S41.84	S42.301A	T88.4	X59.9	Y84.9	Z11
169	72	m	nein	1	0	0	0	1	1	3	R42	S00.31XA	S06.0X0A	S63.601A	S80.811A		I48.0	R55	S00.31XA	S00.81XA	S00.85XA	S06.0X0A	S63.601A	S80.811A	Z92.1		S06.0X0A	S06.0X0A	Z45.00
170	58	m	nein	2	0	0	0	0	1	5	G40.1	G40.9		G40.1		G40.9		S01.00XA				G40.1	R41.2	S00.10XA	S01.00XA	S06.6X0A	S06.0X0A
171	86	m	ja	3	0	0	2	0	1	14	S06.5X0A		S06.5X0A		S06.5X0A			G93.6	J69.0	S01.84XA	S02.101A	S06.5X0A	S31.84	S32.030A	U69.01
172	39	m	nein	1	1	3	0	0	1	11	S01.21XA	S06.0X0A	S29.001A	S39.001A	S80.10XA		R40.0	S06.0X0A	S06.0X0A	Z23.5			S06.0X0A		S02.2XXA			S01.21XA	S01.84XA	S02.2XXA	S06.0X0A	S20.20XA	S21.84	S22.49XA	S30.0XXA	X59.9			F10.0	F10.3	F19.0		S22.49XA
173	72	m	nein	3	0	3	0	0	1	19	S01.83XA	S06.0X0A	S06.0X0A	S06.9X0A		F10.0	J96.00	S06.5X0A	S06.0X0A				D69.40	S01.00XA	S06.0X0A	S06.5X0A	S06.0X0A	S21.84	S22.49XA
174	81	f	nein	1	0	5	0	1	1	27	S06.0X0A	S21.83	S27.0XXA	S61.001A	T14.1		S06.0X0A	S11.021A	S11.90XA	S21.83	S27.0XXA	S29.001A	S61.001A	T14.1	W49.9	Z91.8		F41.2	J96.00	S27.0XXA	Z43.0	Z86.5				S11.021A	S11.021A	S11.90XA	S11.90XA	S29.001A	S29.001A	W49.9	W49.9	Z91.8	Z91.8
175	73	m	ja	3	0	4	2	2	0	29	I46.0	U69.13		S00.05XA	S06.0X0A	S06.0X0A		E87.6	I25.13	I25.5	I27.28	I44.7	I48.0	I49.8	I65.2	J96.00	R57.0	S06.0X0A	S06.330A	S06.0X0A	S06.0X0A	S21.85	S22.49XA	S27.0XXA	S27.321A	S31.85	S31.85	S32.010A	S32.020A	S41.85	S41.85	S41.85	S42.121A	S42.131A	S42.141A	T81.8	T82.3	V99	Y69
176	75	f	nein	0	0	0	0	3	0	9	N17.99	S72.101A		L89.08	S71.85	S72.101A		B96.8	E83.38	F05.0	I10.90	I48.0	I71.2	J45.1	J96.00	J96.01	K56.7	M62.80	N13.3	N17.82	N39.0	R40.0	R52.2	S71.85	S72.101A	T14.8	X59.9					S71.85	S72.101A					S72.101A
177	12	m	nein	1	0	0	0	2	0	5	S06.0X0A	S06.0X0A	S20.20XA	S30.0XXA	S81.84	S82.51XA	Z04.1	Z46.7		S81.84	S82.51XA	V99					S81.84	S82.51XA	V99			M62.56	S81.84	S82.51XA		M62.56
178	84	f	ja	5	0	0	0	0	1	26	I61.9	S06.0X0A		S06.0X0A	S06.330A	S06.0X0A		D69.58	F00.2	G30.8	I10.90	S06.0X0A	S06.1X0A	S06.330A	S06.0X0A	S06.0X0A	S06.0X0A					S06.330A	S06.0X0A
179	89	m	nein	0	0	0	0	0	1	1	E86	G40.8		E86	G40.8	G40.8	I10.00	I48.0					B96.2	E87.6	G40.8	J15.2	J15.6	J96.00	U69.01	U69.01	Z11		M62.50				F05.8		G40.8	H91.1	M62.50	N18.2	N39.42	N39.47	R13.9	R63.3	S80.811A	Z71
180	53	f	nein	1	0	2	0	1	0	6	S06.9X0A	S29.001A	S39.001A	S56.301A		S20.20XA	S21.84	S22.49XA	S30.0XXA		S21.84	S22.49XA				E27.4	I10.90	S21.84	S22.49XA	S60.00XA	V99	Z04.1
181	48	m	nein	0	0	0	1	0	0	1	V99	Z03.3		S06.0X0A	S06.0X0A	S20.20XA	V99	Z88.8		Z03.3
182	34	m	nein	1	0	0	0	0	0	1	S20.20XA	T09.3		S20.20XA	T09.3			G55.3	M48.06						M62.47	M62.57			F45.41	G55.3	G83.8	M48.06	T09.3		M62.58
183	70	m	nein	1	0	0	0	0	0	1	S06.0X0A	S06.0X0A		S06.0X0A	V99			E11.90	I10.90	I25.10	S06.0X0A	S20.20XA	S30.0XXA	S80.811A	Z04.1	Z92.2
184	54	m	nein	0	0	0	0	2	1	5	T11.1		S56.101A		J96.00	S54.10XA	S55.101A	S56.101A			S55.101A	S66.100A					S54.10XA	S56.101A				E03.8	F10.0	F10.2	F32.1	K22.6	R74.8	S55.101A	S56.001A	Z92.2
185	54	f	nein	0	0	3	0	0	1	10	J94.2		S21.83	S27.2XXA	Y09.9		S27.2XXA			S21.83	S27.2XXA
186	47	m	nein	1	1	0	0	3	1	11	S52.501A		B96.6	G40.8	H91.3	S00.81XA	S01.84XA	S02.2XXA	S20.20XA	S30.0XXA	S52.501A	T89.02	Z11	Z23.5		E03.8	M79.83	S06.0X0A	S06.0X0A	S51.89	S52.501A	T79.8	X59.9				S51.89	S52.301A		S51.88	S52.501A
187	43	f	nein	1	0	2	0	4	0	21	S32.89XA		S06.0X0A	S31.84	S31.84	S32.10XA	S32.501A		S31.84	S32.501A		S06.0X0A			S32.810A			S20.20XA	S21.84	S22.070A	S30.0XXA	S31.84	S32.501A	S60.211A	Z74.0	Z74.1
188	16	f	nein	1	0	0	0	0	0	1	S06.0X0A	S30.0XXA	S39.001A		S00.85XA	S06.0X0A	S20.20XA	S30.0XXA		S06.0X0A			S00.05XA	S06.0X0A	S06.0X0A	V99	Z04.1
189	20	f	nein	4	1	0	0	2	1	21	S02.5XXA	S06.0X0A	S29.001A	S39.001A	S82.101A			S01.80XA	S02.5XXA	S06.0X0A	S20.20XA	S30.0XXA				F10.0	R41.2	S01.83XA	S01.80XA	S01.80XA	S01.80XA	S02.101A	S02.2XXA	S02.400A	S06.1X0A	S06.2X0A	S06.6X0A	S06.0X0A	S06.0X0A	S06.0X0A	S81.85	S82.101A	S89.80XA	X59.9		S02.400A		S82.101A
190	75	f	nein	3	0	0	0	1	1	11	S01.00XA	S06.0X0A	S12.500A	S12.600A		S01.00XA	S06.0X0A		S11.84	S11.84	S12.500A	S12.600A			S01.00XA				S12.500A			E55.9	H40.8	K08.88	K59.09	M54.2	M62.50	R41.2	R49.0	S11.84	S12.500A	S20.20XA	S20.00XA	S30.0XXA	S30.0XXA	S60.00XA	Z23.5	Z46.7	Z74.0
191	32	m	nein	1	0	3	0	0	0	10	G41.0	S06.0X0A			G40.8			G41.0
192	37	f	nein	1	0	5	5	3	0	59	S29.001A	S36.113A	S39.001A		L89.11	S31.83	S36.112A		B37.1	B95.2	B96.2	B96.2	B96.5	B96.7	D62	D65.0	D68.4	D68.5	D69.58	E13.90	E87.0	E87.2	E88.0	F05.0	F32.2	F41.0	F43.1	G40.2	G57.3	G62.80	G72.80	I47.1	I48.0	I80.81	I82.81	J15.6	J17.2	J90	J96.00
193	24	m	nein	1	0	0	0	3	0	10	S20.20XA	S30.0XXA	S81.85	S81.88	S82.301A	S82.301A			M79.86	S06.0X0A	S81.88	S82.301A	Z46.7	Z47.8	Z74.0	Z74.1		S06.0X0A			S81.89	S82.891A			S81.89	S82.201A
194	77	f	nein	3	0	0	3	2	0	22	F32.2	L89.18	S06.0X0A	Z23.5		D62	D69.58	E78.4	E87.6	F00.1	F05.1	G30.8	G83.41	I10.90	I25.11	I80.80	J90	J96.00	K07.6	K59.01	M84.48	N18.3	R13.9	S11.85	S12.300A	S12.400A	S31.85	S31.85	S32.030A	S32.030A	S34.01XA	S34.131A	S34.73	S34.73	S91.85	S92.001A	X59.9	Z74.3	Z92.2
195	43	m	nein	5	1	0	0	0	1	27	S06.5X0A	S29.001A	S39.001A		S06.0X0A	S06.5X0A	S06.0X0A	S29.001A	S39.001A		S06.5X0A				S02.600A		A41.8	B37.1	D62	D68.4	D69.58	D89.8	E86	E87.0	E87.2	E87.5	J13	J15.0	J17.2	J18.1	J80.03	J96.00	J98.1	R57.2	R65.1	S01.85XA	S02.600A	S06.0X0A	S06.5X0A
196	39	m	nein	5	0	4	3	4	2	57	I60.9	J93.9	S06.5X0A	S12.100A	S22.20XA	S22.49XA	S27.321A	S32.000A	S32.010A	S32.020A	S32.040A	S32.050A	S32.810A		S06.5X0A		B96.2	D62	D65.0	D69.58	E23.2	E86	E87.0	E87.6	E88.0	F32.2	F41.0	G25.3	G40.3	G91.3	G93.6	G96.8	I47.1	I67.80	I80.81	J15.0	J15.6	J96.00	J96.01
197	59	m	nein	1	0	0	0	0	0	1	S06.0X0A	S29.001A		F10.0	R55	S06.0X0A	S29.001A	X59.9		S06.0X0A				D18.03	I49.3	R55	Z45.08
198	81	f	ja	1	0	3	0	1	2	14	S21.84	S22.49XA			D62	E41	E87.2	E87.5	F05.0	F10.0	F10.2	F10.4	H05.8	I10.90	I46.1	I47.1	I48.4	J90	J96.00	K76.0	K86.0	N17.81	N18.2	R18	R58	R64	S06.0X0A	S06.0X0A	S21.84	S22.49XA	S27.1XXA	S51.84	S52.501A	S61.84	S63.111A	T68	T79.7	X59.9	Z11
199	27	f	nein	1	0	0	0	0	0	1	S06.0X0A	S13.4XXA	S29.001A	S30.0XXA		S13.4XXA						O09.3	O26.81	V99	X59.9	Z04.1
200	31	m	nein	1	0	0	0	0	0	1	S06.0X0A		S06.0X0A	S13.4XXA	S20.20XA	S30.0XXA	S40.011A	V99
201	70	m	nein	2	0	2	0	2	0	12	S11.84	S12.600A	S21.84	S21.84	S21.84	S21.84	S22.010A	S22.030A	S22.21XA	S22.31XA	S41.84	S42.031A	X59.9	Z04.2	Z46.7		S41.84	S42.031A		G47.38	S41.84	S42.031A
202	19	m	nein	1	0	2	2	1	0	9	S06.9X0A	S29.001A	S30.0XXA		R41.2	S06.0X0A	S27.321A			S27.321A			H92.2	S20.20XA	S27.321A	S30.0XXA	S37.011A	S40.011A	S50.00XA	S50.811A	S70.00XA	S70.00XA	S80.811A	Z23.5
203	11	f	nein	1	2	0	0	0	1	6	S06.0X0A	Z11		K08.1	S01.80XA	S02.2XXA	S02.80XA	S03.2XXA	S06.0X0A	Z03.3
204	29	m	nein	2	2	0	0	2	0	12	S02.80XA	S06.9X0A	S13.4XXA	S29.001A	S39.001A	S42.001A	T00.3
205	61	m	nein	1	1	0	0	0	1	3	S06.9X0A		S01.00XA	S01.511A	S01.84XA	S02.400A	S06.0X0A	S21.84	S22.49XA	S30.0XXA	V99			S06.0X0A			E11.90	I10.90	R41.2	S20.20XA	S50.00XA	Z04.1	Z92.2	Z95.0
206	79	f	ja	5	1	0	0	2	0	30	S06.6X0A	S20.20XA	S30.0XXA	S42.031A	S50.00XA	S82.891A		S06.0X0A		E11.90	E86	I10.91	I49.3	J96.00	S01.85XA	S01.85XA	S02.2XXA	S02.400A	S06.0X0A	S06.1X0A	S06.330A	S06.5X0A	S06.6X0A	S06.0X0A	S20.20XA	S30.0XXA	S41.85	S42.031A	S50.00XA	S81.85	S82.51XA
207	59	m	nein	3	1	0	0	0	1	11	S00.85XA	S06.0X0A	S06.6X0A	S06.0X0A		D69.58	E78.4	E87.6	I10.90	S01.85XA	S02.2XXA	S06.0X0A	S06.1X0A	S06.5X0A	S06.6X0A	S06.0X0A	S06.0X0A	S06.0X0A			I60.9		S00.85XA						S06.6X0A	S06.0X0A			M62.58						G62.1
208	79	f	nein	0	0	0	0	2	0	4	S00.05XA	X59.9		B95.2	E78.4	E79.0	G40.2	G46.8	H10.2	H49.0	I10.91	I25.11	I25.22	I48.0	I50.13	I63.4	I65.2	I67.88	J96.00	M54.5	N39.0	R47.0	S31.84	S32.401A	U52.1	Z11	Z85.0	Z88.0	Z90.4	Z92.1	Z95.3	Z96.64		R29.6
209	78	m	ja	5	0	3	2	0	0	38	G93.5	S06.0X0A		S06.0X0A		D62	E86	E87.2	I46.0	J90	J96.00	S01.83XA	S01.80XA	S02.0XXA	S06.0X0A	S06.1X0A	S06.5X0A	S06.0X0A	S06.0X0A	S21.85	S22.49XA	S36.112A	T14.5	U69.13	X59.9
210	78	m	nein	3	0	0	0	0	1	10	S06.0X0A		D69.58	E11.90	E87.5	R41.2	S06.0X0A	S06.4X0A	S06.6X0A	S06.0X0A	S06.1X0A					D63.8	N18.3	S06.6X0A	S06.0X0A	Z86.7	Z92.2		M62.58
211	86	f	ja	5	1	0	0	0	1	27	I61.9	S00.85XA	S01.511A	S80.00XA	T00.2		I61.9	S06.330A	S06.0X0A				G81.0	S06.330A	S06.0X0A				F00.1	G30.1	R47.0	S01.84XA	S02.2XXA	S06.330A	S06.0X0A	Z74.0	Z74.1	Z92.2
212	72	f	nein	3	0	4	0	2	0	29	I60.9	J94.2	J94.2	S06.0X0A	S22.070A	S22.39XA	S22.49XA	S27.321A	S29.001A	S39.001A	S42.031A	S81.85	S82.61XA	S82.851A		S06.0X0A	S29.001A	S39.001A		D62	E86	J96.00	S06.5X0A	S06.6X0A	S06.0X0A	S21.85	S21.85	S21.85	S22.070A	S22.080A	S22.49XA	S27.2XXA	S27.321A	S41.85	S42.031A	S81.85	S81.85	S82.61XA	S82.851A
213	29	f	nein	2	0	0	0	0	1	5	S01.00XA		S01.00XA	S06.0X0A		F10.0	R41.2	S06.0X0A	S06.0X0A	X59.9
214	69	m	nein	4	0	3	0	2	0	29	S02.101A	S22.20XA		I60.8	S06.0X0A	S22.050A	S22.9XXA	S42.111A		J96.00	J98.1	R41.2	S00.05XA	S00.10XA	S01.83XA	S01.80XA	S01.80XA	S01.80XA	S02.0XXA	S02.101A	S02.630A	S06.4X0A	S06.6X0A	S06.0X0A	S06.0X0A	S21.85	S21.85	S21.85	S21.85	S22.050A	S22.060A	S22.22XA	S22.49XA	S27.2XXA	S27.321A	S41.85	S42.121A	T79.7	X59.9
215	68	m	nein	1	0	1	0	3	1	12	S06.0X0A	S31.100A	S32.89XA	S39.001A		S31.88	S32.301A			S31.88	S32.301A			S31.000A	S31.88	S32.301A	W64.9			D48.0	F10.0	R41.2	S00.85XA	S06.0X0A	S20.20XA	S30.0XXA	S31.100A	S31.88	S32.301A	Z23.5	Z74.1
216	77	f	nein	1	0	0	0	2	1	6	S06.0X0A	S06.0X0A	X59.9	Z23.5		G40.3	I10.90	R29.6	S01.00XA	S21.84	S22.39XA	Z96.64	Z96.65		D63.8	K21.9	N18.3	S20.20XA	S31.84	S32.501A	Z43.3	Z74.0	Z74.1	Z85.0
217	29	m	nein	1	0	2	0	0	1	6	S01.00XA	S06.0X0A	S21.84	S22.030A	S22.000A		S21.84	S22.030A		S06.9X0A		S01.00XA			S00.81XA	S00.85XA	S01.00XA	S01.80XA	S20.20XA	S21.84	S21.84	S21.84	S22.030A	S22.050A	S22.060A	S80.811A	Z04.2	Z23.5	Z46.7
218	61	m	nein	1	0	2	4	1	1	21	S00.10XA	S00.81XA	S00.85XA	S01.20XA	S06.9X0A	S29.001A	S39.001A	S60.211A		S00.10XA	S00.81XA	S00.85XA	S01.20XA	S06.9X0A	S29.001A	S39.001A	S60.211A		A41.8	D62	E86	E87.0	F33.3	G40.3	G62.80	G72.80	G93.1	I31.3	I47.1	I48.0	I82.81	J69.0	J80.03	J96.00	N17.83	R57.2	R65.1	S21.85	S22.030A
219	27	m	nein	3	0	3	0	2	1	22	S12.9XXA	S13.100A			R41.2	S06.0X0A	S12.000A	Z23.5		F19.2	F19.3	F20.0	F32.3	G96.0	M62.80	S01.21XA	S06.330A	S06.6X0A	S06.0X0A	S11.84	S12.000A	S12.600A	S13.100A	S19.80XA	S20.20XA	S21.84	S21.84	S21.84	S21.84	S21.84	S22.010A	S22.050A	S22.060A	S22.070A	S22.31XA	S27.0XXA	S41.84	S42.131A	S70.00XA
220	31	m	nein	1	0	0	0	0	0	1	S06.0X0A	S20.20XA	S30.0XXA		S06.0X0A					I72.0		I72.0	S06.0X0A	S60.211A
221	30	m	nein	1	0	3	2	2	0	17	S22.060A	S22.070A	S32.810A	S92.001A		S21.84	S22.070A	S32.810A		F15.2	F19.0	F19.2	F99	S21.84	S22.49XA	S27.0XXA	S31.84	S31.84	S32.020A	S32.030A	S91.85	S91.85	S91.85	S92.001A	S92.101A	S92.211A	X59.9			S22.060A	S22.070A	S31.84	S31.84	S32.020A	S32.030A
222	69	m	ja	0	0	0	0	3	1	10	N28.0	S32.501A	S72.101A	S80.811A		K86.0	L89.16	L89.24	N28.0	S71.85	S72.101A	S80.811A	Z23.5			D62	E87.3	E87.5	F10.2	F10.4	S71.85	S72.101A	Z92.1	Z95.88	Z96.64			I73.9			I70.25	S71.85	S72.101A		M62.85	S71.85	S72.101A	Z47.8
223	36	m	nein	0	0	0	0	1	1	2	S56.201A	Z91.8		F31.8	S56.201A		S51.001A	S56.201A	Z91.8
224	77	m	nein	1	0	0	0	2	1	6	S01.80XA	S29.001A	S39.001A	S41.84	S42.211A	S80.00XA	W64.9		S06.0X0A	S20.20XA	S30.0XXA	S41.84	S42.211A	S80.00XA	W64.9		R41.1	R41.2	S00.05XA	S06.6X0A	S06.810A		S06.0X0A			E03.8	I71.2	K86.2	M25.46	S01.00XA	S13.4XXA	S41.84	S42.211A	S81.85	S82.401A	S83.411A	S83.511A	V99	Z46.7
225	59	f	nein	1	0	0	0	3	0	10	S72.011A		S71.84	S72.011A		S71.84	S72.011A			S71.84	S72.011A		I10.90	S71.84	S72.011A	Z92.2
226	30	m	nein	0	0	0	0	0	1	1	S31.100A	W64.9		S31.100A		S31.100A			S31.100A	S61.001A					S31.100A	S61.001A
227	25	m	nein	1	0	0	0	3	0	10	S06.0X0A	S06.0X0A	S81.89	S82.201A	S88.111A	T51.9	X59.9	X84.9		E86	F10.0	F32.2	I49.8	I95.8	J96.01	R52.0	S88.111A	T51.9	X59.9	X84.9		E86	F10.0	F32.2	I49.8	S81.89	S82.201A	S88.111A	T51.9	X59.9	X84.9					S81.89	S82.201A		S81.89
228	76	m	ja	5	0	0	0	0	1	26	S06.0X0A		S06.0X0A		D65.0	D68.4	D69.58	D90	G93.2	G93.5	G96.8	I10.91	I67.80	J15.0	J96.00	S01.00XA	S01.80XA	S01.80XA	S02.0XXA	S02.101A	S06.1X0A	S06.2X0A	S06.330A	S06.5X0A	S06.6X0A	S06.0X0A	S06.810A	U69.01	U69.12	U69.12	V99	Z85.4	Z92.2			S06.330A
229	72	m	nein	1	0	0	0	3	0	10	S06.0X0A	S29.001A	S32.89XA		S06.0X0A	S20.20XA	S30.0XXA	V99		I48.0	R41.2	S31.85	S31.85	S32.401A	S32.501A				E03.8	I10.90	S21.84	S22.070A	S31.85	S31.85	S32.401A	S32.501A	S70.00XA	S80.00XA
230	31	m	nein	0	0	0	5	0	0	25	S06.0X0A	S20.20XA	S30.0XXA	S31.85	S32.000A	S32.020A	S34.01XA		M53.86	M53.86	S31.85	S32.020A	S34.01XA	S34.121A				M53.86	S32.020A		E87.6	M62.50	S31.85	S32.020A	Z29.8			M62.50		S32.020A
231	57	m	nein	4	0	0	0	0	1	17	I61.9	S06.9X0A	S29.001A	S39.001A		F10.1	S06.0X0A		D69.58	E87.6	F06.8	F10.4	G81.0	G93.2	H02.4	I10.91	J18.0	J90	J96.00	R13.9	S00.05XA	S01.83XA	S01.80XA	S02.0XXA	S06.2X0A	S06.5X0A	S06.6X0A	S06.0X0A	S20.20XA	S30.0XXA	U69.01	X59.9
232	33	m	nein	2	2	0	0	0	1	9	S06.9X0A		S06.0X0A			S00.05XA	S01.85XA	S01.85XA	S02.2XXA	S02.30XA	S06.6X0A	X59.9				S02.30XA			S01.311A		S02.30XA		E66.80	S01.311A	S01.85XA	S02.30XA	S02.400A			S02.30XA	S02.0XXA
233	64	m	nein	5	0	0	0	0	1	26	R29.6		S06.0X0A	S06.5X0A	S06.0X0A		B96.2	D68.35	D69.58	N13.3	S06.0X0A	S06.2X0A	S06.5X0A	U69.11	U81.20	Z11	Z22.3	Z29.0					A41.8	D62	D63.8	D65.0	D68.4	D90	E13.91	E79.0	F05.8	G40.3	G91.8	H90.3	I21.4	I25.13	I25.14	I25.22	I44.7
234	36	m	nein	3	3	4	3	4	2	41	S01.80XA	S06.0X0A		S06.0X0A		B95.6	D62	D68.4	D69.58	E83.38	E86	F05.0	F12.0	F41.0	I95.8	J15.0	J15.2	J86.9	J96.00	J98.1	S01.511A	S01.83XA	S01.80XA	S01.80XA	S01.80XA	S01.80XA	S01.80XA	S01.80XA	S02.0XXA	S02.101A	S02.2XXA	S02.30XA	S02.400A	S02.5XXA	S06.0X0A	S06.6X0A	S06.0X0A	S21.85	S21.85
235	69	f	nein	1	0	0	0	2	1	6	S01.00XA	S06.0X0A	S20.00XA	S29.001A	S39.001A	S40.011A	S61.001A	S62.300A	S80.811A		S06.0X0A	S06.0X0A		D68.33	D68.4	I48.0	S01.00XA	S20.00XA	S29.001A	S39.001A	S40.011A	S61.84	S61.001A	S62.340A	S80.811A	U69.12	Z95.3				S61.84	S62.300A			S61.87	S61.87	S62.141A	S62.300A
236	61	m	ja	5	0	0	0	0	0	25	G81.0	I61.9	S13.4XXA	S29.001A	S39.001A		I61.0		B18.2	D68.4	D69.58	E13.90	E86	E87.5	G81.0	I10.91	I61.0	J15.1	J96.00	S29.001A	S39.001A	U69.01	U69.12
237	57	m	nein	0	0	0	0	3	0	9	S06.0X0A	S20.20XA	S30.0XXA	S72.301A
238	29	m	nein	1	0	0	0	2	0	5	S42.251A	S43.001A		R41.2	S41.84	S41.84	S42.251A	S43.001A			F10.0	F15.0	S41.84	S42.251A				S06.0X0A	S20.20XA	S20.311A	S30.0XXA	S41.84	S42.251A	S93.601A	Z23.5
239	24	f	nein	2	0	0	0	0	1	5	S06.0X0A	S06.0X0A	S20.20XA	S30.0XXA			S00.05XA			R41.2	S01.00XA	S06.0X0A	S06.0X0A	X59.9	Z23.5
240	34	m	nein	0	0	0	0	0	2	4	S06.0X0A	T51.9	Z91.8			F10.0	S06.0X0A	Y09.9	Z23.5		S01.00XA	Z11	Z29.0	Z86.1		S01.80XA			S01.00XA
241	11	m	nein	0	2	0	0	0	0	4	Z04.3			H16.0	Z04.3		H16.0				H16.0
242	58	m	nein	1	0	0	0	0	1	2	S20.20XA	S30.0XXA		S06.0X0A		S06.0X0A	S20.20XA	S30.0XXA		S06.0X0A			F10.0	F10.2	I10.90	I25.13	S00.05XA	S00.10XA	S06.0X0A	S50.811A	Z92.1	Z95.2
243	34	m	nein	1	0	0	0	0	1	2	S06.0X0A		S06.0X0A	X59.9		S01.80XA	S06.0X0A				S01.80XA		S00.05XA	S01.80XA
244	30	m	nein	2	1	0	0	0	1	6	T65.9		S06.0X0A	S06.0X0A	Y09.9		E86	F11.0	F11.2	R41.2	S00.05XA	S01.511A	S06.0X0A	S06.0X0A	Y09.9		S00.05XA		S01.511A			R41.2	S01.531A	S01.84XA	S03.2XXA	S06.0X0A	S06.0X0A	Z23.5
245	75	m	nein	0	0	5	3	4	0	50	S32.89XA		S31.86	S32.501A		B96.6	D62	D68.4	D69.58	E87.0	E87.2	E87.6	E88.0	F05.0	F32.2	G93.2	G93.5	G93.6	I10.91	I49.8	I72.8	J15.6	J96.00	R13.9	R47.0	S06.2X0A	S06.330A	S06.4X0A	S06.6X0A	S06.0X0A	S15.001A	S26.90XA	S27.0XXA	S27.892A	S31.86	S31.86	S31.86	S31.86	S31.86
246	30	m	nein	0	0	0	0	0	3	9	R57.1	S01.80XA	T79.4	Y09.9		S01.80XA			S01.80XA		S01.80XA	T14.5		S01.80XA	T14.5
247	18	m	nein	5	3	0	0	4	1	50	I61.9	S06.9X0A	S29.001A	S39.001A		S06.0X0A	S06.6X0A	Z23.5		A41.1	B95.7	F05.0	F32.3	G40.2	H57.0	J15.2	J96.00	J98.2	L27.0	N39.0	R65.1	S01.83XA	S01.80XA	S01.80XA	S01.80XA	S01.80XA	S01.80XA	S02.0XXA	S02.101A	S02.2XXA	S02.30XA	S02.400A	S06.2X0A	S06.330A	S06.5X0A	S06.0X0A	S31.85	S31.85	S32.10XA
248	81	m	nein	0	1	0	0	0	1	2	S12.100A	Z23.5		F00.1	G30.1	I48.0	I71.4	S01.511A	S01.80XA	S11.84	S12.100A	X59.9	Z86.7	Z92.1		S01.511A
249	16	m	nein	1	0	0	2	0	1	6	S06.0X0A		S36.112A	S70.00XA	V99	Z03.8	Z11			S06.0X0A	S36.112A	S39.001A	S70.00XA			S70.00XA	V99	Z03.3
250	69	m	nein	4	3	2	2	3	1	34	D68.4	S01.83XA	S06.0X0A	S06.5X0A	U69.12	Z23.5		D68.33	I10.91	I48.0	S00.10XA	S01.83XA	S01.80XA	S01.80XA	S01.80XA	S01.80XA	S01.80XA	S02.0XXA	S02.101A	S02.2XXA	S02.30XA	S02.400A	S05.8X1A	S06.2X0A	S06.330A	S06.4X0A	S06.6X0A	S11.84	S11.84	S11.84	S12.400A	S12.500A	S12.600A	S21.84	S21.84	S21.84	S22.010A	S22.050A	S22.060A
251	46	m	nein	1	0	0	2	0	1	6	S00.85XA	S29.001A	S39.001A	S60.811A		S00.85XA	S06.0X0A	S20.20XA	S30.0XXA	S60.811A	V99		S06.0X0A		S06.0X0A			S00.81XA	S06.0X0A	S36.09XA
252	25	m	nein	2	2	0	0	0	1	9	S00.10XA	S06.0X0A	S29.001A	S39.001A	T51.9		S00.10XA	S06.0X0A	S06.0X0A	S29.001A	S39.001A		F10.0	S01.84XA	S02.400A	X59.9		S02.400A				S01.84XA	S02.400A	X59.9			F10.1	S01.101A	S01.84XA	S02.30XA	S02.400A			S02.400A
253	24	m	nein	1	0	0	0	2	1	6	M25.46	S00.35XA	S63.610A		S81.86	S82.101A	S82.101A		S81.86	S82.101A		Z03.3				M25.46	S00.35XA	S00.85XA	S06.0X0A	S20.20XA	S30.0XXA	S61.84	S62.511A	S63.400A	S81.86	S82.101A	V99	Z46.7	Z74.0	Z74.1		S61.84	S62.511A	S63.400A
254	18	m	ja	5	0	0	0	0	0	25	I46.0	T71	U69.13		I46.0	S26.00XA	S27.321A	T71	U69.13	Z23.5		D62	D65.0	D68.4	E16.1	E87.2	E87.5	F19.2	G93.1	G93.6	I63.8	J96.01	K72.0	K92.2	N17.83	T68	T71	U69.11
255	26	m	ja	5	0	5	5	2	0	75	G93.6	S06.1X0A	S06.0X0A	S20.00XA	S24.101A	S27.331A	S31.83	S36.114A	S37.061A		D62	D69.58	E87.5	I46.0	J96.01	R57.1	S01.83XA	S01.80XA	S02.0XXA	S06.0X0A	S06.1X0A	S06.6X0A	S06.0X0A	S25.501A	S27.331A	S31.83	S36.032A	S36.116A	U69.13					G93.6	I61.5	S20.00XA	S24.101A	S27.331A	S31.83
256	48	m	nein	1	0	3	0	2	1	14	S22.49XA	S42.031A	S82.841A		F10.0	S06.0X0A	S20.20XA	S30.0XXA	V99		F10.0	R41.2	S41.84	S42.031A		S06.0X0A			S21.84	S22.49XA	S40.811A	S41.84	S42.031A	S46.001A	S81.84	S82.841A	V99	Z23.5	Z46.7	Z74.0	Z74.1			S82.841A
257	23	m	nein	0	0	0	0	0	2	4	S71.101A	S81.001A		S71.101A		S71.101A	S81.801A	W49.9				S81.001A
258	61	m	nein	5	0	0	0	0	1	26	I60.6	S06.4X0A		J69.0	S06.5X0A	S06.6X0A	S06.0X0A	U69.01		D62	D68.4	D69.58	E51.9	E87.6	F10.2	G93.2	G93.5	G96.8	I72.3	I95.8	J69.0	J96.01	J98.1	N13.3	S00.05XA	S01.85XA	S02.0XXA	S06.0X0A	S06.1X0A	S06.330A	S06.5X0A	S06.6X0A	S06.0X0A	U69.12	U69.12	X59.9
259	39	m	nein	1	0	0	0	3	0	10	S81.88	S82.101A		S06.0X0A	S81.88	S82.101A		D62	I48.0	S81.88	S82.101A	V99	Z47.8			S82.101A				S81.88	S82.101A		S81.88	S82.101A			S82.101A					I72.4	S81.88	S82.101A		G57.3	S81.88	S82.101A	S84.10XA
260	10	m	nein	1	0	0	0	0	1	2	S06.0X0A	S20.20XA	S30.0XXA	S80.00XA
261	83	m	nein	1	0	0	3	0	1	11	S06.0X0A	S39.001A		S06.0X0A				D46.7	D62	D65.0	E87.5	G40.8	G81.0	I69.1	J96.00	J96.01	S30.0XXA	S30.0XXA	U69.12			S30.0XXA				D46.7	D65.1	E11.90	F05.8	I25.19	N18.4	N18.9	S30.0XXA	X59.9
262	57	m	nein	1	0	2	0	3	0	14	S51.88	S52.121A			I25.11	J86.0	J96.00	S06.0X0A	S06.0X0A	S21.85	S22.49XA	S42.441A	V99	Z90.2	Z92.1		S42.441A	S51.88	S52.121A				D62	E66.02	G47.31	I11.00	I50.12	I95.2	J44.83	K21.0	M79.82	M79.83	S20.20XA	S30.0XXA	S41.85	S41.88	S42.121A	S42.441A	T79.8
263	55	m	nein	3	0	0	0	0	1	10	S01.00XA	S06.9X0A	S12.300A	S12.400A	S29.001A	S39.001A		S12.300A		E87.2	F05.0	F10.2	F10.4	J96.00	S01.00XA	S06.0X0A	S06.0X0A	S11.85	S11.85	S12.300A	S12.400A	S20.20XA	S30.0XXA	X59.9	Z11	Z29.0			S13.0XXA
264	11	m	nein	1	0	0	0	2	1	6	S06.0X0A		S41.84	S42.031A	Z11		S06.0X0A
265	21	m	nein	1	0	0	0	2	0	5	S06.0X0A	S20.20XA	S22.20XA	S29.001A		S21.85	S22.20XA	V99		S20.20XA					S20.20XA
266	34	m	nein	2	1	0	0	0	1	6	S06.0X0A	S29.001A	S39.001A	T51.9		S06.0X0A	Z23.5		F10.2	F10.4	S00.05XA	S00.10XA	S01.00XA	S01.101A	S01.84XA	S02.2XXA	S06.0X0A	S06.0X0A	V99				S01.101A
267	49	f	nein	2	0	0	0	0	1	5	I60.8	S01.00XA	S06.0X0A	S06.0X0A	X59.9		E87.6	R41.2	S06.6X0A	S06.0X0A	X59.9			I60.8	S06.6X0A	S06.0X0A
268	64	m	nein	5	0	0	0	0	0	25	S02.101A	S06.0X0A	S06.5X0A	S06.6X0A	S06.0X0A		D69.58	E51.8	E86	F10.0	F10.2	F10.4	I10.91	S00.05XA	S01.83XA	S01.80XA	S02.101A	S06.0X0A	S06.2X0A	S06.5X0A	S06.6X0A	S06.0X0A	X59.9	Z92.2		S06.5X0A					S06.5X0A					S01.80XA	S02.101A
269	43	m	nein	1	1	0	0	0	1	3	G40.5	S01.80XA	S06.0X0A	S06.0X0A		E51.8	F10.0	F10.4		S00.95XA		S01.80XA			E10.90	G40.5	S01.84XA	S02.2XXA
270	78	m	nein	2	0	0	0	0	1	5	S00.05XA	S06.0X0A	S06.0X0A		S00.05XA	S06.0X0A	S06.0X0A		S00.95XA			D62	F10.2	F70.0	G31.2	I10.90	I63.8	S00.05XA	S06.0X0A	S06.0X0A			M62.46
271	43	m	nein	1	0	0	0	1	1	3	S61.001A		S61.001A	S66.001A		S00.95XA	S01.00XA			S00.85XA			F10.1	S61.001A	S65.500A	S66.001A			F10.0	F10.2	I10.90	I48.9	S06.0X0A	S20.20XA	S61.001A	S65.101A	S65.500A	S66.100A	S70.00XA	S80.00XA	X59.9	Z23.5	Z92.1
272	54	m	nein	1	0	0	0	3	1	11	S72.101A		S71.85	S72.21XA		D62	E86	J96.00	S71.85	S72.21XA				S71.85	S72.21XA	V99		D37.6	D68.8	E11.90	E87.6	G47.0	L27.0	M25.51	M79.85	S00.211A	S20.20XA	S30.0XXA	S40.011A	S50.811A	S71.85	S72.21XA	U69.12	V99	Z11	Z11	Z74.0	Z74.1	Z74.1
273	37	m	nein	1	0	0	2	2	0	9	S29.001A	S37.061A	S39.001A	S52.001A	S82.891A		S06.0X0A	S20.20XA	S30.0XXA	V99		S51.87	S52.601A	Z11		S51.87	S52.601A	S81.85	S82.201A			E66.01	F17.2	I21.0	I25.11	M79.83	M79.86	S37.041A	S81.85	S82.201A	T79.8	Z46.7	Z47.8	Z86.4	Z92.2			S52.301A
274	55	m	nein	0	0	0	3	0	1	10	S31.100A		S31.100A		D90	F05.0	F32.3	K66.0	S31.100A	S31.83	S36.400A	S36.892A	Z11	Z85.6			K66.0	R58	S31.100A
275	52	m	nein	0	0	0	0	1	3	10	S51.001A		S51.001A	Z23.5			D62	D68.4	E86	E87.2	F32.2	F43.0	I95.8	J96.00	K57.32	R57.1	S45.301A	S51.001A	T68	U69.12	X84.9	Z74.3	Z90.4	Z98.1			D62	S45.301A	S51.001A
276	19	m	nein	2	0	3	3	0	1	22	S06.0X0A	S27.331A	S36.020A	S37.061A		S06.0X0A	S06.0X0A	V99		E86	L27.1	S27.2XXA	S27.321A	S27.331A	S36.09XA	S37.061A	T88.7	Y57.9	Z04.1					S06.0X0A	S06.0X0A	S36.031A	S50.811A	S70.10XA	S70.00XA
277	34	f	nein	4	0	3	0	2	0	29	S42.001A	S42.301A	S82.891A		S06.0X0A		E87.1	E87.6	F10.2	S01.84XA	S02.0XXA	S06.0X0A	S06.4X0A	S21.85	S21.85	S21.85	S22.080A	S22.21XA	S22.49XA	S26.11XA	S41.85	S42.031A	S81.85	S82.51XA							D50.8	D62	D68.4	E55.9	E61.2	G37.2	R64	S00.05XA	S01.84XA
278	58	m	nein	1	0	0	0	0	1	2	S01.80XA	S06.0X0A	S51.001A		S01.80XA	S06.0X0A	S51.001A	S80.00XA	X59.9	Z23.5		F10.1	G40.2	R41.2	R47.1	S01.80XA				S20.20XA	S30.0XXA	S51.001A	X59.9
279	89	f	nein	2	0	0	0	3	2	17	S06.0X0A	S06.5X0A		E83.38	H54.0	I10.91	S06.6X0A	S06.0X0A	S41.84	S42.201A	S51.87	S51.88	S52.501A	S52.601A	X59.9	Z03.8	Z11	Z29.0	Z47.8			S51.87	S51.88	S52.501A	S52.601A					D62	D69.53	L27.0	S01.00XA	S51.88	S52.601A	U69.12	Y57.9	Z46.7	Z74.0
280	68	m	nein	0	0	0	0	0	5	25	I46.0	T75.1	U69.13		I46.0	T68	U69.13		B96.2	B97.2	E86	F05.0	F32.2	I10.90	I49.0	J12.8	J15.6	J96.00	T82.1	U07.2	Y82.8	Z11	Z29.0	Z95.0
281	56	m	nein	1	1	0	0	2	1	6	S06.0X0A		S06.0X0A		E87.2	F10.0	M51.2	S00.85XA	S06.0X0A	S06.0X0A	X59.9			S00.05XA	S00.81XA	S01.84XA	S02.2XXA	S06.0X0A	S20.20XA	S30.0XXA	S50.811A	S81.84	S82.401A
282	33	f	nein	1	0	4	4	4	0	48	R58	S06.0X0A	S22.49XA	S22.49XA	S27.0XXA	S27.391A	S30.0XXA	S32.020A	S32.2XXA	S32.89XA	S36.09XA	S37.001A	S72.8X1A		S06.0X0A	S06.0X0A	S31.85	S32.810A		B34.2	B97.2	D62	D65.0	D68.4	D69.58	F22.0	F32.3	J96.00	M62.46	M62.55	S21.85	S21.85	S22.22XA	S22.49XA	S27.0XXA	S27.892A	S30.0XXA	S31.85	S31.85
283	55	m	nein	3	0	0	0	0	2	13	F10.1	S01.00XA	S06.0X0A	S06.0X0A	S06.9X0A		F10.1	S01.00XA	S06.0X0A	S06.0X0A		E87.2	J96.00	T17.5	T68	T88.4	Y84.9			T17.2			B95.6	J69.0	S06.0X0A	S06.0X0A	T17.2	Z11
284	36	m	nein	0	0	2	2	3	0	17	S82.201A	S82.301A	S82.841A		F19.2	F20.0	F32.3	K02.8	M62.45	M62.55	S31.84	S32.040A	S81.88	S82.301A	Z11	Z74.3			S22.20XA	S32.000A	S81.88	S82.301A	S91.85	S93.01XA				M62.45	M62.55		M79.86	S21.84	S22.21XA	S81.84	S81.84	S82.301A	S82.401A	S82.61XA	S91.84
285	40	m	nein	4	1	0	0	0	1	18	I61.8	S06.4X0A	S06.0X0A		F10.2	F10.4	S01.84XA	S02.2XXA	S06.4X0A	S06.0X0A		S06.4X0A	S06.0X0A		S01.80XA	S02.101A	S02.2XXA	S06.4X0A	S06.0X0A	X59.9
286	15	m	nein	2	1	0	0	0	1	6	S06.0X0A	Y09.9		S06.0X0A			R41.2	S01.511A	Z11		S00.85XA	S06.0X0A	S20.20XA	S30.0XXA
287	38	m	nein	3	0	0	0	0	1	10	S06.0X0A	S06.0X0A	S06.0X0A	T65.9		F15.1	J69.0	J96.00	Z11	Z29.0				S00.85XA	S01.00XA	S01.21XA	S01.80XA	S06.0X0A	S06.0X0A	Z03.8	Z23.5
288	59	m	nein	0	0	3	0	0	0	9	I64	S20.20XA		I63.8	R40.0	S20.20XA	X59.9		B34.2	B95.6	F05.8	G51.0	G81.0	I12.91	I63.8	N17.83	N25.8	R40.0	S21.84	S22.49XA	U07.2	U80.00	Z11	Z22.3	Z29.0	Z86.1	Z86.7	Z95.2							I63.8		I63.8
289	41	m	nein	5	1	0	0	0	0	26	S06.0X0A			F05.0	G40.2	G93.5	I10.91	I95.2	S00.10XA	S01.80XA	S01.80XA	S02.0XXA	S02.101A	S06.0X0A	S06.4X0A	S06.5X0A	S06.0X0A	X59.9	Z74.3		S02.101A		S02.101A					S06.4X0A					S06.4X0A
290	58	m	nein	3	0	0	0	0	1	10	E11.60	S06.6X0A	Z23.5		D68.4	J44.83	J96.00	J96.01	K74.4	K74.72	R41.2	R50.80	S01.00XA	S01.84XA	S01.85XA	S02.0XXA	S02.101A	S06.6X0A	S06.0X0A	U69.11	X59.9	Z03.8	Z11	Z29.0		S06.6X0A					S06.6X0A		J18.1	S01.85XA	S02.101A	U07.2			J18.1
291	60	m	nein	2	0	0	0	0	0	4	S06.0X0A		I10.90	R41.1	R41.2	S01.84XA	S02.0XXA	S06.2X0A	S06.6X0A	S06.0X0A	S11.84	S12.300A	V99				S06.6X0A	S06.0X0A
292	19	m	nein	2	0	2	0	0	1	9	S00.81XA	S06.9X0A	S29.001A	S39.001A		S00.81XA	S01.80XA	S06.0X0A	S20.20XA	S30.0XXA		D62	F13.1	F13.4	F32.2	G93.0	S00.211A	S06.0X0A	S11.84	S12.600A	S21.84	S21.84	S21.84	S22.050A	S22.060A	S22.070A	X59.9				F32.2	S11.84	S12.600A	S21.84	S21.84	S21.84	S22.050A	S22.060A	S22.070A
293	35	m	nein	1	0	3	2	0	1	14	S06.0X0A	S22.49XA	S27.0XXA	S27.321A	S32.030A		S06.0X0A		S21.84	S22.49XA	S27.0XXA	S31.84	S32.030A	V99	Z11	Z88.0				S20.20XA	S27.0XXA	S27.321A	S60.811A	S80.811A	Z46.7
294	64	f	nein	1	0	0	0	2	1	6	S42.101A		R41.2	S06.0X0A		S41.84	S42.101A	V99				E87.6	S20.20XA	S30.0XXA	S40.811A	S41.84	S42.101A	S42.101A	Z23.5	Z46.7
295	23	m	nein	4	3	2	4	3	2	41	J93.9	S32.89XA	S36.892A		S02.0XXA	S06.6X0A		S06.300A		D62	D65.0	D68.4	F32.3	J90	J96.00	S00.10XA	S01.85XA	S01.85XA	S02.0XXA	S02.101A	S06.1X0A	S06.2X0A	S06.330A	S06.6X0A	S06.0X0A	S21.85	S22.49XA	S27.0XXA	S31.83	S31.87	S32.301A	S36.020A	S36.400A	S36.500A	S36.892A	U69.12	U69.12	X59.9	Z11
296	24	m	nein	0	0	0	0	3	3	18	T11.1		S51.001A	W64.9		D62	D68.4	S45.101A	S45.301A	S46.201A	S54.10XA	U69.12	Z11	Z29.0	Z88.0			S45.801A	S46.801A	S54.10XA		F32.8	K59.09	S45.101A	Z03.8	Z23.5	Z92.2
297	19	m	nein	1	0	0	0	0	0	1	S06.0X0A	S29.001A	S30.0XXA	S39.001A		S06.0X0A	S30.0XXA		S06.0X0A			S06.0X0A	S20.20XA	S30.0XXA	S30.0XXA	S40.011A	S50.00XA
298	57	m	nein	4	3	2	0	0	1	29	S22.000A		S00.05XA	S06.0X0A	S06.0X0A			S02.0XXA		I10.90	J96.00	R41.2	S01.85XA	S01.85XA	S01.85XA	S01.85XA	S02.0XXA	S02.101A	S02.30XA	S02.400A	S06.5X0A	S11.84	S12.000A	S21.84	S22.080A	V99		S02.400A			S22.080A		S02.30XA			D68.4	E66.01	M62.58	R93.8
299	73	f	nein	1	0	0	0	2	1	6	S81.85	S82.18		S01.80	S06.0	S81.85	S82.18	X59.9	Z03.8	Z11	Z29.0	Z47.8			S01.80XA		S81.85	S82.101A		S81.85	S82.101A		S82.101A		S81.85	S82.101A		D62	S20.20XA	S30.0XXA	S41.85	S42.211A	S81.85	S81.85	S82.101A	S82.401A	Z46.7	Z74.0	Z74.1
300	40	m	nein	1	1	0	0	0	1	3	S01.00XA	S06.0X0A	S61.001A		S06.0X0A		F10.2	F14.2	S01.84XA	S01.84XA	S02.2XXA	S02.400A	S80.00XA	Y09.9	Z11	Z29.0				R05	S00.05XA	S00.85XA	S01.00XA	S06.0X0A	S20.20XA	S61.001A	U07.1	Z23.5
301	74	m	nein	1	0	0	0	0	2	5	S06.0X0A	S08.0XXA		F10.0	S00.05XA	S06.0X0A	X59.9		E11.90	R35	R41.2	S01.80XA	S06.0X0A	Z03.8	Z11	Z29.0			S08.0XXA			S08.0XXA
302	43	m	nein	0	0	0	0	0	1	1	S41.001A		S41.101A		B18.2	B34.2	B97.2	F11.2	F17.2	I10.91	J96.01	S41.001A	S41.101A	U07.1	Z03.8	Z11	Z29.0	Z51.83
303	22	m	nein	1	0	2	0	0	0	5	S06.0X0A	S29.001A	S39.001A		S06.0X0A	S20.20XA	S30.0XXA		S27.0XXA	S40.011A	V99	Z03.8	Z11				S06.0X0A	S41.84	S42.251A	S80.00XA
304	59	m	nein	1	0	0	0	2	2	9	S29.001A	S39.001A	S61.001A	S82.001A	S82.891A	S91.301A		S81.84	S82.301A	V99		G47.38	I10.00	I72.0	M79.83	M79.87	S06.0X0A	S20.20XA	S30.0XXA	S60.211A	S60.811A	S61.84	S61.84	S61.84	S62.171A	S62.181A	S62.141A	S80.811A	S81.84	S81.84	S82.301A	S82.51XA	S91.84	S91.84	S91.84	S92.221A	S92.301A	S93.501A	S93.311A
305	30	m	nein	1	0	0	0	2	1	6	S01.90XA	S06.0X0A	S29.001A	S39.001A	S42.021A
306	94	f	nein	4	2	0	0	0	1	21	I61.6	S29.001A	S39.001A		S06.0X0A	S06.0X0A		B34.2	E78.4	F01.1	F02.8	F05.1	G93.4	H21.0	H40.1	H43.1	I10.91	I48.0	I63.9	I69.3	K59.00	R13.0	S00.10XA	S01.401A	S01.80XA	S05.10XA	S05.20XA	S06.1X0A	S06.330A	S06.5X0A	S06.6X0A	S06.0X0A	S29.001A	S39.001A	U07.2	X59.9	Z03.8	Z11	Z29.0
307	62	m	nein	1	1	3	0	0	1	11	S06.0X0A	S29.001A	S80.00XA		S06.0X0A		E11.90	F07.2	F20.0	G83.8	R29.6	S01.80XA	S02.2XXA	S06.0X0A	V99	Z11	Z87.8		S01.21XA							G83.8	R26.8	S00.05XA	S01.21XA	S06.0X0A	S20.20XA	S80.00XA
308	82	f	nein	0	0	0	0	3	0	9	E86	S72.21XA		L89.18	L89.26	S71.84	S72.21XA		D62	I10.91	S71.84	S72.21XA	Z03.8	Z11	Z29.0				S71.84	S72.101A		B96.2	D39.1	E03.8	E04.1	E87.6	F00.1	G30.1	N17.92	S71.84	S72.21XA	T83.5	Z74.0	Z74.1
309	25	m	nein	1	0	0	0	2	0	5	I99	S06.0X0A	S29.001A	S39.001A	S81.86	S82.891A	S83.101A		S06.0X0A	S29.001A	S39.001A	S81.86	S83.101A		D62	D65.0	D68.4	D69.58	E13.90	E87.5	I10.90	I47.1	J96.01	M62.26	R57.1	S80.10XA	S81.86	S82.201A	T14.5	U69.12	U69.12				S82.201A	S83.101A
310	54	f	nein	1	0	0	0	3	1	11	S06.0X0A	S51.89	S52.501A		S06.0X0A	S51.89	S52.001A	X59.9		S51.89	S52.001A		S51.89	S52.001A			I25.22	S51.89	S51.89	S52.131A	S52.001A	S61.85	S62.211A	Z23.5	Z47.8	Z92.2				S51.85	S51.89	S52.131A	S52.001A	S61.85	S62.211A
311	81	m	nein	2	0	0	0	0	2	8	F32.2	F41.2	S11.011A	X84.9				S11.90XA			F32.2	J98.2	S11.011A	X84.9
312	79	f	nein	2	0	0	0	3	1	14	S32.89XA	S42.001A		S06.0X0A	S06.0X0A		R41.2	S06.0X0A	S06.6X0A	S06.0X0A	S31.84	S31.84	S31.84	S32.10XA	S32.401A	S32.501A	S41.84	S42.031A			S06.6X0A				S20.20XA	S30.0XXA	S31.84	S32.10XA	V99	Z46.7
313	40	m	nein	0	0	3	0	3	0	18	J93.9		S06.0X0A		S21.85	S22.49XA	S27.0XXA	S27.321A	S31.85	S31.85	S31.85	S32.10XA	S32.401A	S32.501A		S00.95XA
314	37	m	nein	1	0	0	0	2	1	6	S41.85	S42.251A	V99		S41.85	S42.251A		S06.0X0A	S20.20XA	S30.0XXA	S30.810A	S41.85	S42.251A	Z23.5	Z46.7		S41.85	S42.251A	V99
315	31	f	ja	5	0	0	0	0	0	25	G40.9	S06.0X0A		G40.9	S06.0X0A	S06.330A				D62	D65.0	D68.4	D69.58	E13.90	I46.0	J96.00	R57.1	S01.83XA	S01.80XA	S02.0XXA	S06.1X0A	S06.2X0A	S06.330A	S06.6X0A	S06.0X0A	U69.12	X59.9			S06.6X0A	S06.0X0A			I61.4
316	15	m	nein	1	1	0	0	0	1	3	K08.88	S01.511A	S06.9X0A	S29.001A	S39.001A	T11.01	T13.01		S06.0X0A		K08.88			S01.511A	S01.84XA	S01.84XA	S02.5XXA	S03.2XXA	S06.0X0A	T79.4	V99	Z88.1
317	82	f	nein	0	0	0	0	0	1	1	L89.17	S01.511A		E86	F03	G81.1	I69.3	R47.0	R47.1	S00.35XA	S01.511A		S01.511A			M62.48
318	57	f	nein	3	2	0	0	0	0	13	S00.10XA	S06.0X0A	S06.0X0A	S29.001A	S39.001A		E13.90	E86	G41.0	J96.00	S06.0X0A	S06.330A	S06.5X0A	S06.6X0A	S06.0X0A				S06.330A
319	81	f	ja	5	0	0	0	0	1	26	S06.330A	S06.0X0A	X59.9		C20	C78.0	F00.1	G30.1	I49.8	J96.00	S06.330A	Z85.3		S02.2XXA		I61.0				S06.330A
320	40	m	ja	0	0	3	3	5	0	43	D62	F32.3	F33.3	I10.00	I46.0	R57.1	S31.85	S32.10XA	S36.113A	S36.892A	S36.892A	Z74.0	Z74.1		I46.0	J43.9	K66.1	S36.113A	T07
321	43	m	ja	4	0	3	0	3	2	34	E87.0	S01.83XA	S06.2X0A	S06.0X0A	Z23.5		D62	D68.4	E13.90	E86	E87.0	E87.6	F19.2	G93.2	G96.0	G96.8	H92.2	I67.80	J69.0	J90	J95.80	J96.00	M53.22	S00.05XA	S00.10XA	S01.83XA	S01.83XA	S01.85XA	S01.80XA	S01.80XA	S01.80XA	S02.0XXA	S02.101A	S02.630A	S06.1X0A	S06.2X0A	S06.2X0A	S06.330A	S06.5X0A
322	70	f	nein	1	2	0	0	0	1	6	S06.0X0A	S20.20XA	S29.001A	S30.0XXA	X59.9		I10.90	M25.46	S00.85XA	S01.511A	S01.84XA	S01.84XA	S02.5XXA	S02.80XA	S06.0X0A	S80.00XA		S02.5XXA	S02.80XA	S06.0X0A	S29.001A	S39.001A	S80.00XA
323	98	f	nein	1	0	0	0	2	0	5	S29.001A	S42.211A		S41.84	S42.211A		E87.5	F00.2	G30.8	I49.3	S41.84	S42.211A				S06.0X0A	S20.20XA	S30.0XXA	S41.84	S42.211A	Z46.7	Z74.0	Z74.1
324	77	m	nein	1	0	3	2	2	0	17	S06.0X0A	S51.001A	S82.101A		S06.0X0A		S21.85	S22.49XA	S36.112A	S51.001A	S81.85	S82.101A				S51.001A	S82.101A		E87.6	S20.20XA	S30.0XXA	S81.85	S82.101A	Z23.5	Z74.0	Z74.1
325	67	f	nein	2	0	0	2	2	0	12	S20.20XA	S30.0XXA	S52.301A		S51.84	S52.301A	S52.531A		S52.531A		I60.9				F10.1	M79.83	S06.5X0A	S20.20XA	S30.0XXA	S36.114A	S51.84	S52.531A	T79.8	X59.9				S51.84	S52.531A
326	61	m	nein	2	1	0	0	0	1	6	F10.0	F10.0	R04.0	R04.0	S01.90XA	S01.90XA	S02.2XXA	S02.2XXA
327	22	m	nein	0	0	3	0	2	0	13	S27.0XXA	S32.89XA	S40.011A		S27.0XXA	S40.011A		F12.0	F12.2	F12.5	J96.00	S27.321A	S30.201A	S31.85	S31.85	S32.401A	S32.501A	S37.30XA
328	60	m	nein	1	0	0	1	3	1	11	S32.810A	S33.4XXA	Z04.2		S33.4XXA		S31.84	S32.810A	S33.4XXA	V99	Z04.2			S06.0X0A	S20.20XA	S30.0XXA	S30.201A	S31.84	S32.89XA	S33.4XXA	S81.84	S82.401A	S83.421A	S83.60XA	S90.30XA	Z11	Z46.7
329	39	m	nein	1	1	1	0	2	1	6	S06.0X0A	S06.0X0A		E86	G40.3	R41.2	S06.0X0A	S06.0X0A	S21.84	S22.39XA	S30.0XXA	S61.84	S62.111A	S81.85	S82.401A	V99				S61.84	S62.111A	S63.001A	V99		S61.84	S62.111A												M62.45	M62.55
330	47	m	nein	1	0	0	0	5	1	27	S31.86	S32.10XA		D62	E86	F19.2	F19.3	S31.86	S31.86	S31.86	S32.10XA	S32.401A	S32.501A	S35.50XA	S51.85	S52.001A	S71.86	S72.21XA	S81.88	S82.101A	Z03.8	Z11	Z29.0		D62	E86	S31.86	S32.10XA	S32.810A	S52.001A	S72.101A	S82.101A	U07.2	Z03.8				S32.401A	S32.89XA
331	59	m	nein	0	0	5	0	0	2	29	S21.90XA		S21.201A	S27.0XXA	U60.1	U61.3	Z21		G81.1	J96.01	S27.0XXA		E87.6	I27.28	J44.83	J98.58	S27.0XXA	Z03.8	Z23.5	Z74.0	Z74.1	Z92.2
332	60	m	nein	3	0	0	2	2	0	17	S12.100A	S32.030A	S52.531A		S11.85	S12.100A		S11.85	S12.100A	S31.85	S32.030A	S51.85	S52.531A	V99							S12.100A	S51.85	S52.531A	V99		H53.4	I72.6	M62.50	S06.0X0A	S12.100A	S20.20XA	S30.0XXA	Z46.7			M62.50
333	33	m	nein	1	0	0	0	3	0	10	S72.451A	S82.401A			S81.84	S82.101A	S82.101A		S81.84	S82.101A	V99	Z03.8	Z11	Z29.0			S71.84	S72.461A	S81.84	S81.84	S82.201A	S82.401A		D62	D68.4	S06.0X0A	S20.20XA	S30.0XXA	S71.85	S72.461A	S81.84	S82.101A	U69.12	V99	Z04.2	Z23.5	Z46.7	Z47.8	Z74.1
334	27	m	nein	3	1	0	0	2	1	14	S00.85XA	S06.9X0A	S29.001A	S30.0XXA	S39.001A	S82.891A		S00.85XA	S06.0X0A	S20.20XA	S30.0XXA	Z23.5		S01.84XA	S02.5XXA	S06.0X0A	S06.5X0A	S06.6X0A	S06.0X0A	S06.0X0A	S06.0X0A	S81.85	S82.201A	V99				S81.85	S82.201A				S81.84	S82.201A	T84.15	Z47.0		F10.0	S81.85
335	24	f	nein	1	0	0	0	1	0	2	M23.89		S20.20XA	S30.0XXA	S36.09XA	S80.00XA	Z23.5		S80.00XA	V99				S06.0X0A	S80.00XA	Z23.5
336	39	f	nein	1	1	0	0	1	1	3	F10.1	S01.511A	S06.9X0A	S80.00XA		F10.0	S01.511A	S01.84XA	S02.2XXA	S03.2XXA	S06.0X0A	S80.00XA	V99	Z23.5		E86	E87.0	R11	R41.3	Z03.8	Z04.1	Z11	Z29.0	Z86.7		S01.511A	S01.511A	S02.2XXA	S03.2XXA			S02.2XXA		S02.2XXA
337	50	f	nein	0	0	4	0	0	0	16	S22.060A	S22.49XA	S27.0XXA			S20.20XA	S21.84	S21.84	S22.070A	S22.49XA	S27.0XXA	S30.0XXA		S27.0XXA	T79.7		L27.0	S27.0XXA	S27.1XXA	S27.321A	X59.9	Y57.9	Z23.5
338	20	m	nein	0	0	3	0	2	0	13	S22.080A		S21.84	S22.080A		S21.84	S22.080A	Z11	Z29.0				S21.84	S22.080A		S21.84	S22.080A	S91.84	S92.101A	Z46.7
339	64	m	nein	1	0	0	0	2	0	5	S06.0X0A		S30.0XXA	S81.84	S82.61XA			S00.01XA	S20.20XA	S30.0XXA	S30.0XXA	S50.00XA	S80.00XA	S81.84	S82.61XA	V99	Z04.2	Z46.7
340	71	f	nein	0	0	3	0	3	0	18	E87.2	S42.301A	S72.8X1A		S06.0X0A		E87.2	E87.6	G41.0	R41.2	S06.0X0A	S41.84	S42.301A	S71.84	S72.101A			S42.211A				D62	E03.8	I10.90	S21.84	S22.080A	S41.84	S42.211A	S71.84	S72.101A	T68	Z11	Z74.0	Z74.1
341	55	m	nein	1	0	0	0	4	1	18	S06.0X0A	S13.4XXA	S29.001A	S30.0XXA	S32.89XA	S42.001A		S06.0X0A	S13.4XXA	S20.20XA	S30.0XXA	S31.84	S32.10XA	S40.811A	S41.84	S42.001A		S31.84	S32.10XA				S32.810A		G47.0	S20.20XA	S31.84	S31.84	S31.84	S32.10XA	S32.401A	S32.501A	S41.84	S42.031A	V99	Z46.7	Z74.0	Z74.1
342	68	m	nein	1	0	0	0	1	1	3	S00.85XA	S06.0X0A	S13.4XXA	S29.001A	S39.001A	S60.211A	S80.10XA		S06.0X0A		I10.90	S00.85XA	S01.401A	S06.0X0A	S13.4XXA	S20.20XA	S30.0XXA	S60.211A	S60.811A	S63.681A	S80.10XA	S80.811A	V99	Z03.8	Z23.5			S01.401A
343	64	m	nein	0	0	0	2	0	2	8	B18.12	S11.90XA	S31.100A	W64.9	Z91.8		S31.100A		B18.12	E87.2	E87.5	F11.2	F32.8	K43.2	K66.0	S11.80XA	S11.90XA	S31.100A	S31.83	S31.83	S36.118A	S36.81XA	Y84.9	Z11	Z91.8					K43.2	K66.0	S11.90XA	S31.100A	Y84.9	Z91.8
344	2	m	nein	1	0	2	2	0	1	9	S06.0X0A	S30.0XXA		S06.0X0A	S30.0XXA	S31.84	S32.010A						E86	S06.0X0A	S31.84	S32.010A	X59.9	Z03.8	Z11						S00.81XA	S06.0X0A	S31.84	S32.010A	Z03.3	Z03.3
345	5	m	nein	2	0	2	0	2	0	12	S06.9X0A	S52.301A	T07		S06.0X0A	S06.0X0A			S06.0X0A	Z11	Z29.0				S00.85XA	S51.84	S52.501A		B95.6	S00.85XA	S51.84	S52.601A	X59.9	Z22.3							S51.84	S52.501A
346	50	m	nein	3	0	3	5	3	2	43	S06.0X0A	S22.39XA	S32.810A	S81.89	S82.301A	S91.89	S92.811A		S06.0X0A	S81.89	S82.201A		D62	E88.0	F20.0	J96.00	J98.1	S06.2X0A	S21.86	S21.86	S22.22XA	S22.39XA	S27.0XXA	S27.321A	S31.86	S31.86	S31.86	S31.86	S32.010A	S32.020A	S32.030A	S32.040A	S81.89	S81.89	S81.89	S82.201A	S82.51XA	S82.61XA	S91.89
347	18	f	nein	5	0	4	3	3	2	50	S06.5X0A	S22.060A	S22.20XA	S27.321A	S32.020A	S32.030A	S32.050A	S37.061A	S81.87	S82.891A	S91.87	S93.01XA		S32.020A	Z23.5		D62	D65.0	D68.4	D69.58	F05.0	F14.0	F19.2	F32.2	F60.31	G04.8	G93.2	G96.0	H54.0	I63.8	J96.00	S00.05XA	S04.011A	S06.2X0A	S06.5X0A	S06.0X0A	S21.85	S21.85	S21.85
348	89	f	nein	1	0	0	0	0	0	1	S06.0X0A	S30.0XXA	T46.0		S06.0X0A	S06.0X0A	S30.0XXA	U99.0	X59.9	Z11	Z29.0		E86	I10.90	I42.2	I48.0	J44.99	J90	J98.4	N39.0	R00.8	R13.0	R47.1	R63.3	T46.0	Z50.5
349	48	f	nein	1	0	0	2	0	1	6	S06.0X0A	S20.20XA	S36.113A		E03.8	J45.0	S06.0X0A	S20.20XA	S36.113A	V99			J90	S36.113A
350	59	m	nein	1	0	0	2	3	0	14	S06.0X0A	S43.011A	S81.87	S82.301A		S81.87	S82.301A		S41.84	S43.001A	S81.87	S81.87	S82.301A	S82.61XA	V99		S81.87	S82.301A			M79.86	S20.20XA	S30.0XXA	S41.84	S41.84	S42.141A	S43.011A	S80.00XA	S81.87	S82.301A	T79.8	V99	Z23.5	Z46.7	Z47.8	Z74.0	Z74.1
351	12	f	nein	1	0	2	1	0	2	9	S00.85XA	S06.0X0A		R41.2	S00.05XA	S00.85XA	S06.0X0A	S06.0X0A	V99	Z03.3	Z03.8	Z11		S06.0X0A	T14.01				S00.85XA	S06.0X0A	S06.0X0A	S21.201A	V99				Z01.4		S21.201A		S00.85XA	S20.411A		J93.8	N94.8	S00.85XA	S06.0X0A	S06.0X0A
352	13	m	nein	1	0	0	0	0	0	1	G44.3	V99		S06.0X0A	S06.0X0A	V99			R20.1	S06.0X0A	S50.10XA	V99	Z03.8	Z11				S06.0X0A	V99
353	24	m	nein	2	0	0	0	0	0	4	S06.0X0A	S20.20XA	S30.0XXA	T51.9		F10.1	S06.0X0A	S06.0X0A	S20.20XA	S30.0XXA	V99	Z03.3	Z11
354	41	m	nein	1	1	0	0	0	1	3	S06.0X0A	S80.00XA	U99.0	Z11		S06.0X0A			B18.2	F11.2	K08.88	S01.21XA	S01.80XA	S02.2XXA	S02.5XXA	S06.0X0A	S80.00XA	V99	Z11	Z23.5		S00.95XA
355	32	m	nein	2	0	0	0	0	1	5	S06.0X0A		S00.95XA		S00.05XA	S00.85XA	S01.00XA	S06.5X0A	Z23.5				S00.04XA	S06.5X0A	S20.20XA	S30.0XXA	S60.211A
356	39	m	nein	1	0	0	0	0	1	2	S00.95XA		F10.0	R41.3	S01.00XA	S06.0X0A	S06.0X0A	V99	Z03.8	Z11	Z29.0		S00.95XA			R41.1	S06.0X0A	S20.20XA	S30.0XXA	S40.811A	S80.811A
357	40	m	nein	3	2	3	0	0	1	22	I62.00	J93.9	S22.49XA	S36.113A				S06.2X0A		F10.1	F12.2	F17.2	J32.0	J69.0	J96.00	R45.5	S00.10XA	S01.84XA	S01.84XA	S01.84XA	S01.84XA	S02.2XXA	S02.400A	S02.0XXA	S02.80XA	S06.5X0A	S06.0X0A	S21.84	S22.49XA	S27.0XXA	U69.02	Y09.9	Z03.8	Z11	Z23.5	Z74.3	Z88.0
358	54	m	nein	3	0	0	0	2	1	14	S01.80XA	S06.0X0A	S06.0X0A	S29.001A	S39.001A		S01.80XA	S06.0X0A	S06.0X0A	S29.001A	S39.001A		F10.1	F10.4	F10.5	I10.90	J96.00	S06.0X0A	S06.6X0A	S81.84	S82.51XA	U99.0	V99	Z11	Z85.2
359	47	m	nein	2	0	0	0	0	0	4	S06.0X0A	S20.20XA	S30.0XXA			S06.0X0A	S06.0X0A	S20.20XA	S30.0XXA	X59.9		B18.2	F10.2	F10.3	F15.2	F19.2	G40.8	S06.0X0A	S06.0X0A	X59.9	Z51.83
360	78	m	nein	5	0	0	0	0	1	26	G41.9	S01.00XA	S06.0X0A		S06.0X0A	S06.0X0A	X59.9		B96.2	D62	D69.58	E51.2	E87.2	F10.2	F10.3	F10.6	F17.2	G25.81	G40.2	G41.2	G83.2	I10.91	I69.3	J15.6	J69.0	J96.00	S01.00XA	S06.330A	U99.0	Z11							G93.6	I60.8	S06.0X0A
361	52	f	nein	3	1	5	3	3	2	43	D62	D68.4	D69.58	E13.90	E87.0	E88.0	F32.9	G81.9	I27.0	I36.1	I37.1	I46.0	I48.0	I49.3	I49.8	I50.01	I50.05	I63.4	I71.1	I80.1	I95.8	J15.0	J80.01	J90	J96.00	J96.01	L89.10	R13.9	R31	S21.84	S21.84	S22.20XA	S22.49XA	S25.101A	S26.00XA	S27.1XXA	S27.321A	S27.892A	S31.84
362	25	m	nein	2	2	0	2	4	1	24	S02.0XXA	S06.0X0A	S29.001A	S32.89XA	S39.001A	S40.011A	S93.401A		S31.84	S31.84	S32.501A	S32.89XA		D62	E86	F05.0	J96.00	S01.85XA	S01.85XA	S01.85XA	S01.85XA	S01.85XA	S01.85XA	S02.101A	S02.2XXA	S02.30XA	S02.400A	S02.5XXA	S02.600A	S06.0X0A	S06.0X0A	S31.84	S31.84	S32.10XA	S32.501A	S51.84	S52.301A	S61.84	S61.84
363	6	f	nein	1	0	0	0	0	0	1	T09.05		S06.0X0A	S20.20XA	S30.0XXA	T09.05	U99.0	Z11		S30.0XXA	T09.05				S30.0XXA	T09.05
364	20	m	nein	1	2	2	3	2	1	17	S01.00XA	S06.0X0A	S20.20XA	S30.0XXA	S31.84	S31.84	S31.84	S32.010A	S32.020A	S32.030A	S51.84	S51.84	S52.121A	S52.531A	Z04.2		S31.84	S32.030A				S31.84	S32.000A	S32.030A	S34.01XA	S34.73		S31.84	S32.030A		D62	S27.321A	S31.84	S32.030A	Z23.5
365	50	m	nein	1	1	3	0	0	1	11	S01.511A	S06.0X0A	S22.39XA	T51.9	T81.4		E51.9	F10.0	F10.2	S01.84XA	S02.2XXA	S21.84	S22.49XA	S50.811A	Z23.5			S01.511A
366	9	m	nein	0	0	0	0	0	2	4	S41.101A		S41.101A			S41.101A	Z03.8	Z11		S41.101A		S41.101A
367	41	m	nein	1	0	2	0	0	2	9	J93.8	T14.1		S27.0XXA	T14.1	Z23.5		S06.0X0A	S21.83	S27.0XXA	Y09.9				S00.85XA	S21.101A	S21.201A	S27.0XXA	U99.0	Y09.9	Z11	Z23.5	Z91.1
368	76	m	nein	3	0	0	0	0	2	13	S06.6X0A	S06.0X0A	X59.9		F17.2	G43.8	I10.90	I48.0	I49.5	R55	S06.5X0A	T14.1	Z45.00		S06.6X0A					I48.0	I49.5
369	58	f	nein	1	0	3	5	2	0	38	S06.0X0A	S29.001A	S39.001A		S36.031A		S00.95XA		D62	J96.00	K66.0	S06.0X0A	S06.0X0A	S21.85	S22.49XA	S27.0XXA	S29.8XXA	S36.031A	S36.112A	S39.001A	S51.85	S52.541A	S81.85	S82.61XA	V99	W49.9	Z11			S36.031A	S51.85	S52.541A	S62.600A			M62.45	M62.55		S51.85
370	69	m	nein	1	0	3	3	0	0	19	S32.010A	S32.020A		S31.85	S32.010A		J96.00	J96.01	J98.1	S21.85	S21.85	S22.080A	S22.22XA	S26.00XA	S31.85	S31.85	S32.010A	S32.020A	S33.5XXA	S36.892A			Q76.4	S32.020A	S32.030A	S32.810A	S33.5XXA			E87.6	F43.0	Q76.4	S20.20XA	S30.0XXA	S31.85	S32.010A	Z11	Z23.5	Z74.0
371	52	f	nein	1	0	0	2	3	1	14	S06.9X0A	S29.001A	S36.118A	S39.001A	S80.811A	S82.891A	S90.811A		S00.95XA	S06.0X0A	X59.9		S36.113A	S81.84	S82.101A	V99		S00.95XA			S36.113A	S81.84	S82.101A		I80.28	M79.86	R11	S00.85XA	S20.20XA	S30.0XXA	S36.113A	S80.811A	S81.84	S82.101A	S90.811A	T79.8	U99.0	Z11	Z46.7
372	54	f	nein	5	1	0	0	0	0	26	S06.0X0A	S06.5X0A	S06.0X0A	T51.9			S06.5X0A		F10.0	S06.5X0A		S00.95XA		S06.0X0A	S06.5X0A	S06.0X0A	U99.0	Z11	Z72.0	Z86.4
373	8	f	nein	1	0	0	0	0	0	2	S30.0XXA	V99		S30.0XXA	V99				S30.0XXA	U99.0	V99	Z11			S06.0X0A	S30.0XXA	S70.00XA	V99
374	58	m	nein	2	1	3	0	0	1	14	J93.9	N50.8	S00.81XA	S02.2XXA	S22.49XA	S29.001A		L89.03	L89.04	S29.001A				A41.1	B37.1	B95.6	D62	E83.38	E86	E87.0	E87.2	E87.5	E88.0	F10.0	F10.2	G62.80	G72.80	J13	J14	J15.2	J17.2	J43.9	J86.0	J94.8	J96.00	J96.01	J98.1	N32.8	R13.1
375	36	m	nein	0	0	2	0	2	1	9	R41.2	S06.0X0A	S06.0X0A	S20.20XA	S30.0XXA	Z04.2		S06.0X0A	S06.0X0A		S61.86	S63.101A		S00.85XA	S21.84	S21.84	S21.84	S22.050A	S22.080A	S22.39XA	S31.84	S32.10XA	S51.84	S52.031A	S60.811A	S61.86	S61.86	S63.101A	S63.101A	S90.811A	Z46.7	Z74.1
376	2	f	nein	4	2	0	0	0	0	20	S02.0XXA	S06.9X0A	S29.001A	S39.001A		S02.80XA	S06.2X0A				G93.6	H02.8	H92.2	J96.00	S02.0XXA	S02.80XA	S06.0X0A	S06.2X0A	S29.8XXA	S39.001A	Z11						H90.3	S00.10XA	S01.80XA	S02.101A	S02.80XA	S06.0X0A	S06.2X0A	S06.0X0A
377	34	m	nein	4	2	2	2	0	0	24	S06.5X0A			R41.1	R41.2	S00.10XA	S00.35XA	S01.85XA	S01.85XA	S02.0XXA	S02.101A	S06.0X0A	S06.2X0A	S06.5X0A	S06.6X0A	S06.0X0A	S27.321A	S31.84	S32.030A	X59.9	Z11							S01.85XA	S02.0XXA	U50.10	U99.0	Z11				M62.58
378	31	m	nein	0	0	0	0	0	2	4	T14.9		S39.001A	T14.1	Y09.9			S56.801A	Y09.9				S56.801A	T14.1	T14.1	T79.3	W64.9	Y09.9			S39.001A	T14.1	U99.0	Z11
379	35	m	nein	1	0	0	0	0	1	2	S01.00XA	S06.0X0A	S29.001A	S39.001A	S80.811A			S06.0X0A		R41.2	S01.00XA	S06.0X0A	S29.001A	S39.001A	S40.011A	S80.811A	V99				H53.8	M79.83	S06.0X0A	S20.20XA	S30.0XXA	S40.811A	S90.00XA	S90.111A	Z23.5
380	78	f	nein	3	0	0	0	0	1	10	E86	G41.0	L89.10	L89.11	L89.16	L89.19	L89.28	M62.80	T14.8	T68	U99.0	Z11	Z23.5		I61.0	R40.2				D68.4	E11.90	E78.4	E86	E87.2	G51.0	G81.9	G93.6	I10.91	I25.12	I44.1	I48.0	I50.12	I61.0	I61.5	I63.8	J15.0	J96.00	K11.8	L30.3
381	62	m	nein	0	1	0	0	0	1	2	S06.0X0A	S06.0X0A	T07	U99.0	Y09.9	Z11	Z23.5		F10.2	I10.91	N32.8	R31	S00.10XA	S00.85XA	S01.00XA	S05.10XA	S05.8X1A			S01.00XA						S01.84XA	S02.2XXA
382	37	m	nein	2	0	0	0	0	1	5	S06.0X0A		F10.0	F12.1	S01.00XA	S06.0X0A	S06.0X0A	X59.9	Z23.5
383	45	f	ja	3	0	5	0	5	0	59	D62	D65.0	D68.20	D68.4	D68.4	I46.9	S06.0X0A	S20.20XA	S21.89	S22.000A	S22.000A	S29.001A	S30.0XXA	S39.001A	S41.89	S42.301A	S42.301A	S71.89	S72.8X1A	S72.8X1A	S81.86	S82.891A	S82.891A	T79.4	U69.12	U69.12	U69.13
384	32	m	nein	1	0	0	0	0	1	2	S01.00XA	S06.0X0A	T07	U99.0	Z11
385	23	m	nein	1	0	0	0	2	2	9	S06.0X0A	S20.20XA	S30.0XXA	S91.301A		B95.7	B96.8	M62.57	S01.00XA	S91.89	S91.89	S91.89	S91.89	S92.301A	S92.501A	S93.111A	S93.331A	S97.80XA	T79.3	T81.8	U99.0	V99	Y69	Z04.2	Z11	Z23.5	Z74.1		S06.0X0A	S91.001A	S91.89	S92.301A	S92.501A	S93.111A	T14.01	V99			S91.89
386	36	m	nein	1	0	0	0	2	0	5	S06.0X0A	S20.20XA	S30.0XXA	S90.00XA	X59.9		S06.0X0A	S90.00XA	X59.9					F17.2	S91.84	S93.501A	S93.401A	U99.0	Z04.2	Z11	Z46.7
387	65	m	nein	5	0	3	0	2	1	38	F32.2	I46.0	J18.1	J69.0	L89.14	T71	U69.13	Z23.5		B85.0	B85.2	B85.3	B86	B96.2	E87.2	F10.1	F10.2	G25.3	G40.2	G93.1	J15.0	J15.6	J96.00	J96.01	J98.0	S21.84	S22.49XA	S41.84	S42.211A	T71	U69.01	U69.01	U99.0	X59.9	Z11	Z29.0	Z43.0
388	5	m	nein	1	0	0	0	0	1	2	S06.0X0A			S00.85XA	S06.0X0A	S80.10XA	U99.0	V99	Z03.3	Z11		T00.9	V99				S06.0X0A	S30.0XXA	S50.811A	V99
389	20	m	nein	1	1	0	0	3	1	11	S06.0X0A	S72.141A		S71.84	S72.141A	S72.141A		F12.2	F15.2	F17.2	H92.2	S01.84XA	S03.2XXA	S06.0X0A	S31.84	S32.810A	S71.84	S72.141A	X59.9	Z47.8		S03.2XXA			F15.2	F17.2	H92.2	S03.2XXA	S06.0X0A	S31.84	S32.810A	S71.84	S72.141A	X59.9				D64.9	S00.511A
390	2	m	nein	0	0	4	2	2	0	24	S21.84	S27.321A			R11	S21.84	S22.39XA	S27.321A	S30.0XXA	S32.10XA	S37.001A	U99.0	Z03.8	Z11		S27.321A		B96.2	S27.321A	S31.83	S31.87	S32.10XA	S37.011A	U81.20	Z22.3
391	47	m	nein	1	0	0	0	0	1	2	F11.1	S01.80XA	S06.0X0A	S06.0X0A	S20.20XA	S30.0XXA	S80.811A	U99.0	Y09.9	Z03.3	Z11	Z23.5	Z51.83		S06.0X0A
392	47	m	nein	4	0	0	0	0	0	16	S06.5X0A		F10.2	H92.2	S01.80XA	S01.80XA	S02.0XXA	S02.101A	S06.0X0A	S06.2X0A	S06.5X0A	S06.6X0A	S06.0X0A	U99.0	V99	Z11			S06.5X0A		I10.01	I47.1	S06.5X0A	Z72.0			M62.58
393	28	m	nein	1	1	2	2	2	1	12	S00.10XA	S00.81XA	S06.0X0A	S20.20XA	S30.0XXA	S30.201A	V99		R31	S01.84XA	S02.400A	S21.84	S22.060A	V99		S06.0X0A			S02.400A					S00.81XA	S01.84XA	S02.400A	S06.0X0A	S30.201A	S37.10XA	S61.84	S62.310A	U99.0	Z11	Z46.7	Z74.0	Z74.1	Z90.5
394	78	m	ja	4	1	3	0	2	0	29	I60.9	S06.9X0A	S29.001A		S06.0X0A	S06.0X0A		D62	D65.0	D68.4	D69.58	E11.90	E87.2	E87.5	F05.0	H91.1	I25.11	I46.9	J18.8	J96.00	R57.1	S01.83XA	S01.80XA	S02.0XXA	S06.2X0A	S06.5X0A	S06.6X0A	S06.0X0A	S06.0X0A	S06.0X0A	S11.85	S11.85	S12.500A	S12.600A	S21.85	S21.85	S21.85	S21.85	S22.010A
395	60	f	nein	3	0	3	3	5	2	43	S06.0X0A	S06.0X0A	S31.89	S32.89XA	S32.89XA		B37.88	D62	D65.0	D68.4	D69.58	E86	E87.0	E87.2	E87.3	E87.6	E87.7	F05.0	I26.9	I48.0	I49.8	I95.8	J96.00	J98.1	K46.0	M79.99	S06.2X0A	S06.0X0A	S15.001A	S19.80XA	S21.86	S21.86	S21.86	S21.86	S21.86	S21.86	S21.86	S21.86	S22.010A
396	45	m	nein	1	0	0	0	0	0	1	S13.4XXA	S29.001A	S39.001A		S06.0X0A	S20.20XA	S30.0XXA	S60.811A	V99	Z03.3	Z23.5		S06.0X0A
397	48	f	nein	1	0	0	0	0	1	2	R20.3		S06.0X0A		S01.80XA	S06.0X0A	S06.0X0A	S60.211A		S06.0X0A		S01.411A				R41.2	S01.411A	S06.0X0A	S20.20XA	S30.0XXA	U99.0	V99	Z11
398	3	m	nein	4	2	0	2	0	1	24	S02.101A	S06.0X0A		D62	S00.10XA	S00.81XA	S00.85XA	S02.0XXA	S02.101A	S06.2X0A	S06.4X0A	S36.020A	U99.0	Z03.8	Z11		S02.0XXA	S06.0X0A	S06.4X0A			S02.0XXA					S02.101A
399	57	f	nein	1	0	0	0	0	1	2	T51.9		S06.0X0A	X59.9		F10.0	F10.2	S06.0X0A	U99.0	X59.9	Z11
400	59	m	nein	1	0	0	0	0	0	1	S06.0X0A		R41.2	S00.85XA	S06.0X0A	V99	Z92.2		S06.0X0A		I10.90	S06.0X0A	S20.20XA	S30.0XXA	U99.0	Z11
401	57	m	nein	4	0	3	2	0	1	29	G81.9	J93.9	S00.81XA	S22.49XA	S27.0XXA	S36.031A	T00.9		G81.9	J96.00	S01.80XA	S06.0X0A	S06.0X0A	S11.84	S12.200A	S12.300A	S14.121A	S14.73	S21.84	S22.49XA	S27.0XXA	S30.0XXA	S36.00XA	T88.4	U99.0	V99	Y69	Z11	Z88.0		S00.95XA				G99.2	M50.0	S12.200A	S12.500A
402	28	m	nein	1	0	0	0	2	0	5	S06.0X0A		S06.0X0A	S61.84	S62.001A	U99.0	V99	Z11		Z03.3		S06.0X0A	S20.20XA	S30.0XXA	S60.211A	Z04.2
403	40	m	nein	1	0	0	0	0	0	1	S06.0X0A	S29.001A	S30.0XXA	S40.011A		Z03.3
404	77	m	nein	4	0	3	2	0	1	29	J93.9	S06.0X0A	S12.100A	S22.060A	S22.070A	S22.49XA		L89.19	S06.0X0A		B95.7	D69.58	E11.91	F05.0	G47.31	I10.91	I49.8	J96.00	L72.1	R60.0	S00.05XA	S06.5X0A	S11.84	S12.100A	S21.84	S21.84	S21.84	S22.060A	S22.070A	S22.49XA	S27.0XXA	U99.0	X59.9	Z03.8	Z11	Z92.2		S06.5X0A
405	21	f	nein	2	0	3	3	2	0	22	S06.6X0A		D62	F33.2	F60.31	J96.00	J98.1	M62.88	S06.6X0A	S06.0X0A	S21.85	S21.85	S22.050A	S22.080A	S27.0XXA	S27.1XXA	S27.321A	S31.83	S31.85	S31.85	S31.85	S31.85	S31.85	S32.010A	S32.020A	S32.030A	S32.10XA	S32.2XXA	S37.011A	S39.001A	S51.85	S52.121A	S81.84	S81.84	S82.401A	S82.891A	S91.85	S91.85	S91.85
406	9	m	nein	4	0	2	0	0	1	21	I61.9	S02.0XXA	S06.9X0A	S13.4XXA	S29.001A	S30.0XXA	S39.001A	S60.211A	S80.00XA		S06.0X0A	S06.4X0A		J96.00	S01.80XA	S02.0XXA	S06.4X0A	S27.0XXA	S27.321A	S30.0XXA	S39.001A	S60.211A	T13.05	U99.0	V99	Z04.1	Z11				S02.0XXA			S01.80XA	S02.0XXA	S06.0X0A	S06.4X0A	V99
407	57	m	nein	5	3	0	0	0	1	35	S06.0X0A	S06.2X0A	S06.6X0A			B37.1	B37.7	B37.88	B95.2	D68.4	E87.6	G00.8	G07	G93.1	G93.2	G96.0	H11.3	I10.91	I65.2	J15.6	J17.2	J69.0	J96.00	J96.01	R65.1	S00.10XA	S01.83XA	S01.80XA	S01.80XA	S01.80XA	S01.80XA	S01.80XA	S02.0XXA	S02.101A	S02.2XXA	S02.30XA	S02.400A	S04.011A	S04.011A
408	68	m	nein	0	0	0	3	0	0	9	S39.001A		S30.0XXA	S36.400A		K65.0	S36.400A	U99.0	V99	Z11				K65.0	R10.0	S36.400A		K65.0	S36.400A	W49.9	Z29.0		S36.400A
409	67	m	nein	0	0	4	0	0	2	20	S29.8XXA			S21.83	S27.2XXA		D68.33	D68.4	F10.2	I10.90	I25.11	I48.0	I50.12	S21.83	S21.88	S22.39XA	S27.2XXA	S27.331A	U69.12	W49.9	Z92.1	Z95.0		S21.83	S27.2XXA	S29.001A	Z95.0			B96.2	E78.5	S27.2XXA	S27.321A	U99.0	X59.9	Z11	Z22.3	Z27.8
410	6	f	nein	1	1	0	0	0	1	3	S00.85XA	S06.0X0A	S29.001A	S39.001A	S80.00XA		S06.0X0A		S00.95XA	U99.0	V99	Z03.3	Z03.8	Z11	Z23.5	Z27.1				S02.5XXA		S00.95XA
411	41	m	nein	1	0	0	0	2	2	9	S82.101A		M79.86	S06.0X0A	S06.0X0A	S20.20XA	S30.0XXA	S51.001A	S51.001A	S81.84	S82.101A	T79.8	U99.0	V99	Z04.1	Z04.2	Z11		V99	Z03.3		M71.82	S81.84	S82.101A			S82.101A
412	26	m	nein	1	0	0	0	0	1	2	S00.85XA	S06.0X0A		S06.0X0A		E87.2	F10.2	F11.1	F19.2	F41.0	S01.80XA	S06.0X0A	S06.0X0A	U99.0	X59.9	Z11				S01.80XA
413	23	m	nein	2	3	0	0	2	1	17	S02.2XXA	S02.30XA	S02.400A	S02.5XXA	S02.600A		S00.05XA	S00.81XA	S06.0X0A	S52.301A	S80.811A	U99.0	Z11		F10.0	F10.4	I10.91	J96.00	S02.400A	S06.6X0A	S06.0X0A	S15.001A	S51.85	S52.301A	T88.4	X59.9	Y84.9		S52.301A		S01.511A		S51.85	S52.301A				S02.2XXA	S02.30XA
414	31	m	nein	0	0	0	0	3	2	13	S45.101A	T65.9		S45.101A		R58		F19.0	S45.101A	S45.201A	T11.4	Y09.9		E87.2	F19.0	S45.101A	S45.201A	Y09.9				M62.23	M62.24		M62.23	M62.24	S46.201A	S51.001A	T80.1	U99.0	Y84.9	Z11	Z74.1		M62.23	M62.24		M62.24
415	25	m	nein	3	1	4	0	4	2	41	S06.0X0A	S11.90XA	S29.001A	S32.401A	S32.89XA	S39.001A	S42.471A	S52.501A	S61.001A	S81.001A	S82.401A	S92.001A	S92.301A		S06.0X0A	S30.0XXA		D62	E86	E87.0	I71.00	J96.01	S01.84XA	S01.84XA	S01.84XA	S02.0XXA	S02.2XXA	S02.600A	S11.021A	S11.90XA	S31.100A	S31.85	S31.85	S31.85	S32.10XA	S32.401A	S32.501A	S33.4XXA	S37.001A
416	65	f	nein	2	1	0	2	2	1	12	S01.90XA	S02.2XXA	S12.600A	S32.040A	S52.301A		S11.84	S12.600A	S12.600A		C44.3	D62	F10.2	F10.4	F17.2	G40.6	I10.91	J96.00	R47.0	S00.05XA	S01.80XA	S01.84XA	S02.2XXA	S11.84	S12.600A	S31.84	S31.84	S32.030A	S32.040A	S51.84	S52.301A	U99.0	X59.9	Z11	Z47.8		G40.6		S01.80XA
417	80	m	nein	0	0	3	2	1	0	14	S22.20XA	S22.49XA	S29.001A	S32.030A		S27.0XXA		E87.7	F05.8	F10.2	I10.90	J18.1	J90	J96.00	R52.2	S21.84	S21.84	S22.20XA	S22.49XA	S27.0XXA	S31.84	S32.030A	S61.84	S62.610A	U69.01	U99.0	W49.9	Z03.8	Z11	Z74.3
418	62	m	nein	4	0	3	2	1	1	29	S01.80XA	S02.101A	S02.101A		C18.8	D62	D65.0	D68.4	D69.58	D90	G62.0	G93.5	G93.6	J96.00	J96.01	S01.80XA	S02.101A	S06.2X0A	S06.2X0A	S06.5X0A	S06.6X0A	S06.0X0A	S15.001A	S21.84	S21.84	S21.84	S21.84	S22.060A	S22.070A	S22.080A	S22.49XA	S25.501A	S27.1XXA	S31.84	S31.84	S32.010A	S32.020A	S61.88	S63.101A
419	24	m	nein	1	2	0	0	2	1	9	S02.30XA	S02.400A	S06.0X0A	S29.001A	S32.010A	S39.001A	S52.121A		S01.84XA	S01.84XA	S02.30XA	S02.400A	S06.0X0A	S20.20XA	S30.0XXA	S31.84	S32.010A	S51.84	S52.121A	S80.811A	U99.0	Z11			S31.84	S32.010A			S51.84	S52.121A
420	8	f	nein	0	0	0	0	2	0	4	S42.401A		S41.84	S42.411A				S41.84	S42.411A		S41.84	S42.411A		S41.84	S42.411A		S41.84	S42.411A	U99.0	Z11
421	33	f	nein	1	1	0	0	2	1	6	S06.0X0A	S29.001A	S52.531A		S00.31XA	S06.0X0A	S20.20XA	S51.84	S52.531A		S51.84	S52.531A					M79.83	S01.84XA	S02.2XXA	S30.0XXA	S51.84	S52.531A	U99.0	X59.9	Z11	Z23.5	Z74.1			S52.501A
422	38	m	nein	0	0	0	0	0	2	4	S11.90XA	T65.9			S11.80XA			B18.2	E86	F19.0	F19.2	F32.2	J96.00	J96.01	S11.80XA	T79.7	U99.0	Z03.8	Z11
423	31	f	nein	0	0	2	0	0	1	5	J93.9	S11.90XA		S11.80XA	S27.0XXA	U99.0	Y09.9	Z11				S11.011A			J96.00	S27.0XXA		S11.80XA	S27.0XXA	Y09.9	Z23.5
424	22	f	nein	1	0	0	0	2	1	6	S06.0X0A	S13.4XXA	S29.001A	S39.001A	S42.001A	S80.00XA	S83.60XA		R41.2	S00.81XA	S06.0X0A	S13.4XXA	S20.20XA	S30.0XXA	S41.84	S42.001A	S80.00XA	S83.60XA	U99.0	V99	Z11		S06.0X0A						S00.411A	S41.84	S42.021A	Z46.7	Z74.1		S41.84	S42.021A
425	57	m	nein	1	0	1	0	0	1	3	S01.90XA	S06.0X0A	S13.4XXA	S22.39XA	S29.001A	S30.0XXA	S39.001A		S06.0X0A			S00.05XA	S01.00XA	S13.4XXA	S20.20XA	S21.84	S22.39XA	S30.0XXA	S30.0XXA	U99.0	V99	Z03.8	Z11
426	86	f	nein	1	0	0	0	0	1	2	S00.05XA	S01.00XA	S06.0X0A		E86	S06.0X0A	T68		D62	E11.90	E78.4	E87.2	F05.9	G40.2	I10.90	I48.0	N18.3	S00.05XA	S01.00XA	S06.0X0A	S06.0X0A	Z23.5	Z92.1			S00.05XA	S01.00XA					I63.4	S06.0X0A	S06.0X0A		M62.58
427	76	m	nein	3	0	2	0	2	0	17	S21.84	S22.080A	S22.080A		I10.90	R41.2	S06.6X0A	S06.0X0A	S21.84	S22.080A	S31.84	S32.10XA	X59.9	Z92.2	Z95.5			S06.6X0A		M62.40		M62.40		M62.40	S21.84	S22.080A	S31.84	S32.2XXA	U99.0	Z11	Z46.7	Z74.0	Z74.1		S22.080A
428	70	m	nein	4	0	0	0	0	0	16	J96.99		I61.5	J96.00	T17.5		E87.2	I61.5	J96.00	N42.8	S41.84	S42.211A	Z43.5	Z90.5	Z91.8						F07.0	I61.5	U99.0	Z11		M62.58
429	74	f	nein	2	2	3	0	0	0	17	S02.30XA		R55	S01.101A	S01.21XA	S05.00XA	S06.0X0A	S06.0X0A	S22.39XA	X59.9	Z23.5		D68.33	D68.4	E87.1	I10.90	J44.81	S00.10XA	S01.84XA	S02.30XA	S80.00XA	U69.12	U99.0	Z11	Z92.1		S05.10XA						S02.30XA	S21.84	S22.080A
430	89	m	nein	2	0	0	0	2	1	9	S06.0X0A	S29.001A	S40.011A	S80.811A		S06.0X0A	S06.0X0A	S20.20XA	S40.011A	S80.811A		E87.2	S06.0X0A	S06.0X0A	U99.0	V99	W49.9	Z11				R41.2	S00.05XA	S06.0X0A	S06.0X0A	S30.0XXA	S41.84	S43.101A	S70.10XA	S80.00XA	Z23.5	Z46.7	Z92.2
431	38	m	nein	4	0	0	0	0	1	17	H92.2	S02.101A	S06.0X0A		S06.0X0A		G93.88	R41.2	S00.401A	S01.80XA	S02.101A	S06.6X0A	S06.0X0A	U99.0	Z11					S01.80XA	S02.101A	U50.00			M62.58
432	29	m	nein	2	0	0	0	0	1	5	I60.9	S01.401A	S06.9X0A		S06.0X0A	U99.0	Z11		G40.2	R41.2	S01.80XA	S06.6X0A	S06.0X0A	V99			S06.0X0A				F10.1	S06.6X0A	S70.00XA	Z04.1
433	42	m	nein	2	0	0	0	0	0	4	S11.80XA		F10.2	F10.4	F17.2	I25.11	I25.20	R52.2	S11.80XA	Z92.2		S11.90XA			S11.90XA		S11.80XA	U99.0	Z11	Z23.5
434	48	f	nein	3	0	0	0	0	1	10	S06.0X0A		R41.2	S01.00XA	S06.6X0A	V99				S06.5X0A	S06.6X0A	U99.0	V99	Z11
435	59	m	nein	1	0	3	0	2	1	14	S06.0X0A		I10.90	I25.22	S00.10XA	S21.84	S22.49XA	S31.84	S32.401A	V99	Z92.2					S06.0X0A	S31.84	S32.401A	V99		L30.8	S21.84	S21.84	S22.49XA	S22.49XA	S27.0XXA	S27.1XXA	S31.84	S32.401A	U50.10	U99.0	Z04.2	Z04.2	Z11	Z74.0	Z74.1
436	27	f	nein	1	0	0	0	0	0	1	S06.0X0A	S29.001A	S39.001A		S06.0X0A		F44.88	F60.2	F68.1	J96.00	J98.4	R56.8	S06.0X0A	S29.8XXA	S39.001A	U99.0	Z11	Z29.0
437	36	m	nein	0	0	0	2	0	0	4	S21.90XA		S21.101A	S31.100A	U99.0	Y09.9	Z11		E66.02	K42.9	S31.100A				E66.82	K42.9	S31.100A
438	72	m	nein	1	0	0	0	0	1	2	S01.00XA	S06.0X0A	S29.001A			J96.00			F10.0	I10.90	S00.05XA	S06.0X0A	S20.20XA	S30.0XXA	S70.00XA	S80.00XA	U99.0	X59.9	Z11	Z23.5	Z92.1
439	59	m	nein	1	0	0	0	0	1	2	F10.0	F10.0		M54.99	M54.99	T09.05	T09.05	Z76.9	Z76.9
440	31	f	nein	0	0	2	0	0	0	4	T14.1		S26.90XA	S27.0XXA	Z23.5		F20.0	F32.3	S21.83	S27.0XXA	T51.0					S27.0XXA
441	65	m	nein	2	0	0	0	0	1	5	S06.0X0A	U99.0	Z11	Z23.5			F10.2	F17.2	S01.80XA	S06.0X0A	S20.20XA	S30.0XXA	V99		S06.0X0A		I10.00	K08.88	S06.0X0A	S06.2X0A	V99
442	35	f	nein	1	2	3	0	2	0	17	S06.9X0A	S29.001A	S32.401A	S32.89XA	S39.001A	S82.101A	S92.101A		S06.9X0A	S29.001A	S39.001A		D62	F19.2	I80.1	S01.85XA	S02.30XA	S21.85	S22.49XA	S27.0XXA	S27.60XA	S31.85	S32.401A	S71.85	S73.011A	S80.10XA	S81.85	S81.85	S82.201A	S83.101A	S91.85	S91.85	S92.101A	U99.0	Z03.8	Z11
443	6	m	nein	3	0	2	0	2	1	17	I60.9	S06.0X0A	S06.5X0A	S27.321A	S29.001A	S39.001A	S42.001A		S06.0X0A		J96.00	K59.09	R11	S06.0X0A	S06.330A	S06.5X0A	S06.6X0A	S27.321A	S29.001A	S30.0XXA	S39.001A	S40.011A	S41.84	S42.001A	U99.0	V99	Z04.1	Z11
444	60	m	nein	1	1	0	0	3	0	11	S06.0X0A	S29.001A	S52.201A	S72.401A		S06.0X0A	S06.0X0A	V99	Z23.5		F11.2	I74.5	S00.10XA	S01.84XA	S02.2XXA	S51.84	S52.201A	S71.84	S72.401A	S81.84	S82.001A	Z47.8	Z51.83	Z86.1	Z96.64					S71.84	S72.401A				S52.201A	S62.211A	S72.401A		J18.8
445	21	m	nein	1	0	0	0	0	1	2	S01.90XA	T00.9		S01.80XA	V99	Z23.5			F12.1	F14.1	F14.4	S06.0X0A	S06.0X0A	S30.0XXA	S30.810A	S70.00XA	S80.811A	Z04.3
446	30	f	ja	4	1	5	5	4	2	66	T07			S06.0X0A		E87.0	E87.6	J96.00	S00.95XA	S01.85XA	S01.85XA	S02.0XXA	S02.101A	S06.1X0A	S06.5X0A	S06.6X0A	S06.0X0A	S11.85	S12.100A	S21.85	S21.85	S22.060A	S22.070A	S27.0XXA	S27.321A	S31.84	S31.84	S31.84	S31.84	S32.040A	S32.050A	S32.10XA	S32.501A	S36.113A	S41.85	S41.85	S42.011A	S42.211A	S70.00XA
447	75	m	ja	5	0	3	0	2	0	38	I62.9	S02.0XXA	S02.101A	S06.0X0A	S13.4XXA	S27.321A	S29.001A	S39.001A	S42.001A	S42.301A		S06.0X0A	S29.001A			D62	E86	J96.00	J98.1	S00.05XA	S01.83XA	S01.83XA	S01.80XA	S02.0XXA	S06.1X0A	S06.2X0A	S06.330A	S06.5X0A	S06.6X0A	S06.0X0A	S20.20XA	S21.83	S21.88	S22.49XA	S27.1XXA	S36.118A	S41.85	S42.101A	U99.0
448	71	m	nein	5	3	4	0	2	0	50	S02.400A	S06.5X0A	S22.49XA		S06.0X0A	S06.5X0A	X59.9		A49.0	D62	D68.4	D69.58	E13.90	E51.8	E86	E87.2	E87.6	F10.0	F10.2	G40.3	G81.0	G93.5	G96.0	H65.9	I10.01	I46.0	I47.1	I48.0	I50.14	I63.5	I95.8	J69.0	J90	J96.00	J96.01	J98.1	K31.88	K59.02	Q21.1
449	58	m	nein	1	0	0	0	0	1	2	S01.00XA	S06.0X0A	T51.9		S06.0X0A		F10.0	F10.2	J69.0	S01.00XA	S06.0X0A	S06.0X0A	U99.0	X59.9	Z03.8	Z11
450	44	m	nein	1	0	0	0	0	0	1	T43.9		F10.0	F10.2		S06.0X0A	S06.0X0A	S29.001A	S30.0XXA	U99.0	Y09.9	Z11	Z29.0
451	49	m	nein	3	1	1	0	0	1	11	S06.0X0A	S12.000A			S06.0X0A	S06.0X0A		E51.9	F10.0	F10.2	F10.6	G32.8	G41.0	J96.00	S00.05XA	S01.84XA	S01.84XA	S02.101A	S02.2XXA	S21.84	S22.39XA	U99.0	Z03.8	Z11		G40.2	S06.0X0A	S06.0X0A					D48.5	S00.451A	S01.84XA	S02.101A	S20.20XA	S30.0XXA	Z46.7
452	36	m	nein	3	1	0	0	0	2	14	S02.2XXA	S06.0X0A	S06.5X0A	S51.001A	T65.9		S06.0X0A		S02.2XXA			J96.00	S01.84XA	S02.2XXA	S06.5X0A	S51.001A	U99.0	Y09.9	Z03.8	Z11			S51.001A
453	68	m	nein	5	0	0	3	0	1	34	S01.00XA	S06.0X0A	S06.5X0A	S32.030A	S62.600A	T68		S01.00XA	S06.0X0A		D62	E13.90	E51.9	E86	E87.1	E87.6	F10.2	F10.4	I63.8	I95.8	M62.80	M79.84	S06.5X0A	S21.84	S21.84	S22.080A	S22.49XA	S31.84	S31.84	S31.84	S32.010A	S32.020A	S32.030A	S61.84	S62.600A	T14.8	T68	U99.0	Z03.8
454	45	m	nein	4	0	0	0	0	1	17	S01.90XA	S06.0X0A		S01.90XA	S06.0X0A	U99.0	Z11		E51.8	F10.0	J96.00	S01.83XA	S01.80XA	S02.0XXA	S06.6X0A	S06.0X0A	S08.0XXA				S02.0XXA		S01.80XA	S02.0XXA
455	64	f	nein	1	0	3	0	4	0	26	S06.0X0A	S22.9XXA	S30.0XXA	S32.89XA	S42.001A		S31.85	S32.401A	S32.401A		S06.0X0A	S21.85	S22.49XA	S30.0XXA	S31.85	S32.10XA	S32.401A	U99.0	V99	W49.9	Z11	Z88.0			S31.85	S32.401A	V99	W49.9				S32.10XA	S42.031A			E87.6	J45.9	L40.5	M07.30
456	61	m	nein	4	1	1	0	2	1	21	G93.88	S01.84XA	S02.101A	S06.5X0A	S12.600A		S06.0X0A		S01.83XA	S06.0X0A		D69.58	G93.88	S01.84XA	S02.101A	S05.8X1A	S06.5X0A	S06.6X0A	S11.84	S12.600A			S02.2XXA			I10.90	R04.0	R42	S00.10XA	S01.00XA	S01.84XA	S02.2XXA	S04.011A	S11.84	S12.600A	S20.20XA	S21.84	S22.39XA	S30.0XXA
457	87	f	nein	1	0	0	0	0	2	5	D64.9	R41.2	S06.0X0A	S50.811A		S06.0X0A		D64.9	E86	R41.2	S06.0X0A	S06.0X0A	S50.811A						B95.0	B95.2	B96.2	E87.2	G41.0	I26.9	I63.8	L97	M62.80	N39.0	R60.0	S00.211A	S06.0X0A	S06.0X0A	S06.0X0A	U99.0	X59.9	X59.9	Z03.4	Z11	Z23.5
458	54	m	nein	1	0	3	0	0	1	11	K29.5	K76.0	S22.49XA	Z03.3		S06.0X0A	S21.84	S22.49XA		K29.5	K76.0	S06.0X0A	S21.84	S22.49XA	V99	W49.9				S20.20XA	S21.84	S22.49XA	S30.0XXA	S80.00XA	S80.811A	U99.0	Z11	Z23.5
459	51	m	nein	0	0	0	0	4	3	25	I73.9	S71.88	S72.8X1A	S75.001A	T14.1		S72.301A	S75.001A	T14.1		D62	E86	E87.2	J96.00	J96.01	S70.00XA	S71.101A	S71.89	S72.301A	Y09.9			S70.00XA	S71.101A	S71.89	S72.8X1A	S75.001A	W64.9			S61.001A	S71.89	S72.301A	W49.9			S72.461A
460	77	m	nein	3	2	0	0	0	2	17	S00.10XA	S01.80XA	S06.4X0A	S06.5X0A	S08.0XXA	S12.9XXA	S40.011A	S40.811A	S50.00XA	S50.811A	S80.00XA	S90.00XA		D68.8	S06.0X0A	U69.12		D68.33	S00.10XA	S01.80XA	S01.85XA	S01.85XA	S02.30XA	S02.400A	S06.4X0A	S06.5X0A	S08.0XXA	S11.85	S11.85	S12.300A	S12.400A	S40.011A	S40.811A	S50.00XA	S50.811A	S80.00XA	S90.00XA	X59.9
461	68	f	nein	1	0	0	0	2	1	6	S01.00XA	S06.0X0A	S41.84	S42.211A		S41.84	S42.211A		S06.0X0A			E03.8	L27.0	S00.85XA	S41.84	S42.211A	U99.0	X59.9	Y57.9	Z11	Z23.5	Z74.1	Z92.2		S41.86	S42.211A
462	57	f	nein	1	0	0	0	0	1	2	R41.2	S00.05XA	S01.00XA	S06.0X0A	S20.20XA	S30.0XXA	U99.0	V99	Z04.2	Z11		S06.0X0A			S06.0X0A
463	37	f	nein	3	2	0	0	0	1	14	S01.00XA	S02.101A	S06.0X0A	S12.600A		S00.10XA	S01.00XA	S01.84XA	S01.84XA	S02.101A	S02.2XXA	S06.0X0A	S11.84	S12.600A	U99.0	Z11	Z46.7		S01.84XA	S02.101A						S00.10XA	S11.84	S12.600A	S20.20XA	S30.0XXA	S40.011A	S90.00XA
464	18	m	nein	0	0	3	2	2	1	17	J94.2	S21.90XA	S25.501A		S21.83	S27.1XXA	T14.1		S21.90XA		S21.83	S21.87	S22.49XA	S25.501A	S27.1XXA	S27.331A	S31.83	S36.020A	S50.00XA	S51.001A	S54.20XA	T14.1	T79.7	Y09.9		S21.83	S21.90XA	S27.1XXA	S50.00XA	S54.20XA	T14.1				S21.83	S27.1XXA	U99.0	Z11
465	missing	m	nein	1	0	0	0	2	0	5	G40.9	S06.0X0A	S62.610A	T65.9		G40.3	S06.0X0A	S06.0X0A	T65.9	X59.9	Z23.5		E86	F10.2	F10.3	F17.2	K70.0	R11	S00.10XA	S06.0X0A	S61.84	S62.610A	U99.0	Z11
466	65	m	nein	1	0	0	0	0	1	2	S06.0X0A	T51.9			S06.0X0A		F10.0	F10.2	F45.8	S06.0X0A	U99.0	Z03.8	Z11		S06.0X0A
467	60	m	ja	3	1	4	2	5	1	50	J93.9	S13.4XXA	S29.001A	S39.001A	S72.101A	S92.201A		L89.10	S06.0X0A	S08.0XXA	S29.001A		D62	D65.0	D68.4	D69.58	E13.90	E87.5	I10.90	I26.9	I46.0	J96.00	J96.01	J98.1	N17.93	R04.8	R57.1	R99	S00.05XA	S01.85XA	S01.85XA	S01.85XA	S01.85XA	S02.101A	S02.2XXA	S02.30XA	S02.400A	S06.0X0A	S06.2X0A
468	54	m	nein	2	0	0	0	0	1	5	I62.9	S06.0X0A	S13.4XXA	S29.001A	S39.001A		S06.0X0A		R41.2	S01.00XA	S06.0X0A	S13.4XXA			S01.00XA			S00.10XA	S06.0X0A	S20.20XA	S30.0XXA	U99.0	V99	Z04.2	Z11	Z23.5
469	56	m	nein	1	0	0	0	0	1	2	S06.0X0A	Z04.2		S06.0X0A					I10.91	R93.3	S00.81XA	S00.85XA	S06.0X0A	S13.4XXA	S20.20XA	S30.0XXA	U99.0	Z11	Z23.5
470	36	m	nein	1	1	0	0	0	1	3	S01.311A	S01.90XA	S06.0X0A		S01.311A	S06.0X0A	U99.0	Z11			F17.2	S01.301A	S01.301A	S06.0X0A	S20.00XA	S29.001A	Y09.9				S01.301A	S01.301A		S01.301A
471	14	m	nein	2	0	0	0	2	1	9	R40.2	S06.0X0A	S43.101A		S43.101A		S06.0X0A	S06.0X0A	S41.84	S43.101A	S43.301A	S50.00XA	S90.811A				S41.84	S42.201A	S43.101A	U99.0	Z11	Z46.7			S41.84	S42.201A
472	37	m	nein	2	1	2	0	0	1	9	S06.0X0A	S12.100A	T51.9		S01.101A	S01.84XA	S02.2XXA	S06.0X0A	S11.84	S11.84	S12.500A	S12.600A	S21.84	S22.010A	U99.0	Z11		F10.2	F10.3	S06.0X0A		H10.2	S01.101A						H10.2	S06.0X0A	S20.20XA	S30.0XXA	S50.00XA	Z46.7
473	34	m	nein	3	0	0	0	2	1	14	I72.0	S01.90XA	S06.0X0A	S42.011A		F10.0	I72.0	S01.00XA	S06.0X0A	S41.84	S42.011A	U99.0	Z11			S41.84	S42.011A				S20.20XA	S30.0XXA	S41.84	S42.011A	S60.811A	S80.811A	Z23.5	Z46.7		S41.84	S42.021A
474	19	f	nein	1	0	0	2	0	1	6	R31	S37.001A		S06.0X0A	S37.001A	U99.0	Z11		F10.0	F10.2	S37.001A	S37.011A		S06.0X0A				R31	S06.0X0A	S37.011A	S80.00XA	S80.811A
475	33	m	nein	3	0	4	2	3	2	34	S12.9XXA	S22.000A	S22.5XXA	S27.0XXA	S27.1XXA	S32.810A	S36.112A	S82.301A		I46.0	U69.13		A02.2	B96.2	D62	D65.0	D68.4	D69.58	E13.90	E86	E87.3	E88.0	F10.2	F10.4	F20.8	I26.9	J15.1	J15.5	J96.00	J96.01	K56.0	M90.26	N17.93	R13.9	S20.00XA	S21.83	S21.86	S21.86	S21.86
476	76	f	nein	2	0	0	0	0	1	5	S01.80XA	S06.0X0A	S06.9X0A	T00.9		F03	R13.0	R15	R26.3	R32	S11.84	S12.100A	U99.0	Z11	Z74.3	Z99.3				B96.2	E53.8	N39.0	S11.84	S12.100A	U81.20	Z46.7	Z74.0	Z74.1
477	68	m	nein	4	1	3	2	0	1	29	I60.9	S06.0X0A	S06.5X0A	S22.49XA	S32.020A	S32.030A	S39.001A		S06.0X0A		C41.02	C79.3	G40.8	J96.00	R41.2	S01.84XA	S02.2XXA	S06.5X0A	S06.6X0A	S21.84	S22.49XA	S27.0XXA	S31.84	S31.84	S32.020A	S32.030A				G40.8	I10.90	S20.20XA	S30.0XXA	S31.84	S32.020A	S80.00XA	S80.811A	U99.0	Z11
478	86	m	nein	2	1	0	0	0	1	6	S02.400A		S06.0X0A		I25.13	I48.2	R41.2	S00.85XA	S01.84XA	S02.400A	S06.6X0A	S06.0X0A			S00.85XA		S06.0X0A				R29.6			D62	E03.9	I10.90	I35.0	I35.2	I50.13	I71.4	I72.3	I95.8	J44.91	J69.0	J90	J96.00	M62.50	R26.8	S01.80XA
479	94	f	nein	2	2	5	3	5	1	59	J94.2	S02.30XA	S22.5XXA	S32.10XA	S32.810A	S36.020A	S37.10XA	S37.23XA	S42.001A	S82.001A	S82.101A	S82.891A	S92.001A		S31.85	S32.10XA	S32.89XA	T68		A41.1	B37.1	B37.7	D62	D65.0	D68.4	D69.58	D73.5	E87.2	E87.5	E88.0	I10.90	I35.1	I48.0	I77.1	J15.5	J15.6	J17.2	J90	J96.00
480	57	m	nein	2	0	0	0	2	0	8	I60.9	S42.001A		R41.2	S06.0X0A	S06.6X0A	S41.84	S42.021A	U99.0	V99	Z11		S06.6X0A				S41.84	S42.021A	Z46.7		S41.84	S42.021A	V99
481	56	m	nein	1	0	0	2	0	2	9	S06.0X0A	S29.001A	S36.112A	S39.001A	S60.811A	S80.00XA	S90.111A		S00.31XA	S06.0X0A	S20.20XA	S30.0XXA	S36.112A	S60.811A	S80.00XA	S90.111A	U99.0	V99	Z11		I10.90	S36.112A	V99		S06.0X0A			E03.8	E10.90	S20.20XA
482	38	f	nein	1	0	0	0	0	0	1	S06.0X0A	S29.001A	S39.001A		S06.0X0A		R41.1	R41.2	S06.0X0A	S06.0X0A						O09.3	Z34
483	59	m	nein	1	2	0	0	0	1	6	S02.0XXA	S06.0X0A		S01.101A	S01.80XA	S05.00XA	S06.0X0A		F10.0	S00.10XA	S01.84XA	S02.400A	S06.0X0A	S06.0X0A	U99.0	X59.9	Z11			S01.80XA	S02.400A				E11.91	I10.90	S02.30XA		S02.30XA	S02.400A
484	59	m	nein	2	0	3	2	4	0	29	S06.0X0A			D62	D65.0	D68.4	D69.58	E83.38	F10.2	J96.00	K55.8	K56.0	K70.3	R57.1	S06.6X0A	S06.0X0A	S21.84	S21.84	S22.31XA	S22.49XA	S31.84	S31.84	S31.84	S32.010A	S32.401A	S32.501A	S35.50XA	S36.892A	U69.11	U69.11	X59.9	Y69		S32.401A	S35.50XA				S31.84
485	80	m	ja	0	0	3	0	0	1	10	S27.0XXA	T14.8			L89.14	L89.26	S22.49XA	X59.9		A41.0	D41.0	E11.90	E66.00	E78.5	E79.0	E86	E87.0	E87.6	F05.8	G40.9	H91.1	I10.91	I25.16	I49.8	I69.3	I71.2	I95.8	J15.0	J15.2	J18.2	J44.89	J96.01	J98.1	M62.50	M93.80	N17.99	R13.9	R34	R40.0
486	56	m	nein	2	0	0	0	0	2	5	S06.0X0A	U99.0	Z11		I20.8	S01.00XA	S06.6X0A	S06.0X0A	S51.001A	X59.9		S06.6X0A				S06.6X0A	S06.0X0A	X59.9
487	38	m	nein	0	0	0	1	0	0	1	B17.1	F32.2	S31.100A		F11.2	F14.2	S31.100A	U99.0	X84.9	Z03.8	Z11	Z51.83		S31.100A		Z91.8
488	29	f	nein	0	1	0	2	2	0	9	S31.100A	T14.1		S31.100A	T14.1	W64.9	Y09.9		F17.2	K66.0	S01.311A	S01.80XA	S21.101A	S21.201A	S31.100A	S71.101A				S01.311A				K66.0	S01.311A	S01.80XA	S21.101A	S21.201A	S31.100A	S71.101A		B99	S20.20XA	S31.100A	S41.101A	U99.0	Z11
489	61	m	nein	1	0	0	0	2	0	5	C13.8	S06.0X0A	S29.001A	S39.001A			S06.0X0A		I10.90	R41.2	S06.0X0A	S06.0X0A	V99	Z86.7	Z92.1			S00.05XA	S06.0X0A	U99.0	Z11
490	14	f	nein	1	0	0	0	2	0	5	S06.0X0A		S06.0X0A	S06.0X0A	S41.84	S42.021A	V99				S20.20XA	S30.0XXA	S41.84	S42.021A	U99.0	Z11
491	64	f	nein	1	1	0	0	2	0	6	S06.0X0A	S52.001A	S53.101A		S06.0X0A		I10.90	S00.10XA	S51.85	S52.271A	Z88.0		S00.10XA			S51.85	S51.85	S52.001A	S53.101A	V99					E03.8	H11.3	I72.6	S20.20XA	S30.0XXA	S51.85	S52.271A	S80.10XA	U99.0	Z11	Z23.5
492	71	f	nein	0	2	0	0	0	1	5	G40.9	I63.8		G40.2	I63.8	R41.2	S01.80XA	S01.84XA	S02.2XXA	X59.9		G40.9					T14.1		E11.90	E78.0	G40.9	I10.90	I63.8	I95.1	K76.0	R91	U99.0	Z11				M62.58			I63.8		I63.8
493	52	m	nein	4	0	0	0	2	1	21	S02.101A	S06.2X0A	S29.001A	S39.001A	S42.001A		S06.2X0A	S06.0X0A	V99		E86	F10.0	H92.2	I49.8	R11	R41.2	S01.83XA	S01.80XA	S02.101A	S06.2X0A	S06.5X0A	S29.001A	S39.001A	S41.84	S42.021A				S01.83XA	S06.2X0A	U99.0	Z11
494	42	m	nein	1	0	0	0	0	1	2	S01.00XA	S06.0X0A	T65.9		J17.0	J85.1	S01.00XA	T65.9		F10.2	J69.0	J96.01	S06.0X0A	S06.6X0A	S06.0X0A	X59.9						B96.3	E46	E87.2	E87.6	F10.4	J14	J17.0	J85.1	N17.91	R56.8	R65.1	U99.0	Z03.0	Z11	Z29.0
495	82	m	ja	4	0	0	0	0	1	17	I60.9	S02.0XXA	S02.101A	S06.5X0A			S06.5X0A	S06.0X0A	X59.9		D68.4	H92.2	I10.90	I48.0	J96.00	S01.83XA	S01.80XA	S01.80XA	S02.0XXA	S02.101A	S06.2X0A	S06.330A	S06.5X0A	S06.6X0A	S06.0X0A	S06.0X0A	S06.0X0A	U69.12	U99.0	Z03.8	Z11
496	39	m	nein	3	1	0	0	0	1	11	S01.21XA	S06.0X0A	S80.811A	U99.0	V99	Z11		S06.0X0A					S01.80XA	S01.84XA	S02.2XXA	S11.84	S12.400A	S12.500A	U99.0	Z04.1	Z04.2	Z11					S02.2XXA	S11.84	S12.400A	S13.160A	V99
497	20	m	nein	3	0	0	0	0	1	10	I60.9	S06.0X0A		I60.8	S06.0X0A	S06.6X0A		J96.00	J96.01	S06.6X0A	S06.0X0A			S00.81XA				F10.0	F10.3	S00.81XA	S01.80XA	S06.0X0A	S06.6X0A	U99.0	Z11
498	12	f	nein	0	0	0	0	3	2	13	S71.88	S72.451A	S82.201A		D64.8	E86	E87.2	H53.2	J96.00	R11	S05.10XA	S71.88	S72.451A	U99.0	V99	Z04.1	Z11	Z23.5	Z48.8	Z74.0				S05.10XA	S71.88	S72.451A	S82.201A	V99			F43.2	S71.88	S72.451A	S72.451A	S81.84	S82.201A	S82.201A	Z29.8
499	36	m	nein	3	0	4	3	3	0	34	S06.0X0A		S06.0X0A		E86	E87.6	J96.00	S06.5X0A	S06.6X0A	S06.0X0A	S21.84	S21.84	S22.49XA	S22.5XXA	S27.1XXA	S36.020A	S41.84	S42.101A	S72.451A	V99			S06.2X0A	S06.5X0A	S06.6X0A	S06.0X0A	S21.84	S21.84	S22.49XA	S22.5XXA	S27.1XXA	S36.020A	S41.84	S42.101A	S72.451A	V99
500	52	m	nein	3	0	2	3	4	1	34	I60.9	S06.0X0A	S22.21XA	S29.001A	S32.010A	S32.050A	S32.89XA	S36.020A	S36.020A	S37.898A	S39.001A		I60.9	S06.0X0A	S22.21XA	S29.001A	S32.010A	S32.050A	S32.89XA	S36.020A	S36.020A	S37.898A	S39.001A		E51.8	E86	E87.2	E87.6	F10.2	S06.5X0A	S21.83	S26.00XA	S29.8XXA	S31.84	S31.84	S31.84	S31.84	S32.010A	S32.050A
501	68	m	nein	0	0	3	0	0	1	10	J98.2	S21.83	S21.90XA	S25.90XA	S25.90XA	S26.90XA	S27.2XXA	S27.892A		D62	E86	F32.2	J96.01	J98.1	S27.2XXA	S27.892A	U99.0	Z03.8	Z11					S27.1XXA
502	46	m	nein	3	0	0	3	2	2	24	I60.9	S32.020A	S51.001A	S60.811A	S70.00XA	S81.001A	S90.811A		S06.6X0A	V99		B96.2	E23.2	E87.1	E87.2	E87.6	G93.2	G93.6	G96.8	I97.89	J15.6	J96.00	M62.80	R47.1	R48.2	S06.2X0A	S06.5X0A	S06.6X0A	S06.0X0A	S31.84	S31.84	S32.020A	S32.10XA	S51.001A	S81.801A	S86.801A	U69.01	U99.0	Z11
503	79	f	ja	5	1	3	2	3	1	43	I60.9	J93.9	R58	S02.101A	S06.9X0A	S22.49XA	S29.001A	S39.001A	S72.8X1A		I60.9	J93.9	R58	S02.101A	S06.9X0A	S22.49XA	S29.001A	S39.001A	S72.8X1A		D62	D65.0	D68.4	D69.58	I46.9	R57.1	S00.05XA	S01.83XA	S01.80XA	S01.80XA	S01.80XA	S02.0XXA	S02.101A	S02.600A	S06.0X0A	S06.5X0A	S06.6X0A	S06.0X0A	S21.86
504	77	m	ja	5	3	4	2	4	1	57	I60.9	S02.0XXA	S02.0XXA	S06.2X0A	S06.4X0A	S06.5X0A	S22.49XA	S32.040A	S32.89XA	S42.001A	S82.891A			S06.0X0A		E86	I95.8	J96.00	J96.01	S00.05XA	S01.83XA	S01.80XA	S01.80XA	S01.80XA	S02.0XXA	S02.101A	S02.400A	S06.0X0A	S06.1X0A	S06.2X0A	S06.2X0A	S06.4X0A	S06.5X0A	S06.6X0A	S06.0X0A	S06.0X0A	S06.0X0A	S06.0X0A	S06.0X0A
505	3	m	nein	1	0	0	0	0	1	2	S06.0X0A	S29.001A	S39.001A		S06.0X0A	S29.001A	S39.001A		S00.05XA	S00.411A	S06.0X0A	S70.10XA	U99.0	V99	Z04.1	Z11				S06.0X0A	Z03.3	Z03.8
506	49	m	nein	1	0	0	0	4	1	18	S32.89XA	S42.201A		S06.0X0A	S31.84	S32.10XA	S32.89XA	S42.201A		S31.84	S32.10XA				S32.89XA			S20.20XA	S30.0XXA	S31.84	S31.84	S32.10XA	S32.501A	S40.811A	S41.84	S42.211A	S50.811A	S80.811A	U99.0	V99	Z11	Z46.7	Z74.0	Z74.1			S39.001A	S42.211A
507	38	m	nein	5	0	3	0	2	0	38	S12.400A	S12.500A	S12.600A	S14.101A	S27.321A	S62.600A		S12.400A	S12.500A	S12.600A	S14.101A	S14.76	S27.321A	S62.600A		B00.8	E86	F41.0	I10.90	J96.00	S11.84	S11.84	S11.84	S12.400A	S12.500A	S12.600A	S51.85	S52.301A	S81.84	S81.84	S82.841A	S82.891A	T84.20	U99.0	Z03.8	Z11	Z43.0	Z95.80
508	45	m	nein	1	0	2	0	0	1	6	S21.84	S22.39XA	S27.0XXA	S27.321A	S50.811A	S60.811A	T79.7	V99			S20.20XA	S27.0XXA	S30.0XXA	U99.0	Z04.2	Z11	Z23.5
509	31	m	nein	1	0	3	3	3	1	27	J93.9	J94.2	S06.0X0A	S22.49XA	S29.001A	S32.810A	S39.001A	S51.001A	S62.600A	S72.301A	S82.891A	S85.001A		S06.0X0A		D62	E87.7	J96.00	J96.01	J98.1	R18	R60.1	S01.80XA	S21.83	S21.83	S21.88	S22.49XA	S27.0XXA	S27.1XXA	S27.321A	S27.60XA	S27.892A	S29.001A	S31.83	S31.85	S31.85	S32.010A	S32.020A	S37.30XA
510	65	m	nein	4	0	0	0	0	0	16	I62.9	S02.101A	S06.0X0A		I62.9	S06.2X0A		R41.2	S01.80XA	S02.101A	S06.0X0A	S06.0X0A	V99					I10.90	S06.2X0A	S06.0X0A	U99.0	Z11
511	51	f	nein	1	0	0	0	0	0	1	S29.001A	S39.001A			S20.20XA	S39.001A		S20.20XA			F43.0	S06.0X0A	S10.85XA	S20.20XA	S30.0XXA	S30.0XXA	U99.0	Z11
512	29	f	nein	2	2	0	0	0	1	9	S01.511A	S01.80XA	S06.0X0A	U99.0	W64.9	Z11		S01.85XA	S02.600A		S02.69XA	S02.80XA	S06.0X0A			S02.400A	S02.5XXA	S02.600A	S03.2XXA			S02.400A	S02.5XXA	S02.600A	S03.2XXA
513	77	f	ja	3	0	5	5	4	0	66	D62	D65.0	D68.4	J80.03	N17.83	R57.0	R57.1	S00.05XA	S06.0X0A	S06.5X0A	S06.6X0A	S06.0X0A	S27.0XXA	S27.321A	S36.032A	S36.116A	S36.892A	S37.061A	T14.5	U69.12	U69.12	U99.0	Z03.8	Z11		S06.0X0A			R57.9	S31.83	S36.09XA		J96.99	R19.80	T80.8
514	20	f	nein	1	0	0	0	0	1	2	S06.0X0A		S06.0X0A		A56.0	I10.90	O10.0	S06.0X0A	S70.00XA	V99	Z87.8					O09.2	S06.0X0A	S11.84	S13.20XA	S20.20XA	S30.0XXA	S50.811A	U99.0	Z11	Z34
515	2	f	nein	2	0	0	0	0	0	4	S00.05XA	S06.0X0A	S06.310A	S06.810A	U99.0	X59.9	Z04.3	Z11							S06.0X0A	S06.310A	S06.810A	X59.9
516	43	m	nein	0	0	0	4	5	2	45	S20.20XA	S32.810A	V99			S31.84	S32.810A		D62	D65.0	D68.4	D69.58	E87.0	I97.89	J95.2	R57.1	S33.4XXA	S37.23XA	T79.5	U69.12	U69.12	U99.0	Z11	Z27.8		S37.23XA	S37.898A	T14.05		S32.810A	S33.4XXA	S37.23XA	T79.69	T79.69		S31.85	S32.810A	S37.23XA	S37.23XA
517	25	m	nein	2	0	0	0	0	1	5	S06.0X0A	S06.0X0A		S06.0X0A	S06.0X0A	S50.811A	S70.10XA				S06.0X0A	S06.0X0A	S20.20XA	S30.0XXA	U99.0	Z04.2	Z11
518	38	m	nein	4	3	2	0	3	0	34	S06.0X0A	X59.9		A41.1	B44.1	D62	D68.4	E13.90	E23.2	E87.6	F05.0	F06.8	G93.2	G96.1	G96.8	I66.4	I67.80	I97.89	J15.0	J15.5	J17.2	J96.00	R65.0	S01.83XA	S01.80XA	S01.80XA	S01.80XA	S01.80XA	S02.0XXA	S02.101A	S02.2XXA	S02.400A	S06.0X0A	S06.2X0A	S06.4X0A	S06.5X0A	S06.6X0A	S06.0X0A	S13.4XXA
519	21	m	nein	1	1	0	0	1	1	3	S01.80XA	S06.0X0A	S66.401A		S06.0X0A			F10.0	S01.80XA	S06.0X0A	S06.1X0A	S66.401A	U99.0	X59.9	Z11		S01.80XA	S06.1X0A			S00.10XA	S01.101A	S01.511A	S01.84XA	S02.5XXA	S06.0X0A	S20.20XA	S30.0XXA	Z23.5
520	57	m	nein	0	0	0	0	2	0	4	S06.0X0A	S82.301A		S06.0X0A	S81.84	S82.301A		S81.84	S82.301A				S82.301A		S81.84	S82.301A	U99.0	Z11	Z46.7
521	56	m	nein	1	0	0	0	0	1	2	S06.0X0A	S29.001A	S39.001A		F10.0	S06.0X0A	S29.001A	S39.001A	X59.9		F10.4	K56.4	S01.401A	S01.90XA	S06.0X0A	S06.0X0A
522	14	m	nein	0	0	0	0	0	1	1	T65.9		F10.0	F13.1	F15.1	S01.00XA	T51.9		E86	R40.2	S00.01XA	S00.10XA	S01.00XA	S20.20XA	S80.811A	T51.9	T68	U99.0	Z03.6	Z11	Z92.2
523	37	m	nein	0	0	0	2	2	1	9	S32.010A	S82.301A		S81.85	S82.301A		F15.0	F15.2	F20.0	S31.85	S32.010A	S81.85	S82.301A	U99.0	X59.9	Z03.8	Z11			S82.301A					S81.84	S82.891A
524	23	m	nein	1	0	0	0	0	1	2	S06.0X0A	S29.001A	S39.001A		S06.0X0A	S20.20XA	S30.0XXA		S06.0X0A			S00.81XA	S06.0X0A	U99.0	Z11
525	73	m	nein	1	0	0	0	0	0	1	S06.0X0A	S29.001A	S39.001A		S06.0X0A	S29.001A	S39.001A		I10.90	S06.0X0A	U99.0	V99	Z03.8	Z11
526	55	f	nein	4	1	0	0	0	0	17	I60.9	S02.0XXA	S02.101A		S06.0X0A	S06.0X0A	U99.0	V99	Z11		F06.8	I10.91	S01.80XA	S01.80XA	S02.0XXA	S02.101A	S06.1X0A	S06.2X0A	S06.6X0A									S06.6X0A	U52.1				M62.58
527	78	m	nein	1	0	3	0	0	1	11	S06.0X0A	S22.49XA	S27.0XXA	S29.001A	S39.001A		S06.0X0A	S29.001A		S21.85	S22.49XA	S27.0XXA	T79.7	V99			E03.8	E11.90	G47.38	I10.00	S20.20XA	S27.0XXA	U99.0	Z11	Z23.5
528	43	m	nein	1	2	0	0	0	1	6	L89.00	L89.14	S06.0X0A		B00.8	B37.1	B99	D68.4	D69.58	E13.90	E51.8	E86	E87.0	E87.5	E87.6	E88.0	F05.0	F17.2	H05.2	H91.8	J15.0	J90	J96.00	K74.6	N50.8	S00.10XA	S02.2XXA	S02.30XA	S02.400A	U69.01	U69.12	U99.0	Y09.9	Z11	Z51.83	Z86.1		S06.9X0A
529	43	m	nein	1	0	0	0	2	1	6	S32.401A	S52.501A		S06.0X0A	S20.20XA	S30.0XXA	S30.0XXA	S31.84	S31.84	S32.401A	S32.501A	S50.811A	S51.84	S52.031A	U99.0	V99	Z11	Z23.5		S06.0X0A			S06.0X0A		F43.0	F43.2	K59.09	R33	S31.84	S32.401A	U50.30	Z74.1			S32.401A
530	45	f	nein	5	0	5	4	5	0	75	I60.9	J93.9	K66.1	S06.5X0A	S12.100A	S22.010A	S22.5XXA	S27.321A	S32.810A	S36.020A	S36.113A		J69.0	L89.08	L89.14	S06.0X0A	S06.0X0A	T17.5	U99.0	V99	Z11	Z23.5		B44.1	B95.7	D62	D65.0	D68.4	D69.58	E23.2	E86	E87.0	E87.6	G04.8	G91.3	G93.1	G93.2	I46.0	I63.8
531	17	f	nein	1	0	2	2	3	0	17	S32.89XA	S42.301A		S00.211A	S31.84	S31.84	S32.10XA	S32.89XA	S41.84	S42.301A	S80.811A	U99.0	Z11	Z74.1		S06.0X0A	S06.0X0A	S32.030A	S32.10XA	S32.501A	S36.00XA	S36.113A	V99		S06.0X0A	S06.0X0A				S31.84	S31.84	S31.84	S31.85	S32.030A	S32.040A	S32.10XA	S32.501A	S41.84	S42.021A
532	56	f	nein	1	0	0	0	0	0	1	S06.0X0A	S20.20XA	S30.0XXA		S06.0X0A			E03.8	E11.90	E78.4	S06.0X0A	S10.85XA	U99.0	V99	Z04.1	Z04.2	Z11
533	33	f	nein	1	1	0	0	0	1	3	S00.501A	S01.80XA	S06.0X0A	S20.20XA	S30.0XXA	Z04.2	Z23.5		S01.84XA	S02.2XXA					S06.0X0A	S60.211A	U99.0	Z11
534	37	f	nein	2	0	0	0	0	0	4	S06.0X0A	S06.9X0A			S06.0X0A	S06.0X0A		S06.0X0A	S06.0X0A			R29.6	S00.05XA	S06.0X0A	S06.0X0A	U99.0	X59.9	Z11
535	49	m	nein	2	0	0	0	0	1	5	S06.0X0A		S00.10XA	S06.0X0A	Y09.9		S01.21XA	S06.0X0A	S06.0X0A	U99.0	Z11			S01.21XA			S01.21XA	S71.101A	Z03.4
536	49	m	nein	1	0	0	0	3	0	10	S06.0X0A	S29.001A	S39.001A	S72.051A		I63.4	S06.0X0A	S29.001A	S39.001A		J96.00	S71.84	S72.001A					S72.011A				I63.4	R47.0			M62.58			I63.4				I63.4	M62.58	Q21.1	U99.0	Z11
537	6	f	nein	4	0	0	0	2	2	24	I60.9	S00.81XA	S01.401A	S02.0XXA	S02.101A	S02.30XA	S06.9X0A	S29.001A	S39.001A	S52.201A	S52.501A	S70.00XA	S80.811A		S00.81XA	S01.401A	S01.80XA	S02.0XXA	S02.101A	S02.30XA	S06.1X0A	S06.2X0A	S06.6X0A	S06.9X0A	S29.001A	S39.001A	S51.84	S52.201A	S52.501A	S70.00XA	S80.811A		B96.2	D64.8	D68.4	E86	E87.1	E87.6	F05.8
538	65	m	nein	2	0	0	0	0	1	5	I61.9		I61.6		G93.6	I10.91	I61.6		S01.00XA								G40.2	G40.9	I61.6	I63.4	S01.84XA	S02.2XXA	U99.0	Z11
539	55	m	nein	1	0	0	0	0	0	1	S06.0X0A	S29.001A	S39.001A		S06.0X0A	S20.20XA	S30.0XXA		S06.0X0A				S06.0X0A	S40.011A	S90.00XA	U99.0	X59.9	Z11
540	42	f	nein	2	2	0	0	2	1	12	S02.30XA	S06.0X0A	S61.101A		F10.0	R41.2	R56.8	S00.10XA	S00.81XA	S01.511A	S05.10XA	S06.0X0A	S06.2X0A	S61.84	S62.310A	U99.0	V99	Z11		S06.0X0A	S06.2X0A			S02.30XA		S05.10XA			S01.84XA	S02.30XA	S02.400A	S03.2XXA				S02.30XA
541	66	m	nein	2	2	2	0	3	1	17	S02.30XA	S06.0X0A	S29.001A	S39.001A	S72.401A	S82.101A		S06.0X0A		D62	D69.58	E86	J96.00	S01.85XA	S01.85XA	S02.30XA	S02.400A	S06.6X0A	S71.86	S72.461A	S80.00XA	S81.001A	S81.85	S82.101A	T80.8	U99.0	V99	Z03.8	Z11		S02.30XA		S71.86	S72.461A	S72.8X1A	S81.001A
542	16	m	nein	1	0	4	3	3	0	34	S22.000A	S22.31XA	S27.321A	S32.89XA	S36.09XA	S37.041A	S42.111A	S52.001A		S06.0X0A		S21.84	S21.84	S22.080A	S22.31XA	S27.321A	S36.09XA	S37.041A	S41.84	S42.111A	U99.0	Z11	Z29.0		S06.0X0A			S51.85	S52.001A				R41.2	S21.84	S22.080A	S27.0XXA	S31.84	S31.84	S31.84
543	33	m	nein	1	0	2	0	1	1	6	H05.2	S06.0X0A	S41.101A	S71.101A	T00.0	W64.9	W64.9		S06.0X0A						F43.1	S00.10XA	S06.0X0A	S06.0X0A	S20.20XA	S21.101A	S30.0XXA	U99.0	Y09.9	Z11
544	22	m	nein	1	0	0	0	0	1	2	S06.0X0A	S20.20XA	S30.0XXA		S06.0X0A			S06.0X0A	S50.00XA	S50.811A	S60.811A	S80.00XA	S80.811A	U99.0	Z04.2	Z11
545	61	m	nein	1	0	0	0	2	1	6	S00.10XA	S06.9X0A	S50.00XA	S50.811A	S80.811A	S80.811A	S82.841A		R41.2	S00.10XA	S06.0X0A	S50.00XA	S50.811A	S80.811A	S81.84	S82.841A	Z04.2		S81.84	S82.841A		S00.10XA				S59.001A	S82.841A	S91.84	S93.01XA			M79.87	M85.87	S20.20XA	S30.0XXA	S50.811A	S51.001A	S80.811A	S81.84
546	80	f	nein	1	0	0	0	1	1	3	M79.85	S01.00XA	S06.0X0A	S20.20XA	S30.0XXA			S01.00XA	S06.0X0A	S20.20XA	S30.0XXA		D68.4	S06.0X0A	U69.12		S01.80XA		S06.0X0A		I48.1	M79.85	S01.80XA	S06.0X0A	S70.10XA	U99.0	Z11
547	26	m	nein	0	0	0	0	1	1	2	S51.001A	Z91.8			S51.801A
548	53	m	nein	1	0	0	0	0	1	2	R41.2	S29.001A	S39.001A		G40.9	R41.2			S00.05XA	S06.0X0A		S06.0X0A		R41.2	S06.0X0A	S29.001A	S39.001A	X59.9							G40.9		G40.9		G40.9	G45.42	I80.80	L02.4	R41.8	R55	S29.001A	S39.001A	S40.811A	S60.811A	S80.811A
549	50	f	nein	4	1	0	0	2	0	21	I61.0	S02.101A		I61.0		S01.311A	S02.101A						S52.531A		G81.0	G93.6	I10.90	I61.0	J69.0	R47.0	S01.80XA	S02.101A	U50.50	U69.01				M62.43	M62.53			I61.0	U99.0	Z11					S51.84
550	69	m	nein	1	2	0	0	0	1	6	S06.0X0A	S29.001A	S39.001A		E51.9	F10.0	F10.2	F10.4	S00.05XA	S01.84XA	S01.84XA	S01.84XA	S02.101A	S02.2XXA	S02.30XA	Y09.9			S02.80XA				S02.30XA	U99.0	Z11		S02.30XA
551	42	m	nein	1	0	0	2	0	1	6	S06.0X0A	V99		S31.84	S31.84	S31.84	S32.030A	S32.040A	S32.050A			S06.0X0A	S20.20XA	S30.0XXA	S31.84	S32.030A	S50.00XA	S50.811A	U99.0	V99	Z04.2	Z11	Z23.5
552	64	m	nein	2	0	0	0	0	0	4	I60.9	S06.0X0A			F10.0	R41.2	S06.6X0A	S06.0X0A	X59.9			S06.6X0A	U99.0	Z11	Z72.0
553	38	m	nein	3	3	4	3	3	2	34	S02.2XXA	S02.30XA	S06.0X0A	S22.5XXA	S27.0XXA	S27.321A	S32.050A	S36.112A	S52.001A		I46.0	I47.2	S06.0X0A	S06.0X0A	V99		A41.1	D62	D68.4	E86	E87.0	E87.2	E87.6	F05.0	G56.2	J96.00	L27.0	R13.9	R65.1	S01.85XA	S01.85XA	S01.85XA	S02.2XXA	S02.30XA	S02.400A	S21.85	S22.20XA	S22.49XA	S22.5XXA
554	50	m	nein	1	1	3	2	2	1	17	S06.0X0A	S22.49XA	S29.001A	S39.001A	S42.101A		S06.0X0A	V99			E51.8	F10.1	I10.90	R25.1	S01.311A	S01.84XA	S02.2XXA	S20.20XA	S21.84	S21.84	S22.20XA	S22.49XA	S30.0XXA	S41.84	S42.101A	U99.0	Z11			I10.00	S21.84	S22.49XA	S30.0XXA	Z23.5	Z46.7
555	51	m	nein	2	2	3	0	0	1	17	I60.9	S01.90XA	S06.0X0A		S01.90XA	S06.0X0A		E51.9	F10.0	F10.2	S01.84XA	S02.30XA	S06.0X0A	S06.6X0A	U99.0	Z03.8	Z11
556	61	f	nein	2	0	0	0	0	2	8	S01.00XA	S06.0X0A	S29.001A	S39.001A	S51.001A		S51.001A		S06.0X0A			S51.001A			E66.00	S00.84XA	S01.00XA	S06.0X0A	S20.20XA	S30.0XXA	S51.001A	U99.0	Z11
557	32	f	nein	1	0	0	0	0	0	1	S06.0X0A	S29.001A	S39.001A		S06.0X0A		S06.0X0A			S00.05XA	S06.0X0A	S06.0X0A	S20.20XA	S30.0XXA	S80.00XA	S90.00XA	U99.0	V99	Z04.1	Z11
558	63	m	nein	4	0	0	0	0	0	16	I60.9	S06.0X0A	S06.0X0A	S06.0X0A	S20.20XA	S29.001A	S30.0XXA	S30.0XXA	V99		B96.8	C25.1	E78.4	E86	E87.6	F05.0	F06.8	G40.2	G91.3	G93.5	G93.6	G96.1	G96.8	I10.00	I71.4	J15.5	J15.6	J69.0	J96.00	K29.6	K86.1	N39.0	R13.9	R31	R41.2	R47.0	R73.9	S01.84XA	S02.0XXA
559	53	f	nein	1	1	0	0	2	1	6	S06.0X0A	S42.031A		R41.2	S06.0X0A	S06.0X0A	V99		S06.0X0A	S06.0X0A		S01.21XA	S02.2XXA			M62.58	S01.21XA	S01.84XA	S02.2XXA	S06.0X0A	S06.0X0A	S41.84	S42.031A	U99.0	Z11			M62.58		S01.84XA	S02.2XXA	S61.84	S62.511A			S02.2XXA
560	59	f	nein	2	1	0	0	3	1	14	S01.00XA	S01.20XA	S01.84XA	S02.5XXA	S06.0X0A	S42.411A		R41.2	S06.0X0A			S01.00XA	S01.20XA	S02.5XXA	S06.0X0A	S42.471A				S32.030A	S41.88	S42.411A		S31.84	S32.030A	S41.88	S42.411A	U99.0	Z04.2	Z11	Z47.8		S41.88	S42.411A
561	54	m	nein	1	0	0	0	2	0	5	S81.84	S82.101A		D62	H61.2	M79.86	S00.35XA	S00.551A	S06.0X0A	S06.0X0A	S20.20XA	S30.0XXA	S46.001A	S82.101A	S91.84	S91.84	S92.301A	S92.401A	T79.8	T81.4	U99.0	V99	Z04.1	Z04.2	Z11	Z46.7		S81.84	S82.101A						S82.101A			S46.001A
562	38	m	nein	1	1	3	3	0	0	19	S31.85	S32.030A	X59.9		S21.85	S22.49XA	S31.85	S31.85	S32.030A	S32.040A	X59.9			S32.030A	S32.040A	S39.001A		R20.1	S01.84XA	S02.5XXA	S06.0X0A	S20.20XA	S30.0XXA	S31.85	S32.030A	S39.001A	U99.0	Z04.2	Z11	Z23.5	Z74.1
563	24	m	nein	1	0	3	0	0	0	10	S11.90XA	S21.90XA		S21.001A	S21.90XA		S21.83	S21.87	S22.39XA	S27.1XXA	T79.7	Y09.9							F41.1	S11.80XA	S21.001A	S21.83	S27.1XXA	U99.0	Z11	Z74.3
564	64	m	nein	1	0	0	0	0	1	2	S06.0X0A	S29.001A	S39.001A		S06.0X0A	S29.001A	S39.001A		S06.0X0A	U99.0	Z03.8	Z11
565	58	m	nein	3	0	3	0	4	0	34	S06.0X0A	S06.5X0A	S06.6X0A	S21.85	S21.85	S21.85	S22.060A	S22.070A	S22.49XA	S27.321A	S31.85	S32.501A	S41.85	S42.021A	S51.85	S52.601A	S61.85	S62.121A	V99			S51.85	S52.501A			F33.1	F41.0	J90	M62.58	N31.0	R41.1	S20.20XA	S30.0XXA	S30.0XXA	S30.201A	S51.85	S51.85	S52.501A	S52.601A
566	78	m	nein	3	2	0	0	2	1	17	S01.90XA	S02.30XA	S06.0X0A	S29.001A	S39.001A			S01.511A	S01.80XA	S02.30XA	S20.20XA	S30.0XXA	S51.84	S52.501A	U99.0	Z11		S01.90XA	S06.0X0A	X59.9		S02.101A					S01.85XA	S02.101A	S02.80XA			S02.101A
567	36	m	nein	1	0	0	0	2	1	6	S06.0X0A	S29.001A	S39.001A	S82.101A		S81.84	S82.101A	S82.101A		S00.85XA	S06.0X0A	S81.001A	S81.84	S82.101A	U99.0	Y09.9	Z11	Z23.5	Z46.7					S82.101A		S81.85	S82.101A
568	21	m	nein	1	0	2	0	2	0	9	S29.001A	S39.001A		S26.11XA	S27.0XXA	S71.84	S73.001A	V99
569	54	m	nein	1	0	0	0	3	1	11	S06.0X0A	S32.040A	S42.211A	S72.101A	S82.101A		S06.0X0A	V99			D62	D68.4	E13.90	E86	E87.2	E87.5	I10.00	J96.01	S31.84	S32.040A	S41.84	S42.211A	S71.84	S72.101A	S81.84	S81.84	S82.101A	S82.401A	U69.12		S42.211A	S43.001A	S72.101A	S82.101A			S82.101A
570	47	m	nein	1	0	3	0	3	1	19	S06.0X0A	S20.20XA	S30.0XXA		F19.1	F32.2	J96.00	S01.80XA	S21.84	S22.49XA	S31.84	S32.010A	S41.84	S41.84	S42.201A	S42.211A	S51.84	S51.84	S52.001A	S52.031A	S83.501A	V99	Z51.83			S06.0X0A		S41.84	S42.211A	S51.84	S52.031A	V99					B18.2	D62	D69.58
571	59	m	nein	0	0	0	4	0	1	17	S36.032A	S36.09XA	V99		D68.4	D69.58	E87.2	S36.032A	U69.12	V99						D73.5		D73.5	E03.8	E87.5	I10.90	J96.00	S36.032A		D62	E78.4	S36.032A	U99.0	Z11
572	56	f	ja	4	3	2	0	3	1	34	S72.401A		D62	D68.4	D69.58	E87.0	G10	G93.2	I97.89	J96.00	S01.84XA	S01.84XA	S01.84XA	S01.84XA	S01.84XA	S02.2XXA	S02.30XA	S02.400A	S02.600A	S02.80XA	S06.1X0A	S06.2X0A	S06.5X0A	S06.0X0A	S51.84	S52.031A	S71.84	S71.84	S71.86	S71.87	S72.011A	S72.101A	S72.401A	S73.001A	S91.84	S91.84	S92.201A	S92.301A	Z03.8
573	50	m	nein	0	0	0	0	2	0	4	S51.84	S52.541A	V99		E86	G47.31	I10.00	S51.84	S52.541A			S52.541A		S51.84	S52.541A	U99.0	Z04.2	Z11	Z47.8		S52.541A
574	76	m	nein	3	1	0	0	0	1	11	S01.80XA	S02.2XXA	S06.0X0A		G40.2		F10.2	R41.2	S06.5X0A	S06.0X0A	X59.9	Z92.2		S02.2XXA			E78.4	G40.2	I10.90	I50.12	S01.80XA	S01.84XA	S01.84XA	S02.2XXA	S02.2XXA	U99.0	Z11
575	62	m	nein	1	0	0	0	0	1	2	S06.9X0A	S29.001A	T00.2	T11.05		L89.04	L89.08	S06.0X0A	S29.001A	T11.05			E51.9	E86	F10.2	J69.0	M62.80	R41.2	S06.0X0A	S80.00XA	T14.8	U99.0	Z03.8	Z11
576	25	m	nein	1	0	0	2	0	0	5	S06.0X0A	S29.001A	S36.00XA	S39.001A		S06.0X0A	S29.001A	S39.001A		S06.0X0A	U99.0	V99	Z03.8	Z11
577	87	f	nein	0	0	0	0	3	0	9	F00.2	G30.8	I31.3	I50.01	I69.4	J91	R18	S71.84	S72.101A		S71.84	S72.101A		F00.2	G30.8	I10.90	I11.00	I34.0	I35.1	I48.1	I49.8	I70.9	J44.89	S71.84	S72.101A	U99.0	Z11	Z86.1			S71.84	S72.101A			S71.84	S72.101A		S71.84	S72.101A
578	57	m	nein	2	0	0	0	0	1	5	I60.8	S06.6X0A	S06.0X0A		S06.6X0A	S06.0X0A	U99.0	Z11				S06.6X0A	S06.0X0A	V99
579	56	m	nein	1	0	0	2	0	1	6	S06.0X0A			S31.84	S32.010A			S20.20XA	S30.0XXA	S31.84	S32.010A	S80.00XA	S80.811A	U99.0	Z11
580	29	f	nein	2	2	0	0	0	0	8	I60.9	S00.10XA	S06.9X0A	S29.001A	S39.001A	S40.011A		R11	S00.10XA	S02.5XXA	S05.00XA	S06.0X0A	S06.6X0A	S20.20XA	S30.0XXA	S40.011A	U99.0	Y09.9	Z11		S01.84XA	S02.30XA			S02.30XA				K02.8	S02.400A				K08.88	S02.400A
581	19	m	nein	1	2	0	0	0	2	9	R41.2	S06.0X0A	Z23.5		J96.00	S00.541A	S01.511A	S01.541A	S03.2XXA	S08.811A	T18.2	T81.8	U99.0	V99	Y69	Z11			S01.511A	S01.541A	S03.2XXA				S01.511A	S01.541A	S03.2XXA	S08.811A		S01.84XA	S02.5XXA	S60.841A					S60.841A	V99
582	22	m	nein	2	0	0	0	0	1	5	I60.9	S06.0X0A	S29.001A	S39.001A		S06.0X0A			R41.2	S06.2X0A	S06.0X0A	V99		S00.85XA	S01.511A	S01.80XA			S00.85XA	S01.511A	S01.80XA	S06.2X0A	S06.0X0A	U99.0	V99	Z11
583	34	m	nein	1	3	0	0	0	0	10	R40.0	S00.10XA	S06.0X0A		F13.0	F13.2	S02.2XXA	S02.400A	U99.0	Z11			S00.85XA	S02.400A			S01.84XA	S02.30XA	S02.80XA	Z53
584	38	f	nein	4	0	3	0	2	1	29	J93.9	S02.0XXA	S22.21XA	S22.49XA	S27.321A	S32.10XA		S06.0X0A		E23.2	E87.2	G40.2	G91.8	I10.91	S00.05XA	S01.83XA	S01.80XA	S02.0XXA	S06.6X0A	S06.0X0A	S21.85	S21.85	S22.21XA	S22.49XA	S27.0XXA	S27.321A	S31.85	S32.10XA	V99		S06.6X0A			M62.40				M62.40	R60.9
585	86	m	nein	5	0	3	0	0	2	38	J93.8	S01.80XA	S01.90XA	S06.0X0A	S22.49XA	S41.101A	S51.001A		S06.0X0A	Z23.5		B96.2	D62	E03.8	E78.4	I25.21	I63.2	I65.3	J15.2	J15.6	J96.00	S01.80XA	S06.0X0A	S21.84	S22.49XA	S27.0XXA	S41.101A	U69.01	U69.01	X59.9	Z92.2		S06.0X0A
586	50	f	nein	2	0	0	0	0	0	4	S06.0X0A	S06.0X0A	S06.0X0A		S06.0X0A	S06.0X0A		S06.0X0A			R41.2	S06.0X0A	S06.0X0A	S20.20XA	S30.0XXA	U99.0	Z11	Z88.0
587	55	f	nein	4	2	0	0	2	1	24	S06.0X0A	S06.0X0A	X59.9		D68.4	F10.1	G93.6	H81.1	S00.10XA	S01.101A	S01.83XA	S01.80XA	S01.80XA	S02.101A	S02.30XA	S06.4X0A	S06.6X0A	U69.12	Z88.0			S01.00XA		S06.4X0A	S06.9X0A		S00.10XA		S06.4X0A			S51.84	S52.531A	S61.84	S62.001A		S00.10XA	S06.4X0A	S51.84
588	28	m	nein	0	0	4	3	0	0	20	S21.90XA	S22.39XA		S21.83	S27.2XXA	Y09.9		E87.2	E87.5	J96.01	S21.001A	S21.83	S21.83	S27.2XXA	S27.331A	S27.802A	S31.801A	S31.83	S36.113A	T79.7	U99.0	Z11			S21.83	S27.1XXA	S27.1XXA	S27.2XXA	S27.331A	S27.391A	S27.802A	S31.000A	S31.100A	S36.112A	T14.1	Y09.9		E87.6	S21.84
589	67	m	ja	5	0	2	2	0	1	33	S00.81XA	S06.5X0A	S06.9X0A	S29.001A	S39.001A	S80.00XA	S80.10XA			L89.07	L89.08	L89.14	S06.0X0A			J96.00	S00.81XA	S06.5X0A	S06.6X0A	S06.0X0A	S21.84	S22.49XA	S29.001A	S39.001A	S80.00XA	S80.10XA		G23.8	S06.5X0A	U99.0	Z03.8	Z11
590	72	f	nein	3	0	0	0	0	1	10	S06.0X0A	S06.5X0A	S29.001A	S39.001A		R41.2	S06.0X0A	S06.0X0A	S06.5X0A	S06.0X0A	S20.20XA	S30.0XXA		I10.91	I47.1	S01.84XA	S02.5XXA	S06.0X0A					G47.0	S00.10XA	S01.00XA	S01.511A	S06.5X0A	S11.84	S12.300A	S40.011A	S80.811A	U99.0	X59.9	Z11	Z23.5	Z46.7
591	27	m	nein	0	0	3	3	4	2	34	S32.89XA		S31.85	S32.10XA		F90.0	J96.00	J96.01	S21.85	S21.85	S22.20XA	S22.39XA	S27.1XXA	S27.321A	S31.85	S31.85	S31.85	S31.85	S32.040A	S32.050A	S32.10XA	S32.501A	S33.4XXA	S36.030A	S36.114A	S81.001A	U99.0	V99	Z11		J94.2	S22.39XA	S34.8XXA	S39.001A	S81.001A				S32.810A
592	34	f	nein	1	0	0	0	0	0	1	S06.0X0A	S29.001A	S39.001A		R40.0	S06.0X0A		R40.0	R41.8	S06.0X0A	S06.0X0A	S20.20XA	S30.0XXA	S40.011A	U99.0	V99	Z11			R41.8
593	44	m	nein	0	0	0	5	0	1	26	R31	S51.001A	T51.9		R40.2		F10.0	F10.2	R40.2	S37.001A	U99.0	Z11	Z51.83		R39.0			B95.2	K66.1	N39.0	R31	R39.0	S37.001A	Z45.29
594	39	m	nein	4	2	0	2	4	1	36	I60.9	S02.0XXA	S02.101A	S02.2XXA	S02.0XXA	S06.9X0A	S29.001A	S32.030A	S32.040A	S32.050A	S32.89XA	S39.001A	S42.301A	S82.891A	T08.0		S06.0X0A	S06.0X0A	V99	Z23.5		B95.48	E87.1	E87.2	E87.6	F07.2	F10.2	F10.4	F12.5	F17.2	F19.2	F20.0	G96.0	H05.2	I47.1	J15.4	J96.00	J96.01	R13.9
595	59	m	nein	0	0	4	0	1	0	17	S06.0X0A	S21.90XA		S21.101A	Z23.5				S21.101A	S21.83	S27.0XXA	S41.101A	U99.0	Y09.9	Z11			S27.0XXA	S41.001A
596	82	m	nein	1	0	0	0	0	1	2	S06.0X0A	S29.001A	S39.001A		F10.0	R58	S06.0X0A	S20.20XA	S30.0XXA		F10.1	S00.10XA	S01.00XA	S06.0X0A	U99.0	Z11		R58				I48.9	S01.00XA
597	96	f	nein	1	0	0	0	0	1	2	E04.9	S06.0X0A	S10.91XA	S29.001A	S39.001A	X59.9		E04.0	S10.81XA	S29.001A	X59.9			E04.0	S10.81XA		D68.35	F00.9	G30.9	I10.90	I48.0	S06.0X0A	S10.85XA	U99.0	X59.9	Z03.8	Z11	Z92.1	Z99.3
598	12	m	nein	3	0	2	2	0	0	17	S02.101A	S06.5X0A	S22.000A		S06.5X0A	S21.85	S21.85	S21.85	S21.85	S22.050A	S22.060A	S22.070A	S22.080A	S31.85	S31.85	S31.85	S31.85	S32.010A	S32.020A	S32.030A	S32.040A		S21.85	S22.070A	U99.0	Z11				S02.101A	S06.5X0A	S22.050A	S22.060A	S22.070A	S22.080A	S32.010A	S32.020A	S32.030A	S32.040A
599	16	m	nein	3	0	0	0	0	1	10	S01.00XA		S06.0X0A		R41.2	S01.80XA	S01.84XA	S02.0XXA	S06.2X0A	S06.4X0A	S06.5X0A	S06.6X0A	S06.0X0A	S20.20XA	S80.00XA	U99.0	V99	Z11	Z88.0		S06.5X0A			S06.2X0A	S06.0X0A	V99		M62.58
600	53	m	nein	0	0	0	0	3	1	10	S01.80XA	S81.87	S82.101A	U99.0	Z04.2	Z11		S81.87	S82.891A			S01.80XA				S81.87	S82.101A	S83.101A	S83.200A	S83.421A	S83.411A	S83.511A	S83.521A		S81.87	S82.891A		S81.87	S82.891A				E55.9	E61.2	G57.3	I10.00	M25.46	M62.45	M62.55
601	13	m	nein	5	0	0	0	0	0	25	G93.2				D68.4	F90.0	G93.2	G93.6	H57.0	J96.00	R00.1	R40.0	R41.0	R41.2	S00.05XA	S00.551A	S01.84XA	S02.101A	S06.4X0A	S06.5X0A	S80.00XA	U69.12	U99.0	V99	Z04.1	Z11		S06.4X0A	S06.0X0A			S06.4X0A						F32.8	H49.2
602	31	m	nein	0	0	0	0	1	0	1	T14.1		S71.101A		S71.101A	S75.201A	T14.1	Y09.9		F43.0	S71.101A	S75.201A	U99.0	Y09.9	Z11	Z74.1
603	59	f	nein	1	0	1	0	0	0	2	N20.1	S06.9X0A	S13.4XXA	S22.39XA	S29.001A	S39.001A		S06.0X0A	S20.20XA	S21.84	S22.39XA	S30.0XXA	U99.0	V99	Z11
604	47	m	nein	0	0	0	0	3	1	10	S81.89	S82.891A	S91.89	S91.89	S92.101A	S93.01XA	U99.0	X59.9	Z11		D38.1	M79.87	R91	S81.89	S82.891A	S91.89	S92.101A	S93.501A	T79.8	Z74.1				S82.891A	S91.89	S92.101A	S93.01XA		S81.89	S82.891A	S91.89	S91.89	S92.101A	S93.01XA	X59.9			S82.891A	S92.101A
605	49	m	nein	4	0	0	0	0	1	17	S06.0X0A		S06.0X0A		J96.01	S01.83XA	S01.80XA	S02.0XXA	S06.1X0A	S06.2X0A	S06.5X0A	S06.6X0A	S06.0X0A	S06.0X0A	U99.0	Z11						D69.58	E87.6	F05.8	G93.6	G96.1	I10.01	I63.8	J96.01	L03.02	R41.2	S01.83XA	S06.6X0A	U69.12
606	55	m	nein	0	0	3	0	0	0	9	S21.85	S22.49XA	X59.9		S21.85	S22.49XA	S27.60XA	S27.892A	U07.1	X59.9	Z29.0				U07.1	Z11	Z22.8
607	42	m	nein	1	0	0	0	2	1	6	J98.2	S01.00XA	S06.0X0A	S26.11XA	S42.011A	S50.811A	S80.811A		S06.0X0A		S00.05XA	S01.00XA	S06.0X0A	S21.85	S22.39XA	S26.11XA	S27.892A	S41.85	S42.011A	S50.811A	S80.811A	U99.0	Z11			S41.85	S42.011A	T84.10	V99	Z46.7	Z47.0	Z74.1		S41.85	S42.031A
608	73	f	nein	2	1	2	0	2	1	12	G81.9	S02.400A	S12.9XXA		S06.0X0A	X59.9		B96.2	B96.5	D68.35	E87.7	G81.9	I10.91	I69.4	J15.6	J15.6	J69.0	J96.00	J98.1	M62.88	R11	S01.00XA	S01.85XA	S02.400A	S06.330A	S06.0X0A	S11.85	S11.85	S11.85	S12.400A	S12.500A	S12.600A	S21.85	S22.010A	S27.0XXA	S81.85	S82.001A	U69.01	U99.0
609	38	m	nein	2	0	1	0	0	1	6	S06.0X0A		S06.0X0A	S06.0X0A		B34.2	B97.2	E51.9	F10.0	F10.2	G40.8	J96.00	S00.05XA	S01.101A	S06.0X0A	S06.0X0A	U07.1	Y09.9	Z23.5	Z29.0
610	36	m	nein	1	0	2	0	0	0	5	S06.0X0A		S21.85	S21.85	S22.080A	S22.39XA	S29.001A	Z11			S22.080A			D68.4	K59.8	S06.0X0A	S20.20XA	S21.85	S21.85	S22.080A	S22.39XA	S30.0XXA	U07.1	U69.12	Z04.2	Z22.8	Z29.0	Z74.1
611	63	m	nein	0	0	0	0	3	2	13	S51.001A		S51.801A	T68		D62	E78.4	F10.2	F32.3	G40.2	I70.22	S51.801A	S56.801A	U99.0	Z11	Z92.2			S51.801A	S56.801A
612	32	m	nein	2	1	0	0	0	1	6	S02.2XXA
613	32	m	nein	1	0	0	0	0	0	1	S06.0X0A	S20.20XA	S29.001A	S39.001A	S40.011A		S06.0X0A	S06.0X0A	S20.20XA	S30.0XXA	S40.011A	U99.0	V99	Z11
614	18	m	nein	1	0	0	0	0	1	2	V99	Z04.1		S06.0X0A	U07.1	Z11	Z22.8		S01.80XA	V99						S06.0X0A	S20.20XA	S50.00XA	S51.001A	V99
615	35	m	nein	1	0	0	0	0	1	2	S06.0X0A			S06.0X0A	S10.85XA					R20.2	S00.01XA	S13.4XXA	S80.811A	U99.0	Z04.2	Z11	Z23.5
616	18	m	nein	0	0	0	0	4	1	17	S75.001A		M62.26		D62	D65.0	J96.00	R57.1	S75.001A	U69.12	Y09.9		M62.26	S75.001A	S75.101A				M62.26	S75.001A	S75.101A	Z98.8		D68.4	S31.100A	S75.001A	S75.101A	U69.12	U99.0	Y09.9	Z11			M62.26	R57.1	S75.001A	Y09.9
617	64	m	nein	5	0	0	0	2	1	30	S06.2X0A	S06.5X0A	S12.9XXA		S06.0X0A		F10.0	F10.2	G93.5	I10.91	I72.6	N18.3	S00.05XA	S01.00XA	S01.84XA	S02.0XXA	S06.0X0A	S06.2X0A	S06.330A	S06.5X0A	S06.6X0A	S06.0X0A	S11.84	S12.100A	S15.101A	S21.84	S22.49XA	S51.84	S52.501A	U99.0	X59.9	Z11	Z29.0	Z47.8
618	72	m	ja	0	0	6	0	4	3	75	S26.12XA		I46.9	S21.83	S21.88	S22.5XXA	S26.12XA	S27.1XXA	S31.86	S31.86	S32.10XA	S32.301A	S38.1XXA	S71.86	S73.001A	T79.7	U69.13	V99
619	50	f	nein	4	0	5	4	2	2	57	S81.001A		S01.83XA	S06.0X0A	S06.0X0A	T17.5	V99		A41.8	D32.0	D62	D68.4	E13.90	E83.38	E86	E87.2	E87.6	F32.1	G40.2	G93.2	G93.88	G96.8	H49.0	I10.91	I26.9	I73.8	I77.1	J69.0	J96.00	M62.89	N30.0	R65.1	S01.80XA	S02.101A	S06.1X0A	S06.2X0A	S06.330A	S06.5X0A	S06.6X0A
620	84	m	nein	2	0	0	0	0	1	5	S01.00XA		L89.04	S01.00XA	S06.0X0A	S06.0X0A	X59.9		C34.1	C77.8	C78.2	E87.6	J91	R52.1	S06.0X0A	S06.0X0A	U99.0	X59.9	Z11	Z90.2
621	21	m	nein	1	0	0	0	3	0	10	S41.88	S42.411A	S42.411A		E87.5	S06.0X0A	S41.88	S42.411A	U99.0	V99	W49.9	Z11				S41.88	S42.411A		G56.2	M79.82	S41.88	S42.411A	U99.0	Z11	Z46.7	Z47.8	Z74.1		S41.87	S42.401A
622	48	m	nein	1	0	0	0	0	1	2	S06.0X0A	Z03.3		S06.0X0A	U99.0	V99	Z11		Z03.3
623	27	m	nein	3	1	0	2	2	1	17	S06.5X0A	S29.001A	S30.0XXA	S39.001A	S60.211A	S82.891A		S06.0X0A	S06.5X0A	S20.20XA	S30.0XXA	S30.0XXA	S30.810A	S60.211A	S60.811A	S70.00XA	S80.811A	S81.85	S82.101A	U99.0	V99	Z11			S81.85	S82.101A			S81.85	S82.101A			F17.2	G57.3	S11.84	S12.000A	S30.0XXA	S30.810A	S60.811A
624	34	m	nein	1	0	3	0	0	0	10	S21.90XA		S20.301A	T14.1	U99.0	Y09.9	Z11		S20.301A				S20.301A	S21.84	S22.39XA	S27.0XXA	Z74.1
625	119	m	nein	0	0	0	3	0	0	9	T14.1		S31.100A	S39.001A		S31.100A				K63.4	R58	S31.100A	S39.001A		K63.4	R11	S31.100A	U99.0	Y09.9	Z11
626	54	m	nein	1	0	3	2	2	1	17	S06.0X0A	S27.321A	S29.001A	S30.0XXA	S36.113A	S42.001A		S06.0X0A		I10.90	R41.2	S20.20XA	S27.321A	S30.0XXA	S36.113A	S41.84	S42.031A	U99.0	Z11				S41.84	S42.031A	S80.811A	Z46.7
627	43	m	nein	0	1	0	3	0	1	11	T14.5	Y09.9		H11.8	S00.85XA	S01.00XA	S06.0X0A	S30.0XXA	S31.000A	S35.8X1A	U99.0	Y09.9	Z11		S00.85XA				H11.3	S35.8X1A	S80.811A
628	77	f	nein	1	1	0	0	0	1	3	I44.2	S00.10XA	S01.80XA	S06.0X0A	S06.0X0A	S31.84	S32.030A	X59.9		S06.0X0A		B96.2	E86	E87.6	F02.0	G31.0	G40.3	H11.3	I44.2	K76.8	N30.0	R13.9	S01.84XA	S02.2XXA	U99.0	Z11	Z46.7	Z74.3		S01.80XA		G40.9
629	32	f	nein	1	0	0	0	0	1	2	S06.0X0A	S29.001A	S39.001A		D25.9	S01.511A	S06.0X0A	S20.20XA	S30.0XXA		S06.0X0A		S01.511A				S06.0X0A	U99.0	Z11
630	35	m	nein	1	0	0	0	0	1	2	S06.0X0A	S29.001A	S39.001A		S06.0X0A		F15.0	F15.2	S01.80XA	U99.0	Z11			S01.80XA
631	34	m	nein	0	0	3	3	1	0	19	S31.000A	S36.892A		S21.83	S27.802A	Y09.9		D62	S06.0X0A	S21.83	S21.87	S22.39XA	S25.90XA	S27.1XXA	S27.321A	S27.802A	S29.001A	S31.000A	S31.100A	S31.83	S36.892A	U99.0	Y09.9	Z11				S27.1XXA	S31.100A				S31.100A	Z03.8	Z20.8	Z29.0	Z88.1
632	68	m	nein	3	0	0	0	0	1	10	S00.05XA	S06.0X0A	S06.5X0A	S29.001A	S39.001A	X59.9		E86	I48.0	N39.0	S06.0X0A	S06.5X0A	U99.0	Z11					S06.5X0A			I10.90	N30.0	N40
633	10	m	nein	0	0	0	0	1	1	2	S71.101A		S20.00XA	S70.00XA	S71.101A	T09.01	U99.0	Z11	Z23.5			S71.101A
634	61	f	nein	1	0	0	0	0	1	2	F10.0	R41.2	S00.10XA	S01.00XA	S06.0X0A	S80.811A	U99.0	X59.9	Z11		S06.0X0A			S01.00XA				E04.9	I10.90	S06.0X0A	S20.20XA	S30.0XXA	Z92.2
635	42	m	nein	1	0	3	0	0	1	11	J94.2	S00.95XA	S01.00XA	S01.80XA	S27.2XXA	T14.1		B34.2	J96.01	R11	R42	R73.0	S27.2XXA	U07.3	U99.0	Z03.8	Z11	Z29.0		S01.80XA					S27.2XXA	S27.391A	Z04.2	Z74.1
636	23	m	nein	5	0	5	2	2	1	54	T07		L89.19	S06.0X0A	S06.0X0A	S06.0X0A	T07		D62	D68.4	E23.2	E87.0	F05.0	F32.3	G47.0	G93.1	G93.2	G96.8	I47.1	I66.2	I67.80	I95.2	J18.8	J95.0	J96.00	J96.01	J98.1	M62.80	R35	S06.1X0A	S06.2X0A	S06.330A	S06.5X0A	S06.6X0A	S06.0X0A	S11.85	S12.000A	S21.85	S21.85
637	5	f	nein	0	0	0	0	0	2	4	S01.80XA	S40.811A	W64.9		B85.0	B95.42	B96.2	B96.8	S01.80XA	U99.0	Z11				S01.80XA	W64.9		S01.80XA	W64.9		S01.80XA	W64.9
638	22	m	nein	2	0	3	0	2	1	17	S21.85	S22.49XA		S11.85	S12.600A	S21.85	S21.85	S21.85	S22.010A	S22.030A	S22.49XA	S40.011A	S41.85	S42.121A	U99.0	V99	Z11			M79.82	S21.85	S22.010A	Z04.2	Z46.7
639	17	f	nein	0	0	2	2	2	0	12	S22.000A	S32.000A	S39.001A	S92.001A			S06.0X0A		S06.0X0A	S06.0X0A	X59.9		S06.0X0A			M79.87	S21.84	S22.080A	S30.0XXA	S31.84	S31.84	S31.84	S31.84	S31.84	S32.010A	S32.020A	S32.030A	S32.040A	S32.050A	S91.84	S92.001A	T79.8	U99.0	Z11	Z46.7	Z74.1			S91.84
640	56	m	nein	5	1	0	0	0	1	27	S06.5X0A		S00.10XA	S06.6X0A		B95.8	D62	D69.58	E23.2	E87.1	F10.2	F10.3	F10.4	G04.2	G04.8	G06.0	G40.2	G93.2	G93.5	G93.6	G96.0	G96.1	G96.8	I10.91	I67.80	J96.00	J96.01	R31	R35	S01.84XA	S01.84XA	S02.0XXA	S02.2XXA	S06.0X0A	S06.2X0A	S06.4X0A	S06.5X0A	S06.6X0A	S06.0X0A
641	41	m	nein	0	1	0	0	3	0	10	T14.1		S85.001A	T79.62	Y09.9		D62	D69.58	R57.1	S31.000A	S71.101A	T79.62			D62	D69.58	R57.1	S31.000A	S71.101A	S85.001A	S85.001A	S85.801A	T14.1	Y09.9			D62	D69.58	R57.1	S71.101A	Y09.9	Z98.8		S85.001A		J39.2	R06.0
642	41	f	nein	1	0	0	0	0	1	2	S01.101A	S06.0X0A	S39.001A	S60.211A	S80.00XA		S01.101A	S06.0X0A	S39.001A	S60.211A	S80.00XA		E51.9	F10.0	F10.2	R41.2	S06.0X0A	U99.0	Z11	Z23.5
643	67	m	nein	4	2	0	0	2	1	24	S06.0X0A	S06.2X0A	S06.0X0A	S41.84	S42.031A	Z46.7		R41.2	S00.10XA	S01.80XA	S01.80XA	S02.0XXA	S02.101A	U99.0	V99	Z11							S02.0XXA	Z04.1
644	43	m	nein	1	1	0	0	0	2	6	S01.80XA	S06.0X0A	S29.001A	S39.001A		S01.80XA	S06.0X0A	S20.20XA		F10.0	F10.2	S06.0X0A	Y09.9		S01.80XA				H11.3	S01.84XA	S02.2XXA	S06.0X0A	S06.0X0A	S30.0XXA	U99.0	Z11
645	57	m	nein	1	0	0	0	0	0	1	S06.0X0A	S29.001A	S30.0XXA	S30.0XXA
646	55	f	nein	2	0	0	0	3	1	14	S06.0X0A	S06.5X0A	S06.0X0A	S52.001A		S06.0X0A	S41.89	S42.401A	U99.0	Z11		S06.5X0A		S06.5X0A	S41.89	S42.401A			S41.89	S42.401A		B96.2	E03.8	I10.90	M25.46	M79.82	M79.84	N39.0	S00.05XA	S06.5X0A	S20.20XA	S30.0XXA	S41.89	S42.401A	S50.811A	S80.00XA	T79.8	V99	Z47.8
647	79	m	nein	3	2	3	0	2	2	22	S00.10XA	S01.84XA	S02.30XA	S06.0X0A	S06.5X0A	S06.0X0A	S20.20XA	S21.84	S22.49XA	S41.84	S42.141A	X59.9		D68.4	S06.0X0A	U69.12		S02.30XA				S86.101A	T79.62		E03.8	E11.90	G47.31	I10.90	L27.0	S00.10XA	S01.511A	S80.10XA	S86.101A	T79.62	T81.0	U99.0	Z11	Z46.7	Z74.0
648	2	m	nein	0	2	2	2	4	1	24	S31.84	S32.89XA	S32.89XA	S34.8XXA	S72.8X1A	S82.891A		D68.4	E87.7	I49.3	S00.85XA	S01.84XA	S02.30XA	S03.2XXA	S21.84	S22.39XA	S27.321A	S41.84	S42.001A	S71.84	S72.8X1A	S81.84	S82.201A	U69.12	U99.0	V99	Z04.1	Z11	Z27.8	Z29.1		S06.1X0A				S02.30XA	S06.1X0A	S71.84	S72.8X1A
649	66	m	nein	3	1	0	0	0	1	11	R41.2	S06.0X0A	S06.0X0A	V99		I10.90	L50.0	S00.10XA	S01.80XA	S02.101A	S04.011A	S50.00XA	U99.0	Z11					H05.2	S00.81XA	S01.84XA	S02.101A	S05.8X1A	S46.001A
650	27	m	nein	1	1	2	0	0	0	6	S01.301A	S06.0X0A	S20.20XA	S30.0XXA	V99	Z04.2		R41.2	S00.451A	S01.301A	S21.84	S22.050A	U99.0	V99	Z11				S01.301A	W64.9		S21.84	S22.050A	Z23.5
651	84	m	nein	1	3	2	0	0	1	14	E11.90	S20.20XA	S27.0XXA		S21.84	S22.49XA	S37.011A	U99.0	V99	Z03.8	Z11	Z29.0			I10.01	J18.8	S01.21XA	S06.0X0A	S27.0XXA	S36.09XA	S50.811A	Z74.1
652	81	m	nein	1	0	0	0	0	3	10	S01.80XA	S06.0X0A	S06.0X0A		E86	E87.2	F10.2	F10.4	J96.00	S06.0X0A	S06.0X0A	U99.0	Z11		S01.90XA		D62	F17.2	I10.90	S01.80XA	S06.0X0A	S06.0X0A	T68	X59.9	Z74.1
653	14	f	nein	2	0	0	0	2	0	8	E86	R11	R40.0	R56.8	S06.0X0A	S06.0X0A	S80.811A	S81.84	S82.101A	U99.0	V99	Z04.1	Z11	Z27.1							S20.20XA	S30.0XXA	S81.84	S82.101A	S83.60XA	Z04.2	Z23.5
654	46	m	nein	0	0	0	0	2	0	4	S31.85	S32.401A		D62	F41.0	S31.85	S31.85	S32.401A	S32.501A	S71.85	S72.051A	V99			M62.85	S20.20XA	S30.0XXA	S30.0XXA	S31.85	S32.401A	Z04.2	Z74.1		S32.401A
655	78	m	nein	4	0	0	0	0	2	20	S20.20XA	S30.0XXA	S72.101A		S06.0X0A	S06.0X0A	T68	X59.9	Z23.5		E22.2	E87.1	F05.1	F10.2	F13.2	G31.0	G40.2	G96.1	H81.1	I44.0	I62.02	S01.311A	S01.83XA	S01.83XA	S01.80XA	S01.80XA	S02.0XXA	S02.101A	S06.0X0A	S06.5X0A	S06.6X0A	S06.0X0A	S20.20XA	S21.84	S22.39XA	S30.0XXA	S50.811A	S80.811A	U99.0
656	28	m	nein	0	0	0	0	0	4	16	S06.9X0A	S29.001A	S39.001A	S70.00XA	S70.00XA	S80.811A	S80.811A	T68		S29.001A	S39.001A	S70.00XA	S80.811A	T75.1		F19.2	G40.8	J69.8	J96.01	T75.1	U99.0	Z11	Z51.83
657	58	m	nein	3	3	0	0	3	1	27	S06.0X0A		D62	E83.38	E86	E87.3	E87.5	E87.6	G20.21	J15.2	J69.0	J96.00	J96.01	S01.21XA	S01.411A	S01.85XA	S01.85XA	S01.85XA	S01.85XA	S01.85XA	S02.2XXA	S02.30XA	S02.400A	S02.600A	S02.610A	S06.0X0A	S21.85	S22.22XA	S31.85	S32.501A	S41.85	S41.85	S42.011A	S42.101A	S51.85	S52.301A	S61.84	S62.211A	S71.84
658	83	m	ja	5	0	0	0	0	5	50	S09.0XXA			I46.9	S01.551A	S01.80XA	S01.80XA	S02.0XXA	S27.2XXA	T68	T89.01	U69.13			T14.1
659	80	f	nein	3	3	3	0	3	1	27	S22.49XA		S27.321A		D62	E87.6	I48.0	J90	J96.01	S01.85XA	S02.400A	S05.10XA	S06.0X0A	S06.330A	S06.6X0A	S06.0X0A	S21.85	S22.49XA	S27.1XXA	S27.321A	S31.85	S31.85	S32.401A	S32.501A	S41.85	S42.001A	S51.85	S52.031A	U52.1	U99.0	V99	Z11	Z46.7			S02.400A			S27.1XXA
660	57	m	nein	4	0	0	0	0	0	16	G99.2	M48.02	S06.0X0A	T09.3	T91.3	Z04.2			M48.02					G99.2	M48.02	T09.3	T91.3			E11.90	G99.2	M48.02	S00.81XA	S11.84	S12.200A	S14.151A	S14.73	U50.50	U99.0	Z11	Z46.7	Z74.0	Z74.1
661	51	m	nein	2	0	2	2	2	1	12	S06.0X0A	Z23.5		D62	D68.4	I10.91	J96.00	J96.01	M62.80	R41.2	S06.6X0A	S06.0X0A	S21.84	S21.84	S21.84	S21.84	S22.050A	S22.070A	S22.080A	S22.39XA	S31.84	S31.84	S31.84	S32.010A	S32.020A	S32.401A	S40.011A	S45.001A	S45.101A	S55.101A	U69.12	U99.0	V99	Z11	Z47.8		S06.0X0A		S06.0X0A
662	19	m	ja	5	0	6	0	0	0	75	S21.83	S21.90XA	S26.90XA		S21.83	S21.90XA		A41.8	D62	D68.34	D69.58	E13.90	E86	E87.2	G93.1	G93.5	G93.6	I46.0	I95.8	J80.03	J96.01	J98.1	K55.0	K72.0	N17.83	R19.80	R57.1	R57.2	R65.1	S21.83	S26.00XA	S26.90XA	S27.1XXA	T79.4	U69.13			S21.83	S21.90XA
663	80	f	nein	3	0	0	0	0	1	10	I60.9	S02.0XXA	S06.0X0A	S06.0X0A		D69.58	D69.80	S01.84XA	S02.0XXA	S06.330A			I10.01	R41.2	S06.330A	U99.0	Z11	Z74.0	Z74.1
664	42	f	nein	1	0	0	0	0	0	1	S06.0X0A		S00.10XA		E51.8	S06.0X0A					F10.0	S06.0X0A	S06.0X0A	U99.0	Z11
665	29	m	nein	1	0	0	0	0	1	2	S00.81XA	S06.0X0A	V99	Z23.5		F10.0	S06.0X0A	U99.0	Z11			T00.0			S00.10XA	S01.101A	S01.84XA	S02.5XXA
666	24	m	nein	0	0	0	0	2	2	8	F10.0	T76	Y34.9		E87.6	F05.8	F10.2	J96.01	R45.5	S74.00XA	S76.201A	S76.301A	S76.001A	S79.811A	S79.811A	U07.1	U99.0	V99	Z11	Z22.8	Z29.0			S76.201A	S76.301A	S76.801A	S79.811A			S74.00XA	S76.301A	S76.001A	S79.811A			S70.00XA	S74.00XA	S76.001A
667	53	m	nein	2	1	0	0	0	1	6	S00.31XA	S01.00XA	S02.0XXA	S02.2XXA	S06.0X0A	S29.001A	S30.0XXA	S40.011A		S06.0X0A		S01.00XA	S01.84XA	S02.2XXA	S06.0X0A	Y09.9					S00.31XA	S01.00XA	S01.84XA	S02.0XXA	S20.20XA	S30.0XXA	S40.011A	S80.811A	U99.0	Z11
668	80	m	nein	2	0	0	0	2	2	12	S08.0XXA	S11.84	S11.84	S11.84	S11.84	S12.100A	S12.300A	S12.400A	S12.500A	V99		S11.84	S12.100A	T14.4					S08.0XXA		I10.90	S00.10XA	S11.84	S12.100A	S20.20XA	S30.0XXA	S60.00XA	U99.0	Z11	Z46.7	Z74.1
669	18	m	nein	1	0	0	0	0	1	2	S01.21XA	S29.001A	S39.001A		S01.21XA	S06.0X0A	S20.20XA	S30.0XXA		F10.0	S06.0X0A	S06.0X0A	U99.0	V99	Z11				S01.21XA	S06.0X0A	S06.0X0A
670	38	m	nein	1	0	0	0	2	0	5	S06.0X0A	S20.20XA	S30.0XXA	S51.85	S51.85	S52.541A	S52.601A		E87.6	S51.85	S52.541A	S81.86	S82.51XA	U99.0	X59.9	Z04.3	Z11		S52.501A	S82.51XA			M79.80	S51.85	S52.601A	S81.86	S82.51XA	T79.8	Z04.2	Z46.7	Z47.8	Z74.0	Z74.1			S51.85	S52.601A	S81.86	S82.51XA
671	71	f	nein	1	0	0	0	0	1	2	R73.9	S01.00XA	S01.21XA	S06.0X0A	S51.001A		E10.01	E11.01	S01.00XA	S01.21XA	S06.0X0A	S51.001A	U99.0	X59.9	Z11			E10.01	E11.01	R41.2		D41.0	E04.1	E10.01	I10.91	Z03.1	Z71
672	33	m	nein	0	0	1	0	0	0	1	S21.90XA			S20.00XA	S21.001A	S21.90XA	U99.0	Y09.9	Z11			S21.90XA
673	72	f	nein	5	2	1	0	0	1	30	S06.9X0A		S06.0X0A	S06.0X0A	X59.9		D65.0	D68.4	D69.58	E78.4	F05.0	G93.5	H05.2	I10.91	J96.00	R13.9	R47.1	S00.10XA	S01.00XA	S01.80XA	S02.0XXA	S04.011A	S06.2X0A	S06.5X0A	S06.6X0A	S21.84	S22.39XA	U69.12	U69.12	Z92.2				S00.10XA			S06.5X0A
674	49	m	nein	1	0	0	0	1	1	3	S06.0X0A	S62.511A			F10.0	S06.0X0A	X59.9		S01.00XA	S01.311A			S06.0X0A	S30.0XXA	S50.00XA	S61.84	S62.511A	S80.811A	U99.0	Z11
675	62	m	nein	5	1	0	0	0	0	26	S21.83	S21.90XA	S26.90XA		S21.83	S21.90XA		A41.8	D62	D68.34	D69.58	E13.90	E86	E87.2	G93.1	G93.5	G93.6	I46.0	I95.8	J80.03	J96.01	J98.1	K55.0	K72.0	N17.83	R19.80	R57.1	R57.2	R65.1	S21.83	S26.00XA	S26.90XA	S27.1XXA	T79.4	U69.13			S21.83	S21.90XA
676	40	m	nein	0	0	0	4	3	0	25	S31.100A	T14.1		S31.83	S36.400A	T14.1						S31.83	S36.400A	S36.500A	S37.10XA	S39.001A	T14.1		S39.001A	S70.00XA	S71.89	S72.401A	T14.1		S31.83	S36.400A	S36.500A	S37.10XA	S70.00XA	S71.89	S72.8X1A			A41.8	B95.2	D62	D68.4	E87.5	E88.0
677	83	f	nein	4	0	0	0	0	0	16	S06.5X0A	S06.0X0A		D69.58	I10.00	I48.0	S06.5X0A	S06.0X0A	U69.12	U99.0	Z11		S06.5X0A	S06.0X0A			F05.0	J44.89	M62.47	M62.50	S06.5X0A	S06.0X0A	U50.20	X59.9	Z74.0	Z74.1	Z92.1	Z92.2		M62.47	M62.50
678	58	m	nein	1	0	0	0	2	1	6	S06.0X0A	S29.001A	S39.001A	S92.301A		L89.19	S06.0X0A	S20.20XA	S30.0XXA	S93.311A		I10.90	S91.201A	S91.88	S91.88	S91.89	S92.301A	S93.321A	S93.311A	U99.0	V99	Z11	Z46.7				S91.101A	S91.201A	S91.88	S91.88	S93.321A	S93.311A		S91.301A
679	34	m	nein	1	1	0	0	0	0	2	S06.9X0A	S13.4XXA	S39.001A		S06.0X0A		E51.8	F10.2	F10.4	G40.2	I49.8	S01.84XA	S02.2XXA	S06.0X0A	S06.0X0A	S60.211A	U99.0	Y09.9	Z03.8	Z11	Z29.0			S02.2XXA
680	45	m	nein	1	0	0	0	0	0	1	S06.0X0A		F10.0	F17.2	S06.0X0A	S29.001A	S39.001A	U99.0	Y09.9	Z11				S06.0X0A	S29.001A	S39.001A
681	25	m	nein	1	0	3	5	4	2	50	J93.9	S22.080A	S22.20XA	S22.49XA	S32.000A	S32.10XA	S36.09XA	S36.113A	S37.041A		L89.17	R10.3	S32.10XA		J96.00	S26.11XA	S27.0XXA	S27.321A	S32.10XA	S51.001A		S06.0X0A	S32.810A			D62	E86	J93.9	R57.1	S06.0X0A	S22.080A	S22.20XA	S22.49XA	S32.000A	S32.010A	S32.10XA	S32.89XA	S34.111A	S36.00XA
682	56	f	nein	1	0	1	0	2	2	9	R41.2	S81.001A	S91.84	S92.101A	U99.0	V99	Z11		S06.0X0A	S20.20XA	S21.84	S22.39XA	S30.0XXA	S81.001A	S93.501A	Z23.5	Z46.7	Z74.1		T00.8		S81.001A	S92.101A
683	71	f	nein	1	0	2	2	2	3	17	S06.0X0A	S13.4XXA	S39.001A		S81.85	S82.301A	S82.301A		D62	F23.2	F44.6	S06.0X0A	S13.4XXA	S21.84	S21.84	S22.080A	S22.39XA	S31.85	S32.050A	S39.001A	S56.001A	S61.001A	S64.10XA	S66.100A	S81.85	S82.301A	S91.84	S92.001A	U99.0	Z11				S06.0X0A	S13.4XXA	S39.001A	S61.001A	S64.10XA	S66.100A
684	84	f	nein	5	3	0	0	2	0	38	I60.9	S06.5X0A	S42.001A		S06.0X0A		S02.0XXA			G93.5	J96.00	J96.01	S01.83XA	S01.80XA	S01.80XA	S01.80XA	S02.101A	S02.30XA	S02.400A	S06.0X0A	S06.5X0A	S06.6X0A	S06.0X0A	U99.0	Z11	Z23.5
685	78	m	nein	5	0	0	0	0	1	26	S06.0X0A	S12.000A	S12.100A	U60.1	Z21		S00.05XA	S01.00XA	S06.0X0A	S06.0X0A	S14.101A	S14.71	T68	V99	Z23.5		B24	I46.0	S01.84XA	S02.101A	S11.84	S11.84	S12.000A	S12.100A	U60.3	U61.3				M53.21	S12.000A	S12.100A		E87.2	F33.8	I25.11	I49.5	J96.00	N13.1
686	15	m	nein	1	1	4	3	2	2	29	S06.0X0A	S22.000A	S27.321A	S29.001A	S36.113A	S39.001A	S52.001A		S52.001A		S51.85	S52.001A	U99.0	Z11			S41.101A	S52.001A	S54.00XA				S51.85	S52.001A		D62	D65.0	D68.4	F12.2	J90	J96.00	N31.88	S01.85XA	S02.400A	S06.0X0A	S21.84	S22.050A	S22.39XA	S27.0XXA
687	56	m	nein	3	3	0	0	2	0	24	S06.0X0A	S29.001A	S39.001A	S80.10XA		S06.0X0A	S06.0X0A	S80.10XA		R41.2	S01.85XA	S01.85XA	S02.30XA	S02.400A	S06.0X0A	S06.0X0A	S11.85	S12.500A	S61.85	S62.001A	V99			S02.400A				S12.500A	S62.001A			S02.30XA	S02.400A		S05.00XA	S11.85	S12.500A	S20.20XA	S30.0XXA
688	46	m	nein	5	1	0	0	0	2	30	J69.0	L89.10	S00.10XA	S06.0X0A	S06.0X0A	T17.5	X59.9	Z23.5		D62	D65.0	D68.4	J96.00	S05.8X1A	S11.85	S11.85	S12.500A	S12.600A	U69.12	U69.12		S01.83XA	S06.340A	S06.4X0A	S06.5X0A	S06.0X0A			G96.8		G96.8			A41.1	B37.7	B44.1	B95.2	E23.2	E53.8
689	39	m	nein	5	0	0	0	0	0	25	T71		J69.0	T71	U52.3	Z23.5		B96.2	F12.1	F13.1	F32.2	G25.3	G93.1	G93.5	G93.6	I46.0	J15.6	J38.03	J96.00	J96.01	R13.9	R41.2	S06.1X0A	S06.0X0A	T71	T82.7	U69.01	U69.13	U99.0	Y82.8	Z11	Z43.0		T71
690	54	m	nein	5	0	3	0	0	1	35	T71		E87.2	F32.2	G93.1	G93.5	G93.6	I10.91	I46.0	J15.4	J69.0	J96.00	J96.01	R35	S06.1X0A	S06.0X0A	S21.84	S22.49XA	T71	U69.01	U69.13	U99.0	Z11		S19.9XXA	T71
691	87	f	nein	6	0	4	0	0	0	75	S11.86	S12.000A		D62	E13.91	E87.5	I46.0	S00.05XA	S01.85XA	S02.0XXA	S06.330A	S06.6X0A	S06.0X0A	S11.86	S11.86	S11.86	S11.86	S12.000A	S12.100A	S12.200A	S13.120A	S21.86	S21.86	S21.86	S21.86	S21.86	S22.050A	S22.060A	S22.21XA	S22.49XA	S22.5XXA	S27.1XXA	S27.321A	T79.7	U69.13	U99.0	X59.9	Z11	Z13.2
692	78	f	nein	5	0	0	0	0	0	25	S06.5X0A		S06.5X0A		C18.7	C79.3	G93.5	J96.00	S06.5X0A	S06.0X0A	U99.0	Z03.8	Z11	Z20.8	Z43.1	Z43.3					S06.5X0A	S06.0X0A		B96.2	D62	G93.2	G93.5	G93.6	I10.91	I47.1	I63.8	J15.6	N39.0	R13.9	S06.5X0A	S06.0X0A	U69.01	U81.20	X59.9
693	89	f	nein	1	0	0	0	5	0	26	S06.0X0A	S29.001A	S39.001A	S42.201A		S31.84	S32.501A		D62	F05.1	S41.84	S42.211A	U99.0	Z11		S06.0X0A	S29.001A	S31.84	S32.501A	S42.201A					S41.84	S42.211A			D68.4	E55.9	F00.2	F33.1	G30.8	G56.3	N39.0	S06.0X0A	S20.20XA	S30.0XXA	S31.84
694	91	f	ja	4	0	4	0	5	2	57	S06.9X0A	S22.5XXA	S32.89XA		I46.9	S01.83XA	S01.80XA	S02.0XXA	S06.2X0A	S21.85	S21.85	S22.49XA	S22.5XXA	S27.321A	S31.85	S32.89XA	S81.85	S82.101A	U69.13	U99.0	Z11		S06.9X0A
695	67	m	ja	4	0	5	0	5	0	66	I46.9	J94.2	R99	S06.9X0A	S32.89XA	S39.001A	T02.60	T07		E87.2	I46.9	S01.80XA	S02.0XXA	S21.86	S21.86	S22.49XA	S22.5XXA	S31.86	S32.89XA	S51.89	S51.89	S52.001A	S52.001A	T79.7	U99.0	Z11
696	41	m	nein	5	0	4	2	2	0	45	S00.05XA	T07	T17.5		J69.0	S06.0X0A	T68					S06.0X0A	S06.5X0A	S06.5X0A	S06.0X0A	S06.0X0A		B96.2	D62	D68.4	E03.8	E23.0	E23.2	E83.38	E87.0	E87.2	E87.5	E87.6	E87.8	E88.0	G93.2	G93.5	G93.6	G96.0	G96.1	G96.8	H74.8	I10.91	I26.9
697	83	f	nein	4	1	0	0	2	0	21	S00.85XA	S60.211A		S00.85XA	S60.211A	Z23.5		E87.6	G40.2	G81.0	I10.91	I26.9	I48.0	I63.2	I65.2	J69.0	J96.00	S06.5X0A	S06.6X0A	S06.0X0A	U69.02	U99.0	X59.9	Z11							G93.5	G93.6	I63.2	J15.2	J15.4	J15.6	J90	J96.01	R47.0
698	69	m	nein	5	0	0	0	0	0	25	J96.00	S06.5X0A	S06.0X0A		I10.01	S06.2X0A	S06.5X0A	S06.0X0A	U99.0	X59.9	Z11		S06.5X0A
699	49	m	nein	2	2	5	0	1	1	33	L89.01	S06.0X0A	S06.0X0A		D62	E87.0	E87.5	E87.6	J96.00	J98.1	R57.1	S01.85XA	S01.85XA	S01.85XA	S02.2XXA	S02.30XA	S02.400A	S21.89	S21.89	S21.89	S21.89	S22.030A	S22.050A	S22.49XA	S22.5XXA	S27.2XXA	S27.321A	S27.331A	S36.020A	S36.112A	S41.85	S41.85	S42.011A	S43.201A	S91.301A	T79.7	T79.8	U99.0	V99
700	68	f	nein	5	2	3	0	2	0	38	S06.330A	Z23.5		J69.0	J96.00	S00.05XA	S06.330A	U99.0	Z11		S06.330A			S06.330A			B95.48	D62	E03.8	E87.0	E87.2	E88.0	F10.2	F10.3	G25.81	G62.1	G81.9	G93.2	G93.5	G93.6	G96.0	G96.8	H92.2	I10.90	I65.2	I67.80	J15.4	J81	J96.00
701	49	m	nein	0	0	0	0	4	0	16	S31.84	S32.10XA	Z04.2		S31.84	S31.84	S32.10XA	S32.501A	U99.0	Z11		S31.84	S32.10XA	S32.501A	S32.810A	Z04.2			M79.85	S32.10XA	T79.8	Z04.2		S31.84	S32.10XA	S32.501A	S32.89XA	Z04.2
702	57	m	nein	4	3	3	2	2	1	34	S22.39XA	S32.89XA		S01.21XA	S06.0X0A	S06.0X0A		S01.84XA	S01.84XA	S02.30XA	S02.400A	S20.20XA	S21.84	S21.84	S22.49XA	S22.49XA	S30.0XXA	S31.84	S31.84	S32.010A	S32.301A	S41.84	S42.101A		S06.0X0A				E51.8	S31.84	S32.010A	S32.010A	U99.0	V99	Z11	Z59			S02.400A
703	72	f	nein	2	1	3	0	2	1	17	S06.0X0A	S06.6X0A	S82.891A		S06.6X0A		S06.6X0A				F17.2	I10.90	S01.84XA	S02.2XXA	S21.84	S22.49XA	S31.84	S33.2XXA	S81.84	S82.841A	U99.0	V99	Z11
704	88	m	nein	4	0	5	2	2	0	45	J93.9		J93.9	L89.11	S27.2XXA		D62	D68.4	D69.58	E03.8	E78.4	E87.2	E87.5	E88.0	I11.00	I27.28	I36.1	I48.0	I51.7	J15.0	J86.0	J90	J96.00	N17.83	S01.85XA	S02.0XXA	S02.101A	S06.5X0A	S06.6X0A	S06.0X0A	S11.84	S12.600A	S21.85	S22.21XA	S22.49XA	S27.2XXA	S41.85	S42.141A	T79.5
705	28	m	nein	4	0	0	0	0	0	16	S06.5X0A		S02.101A	S06.0X0A	S06.5X0A		E51.8	E86	E87.2	F10.0	J96.00	S01.85XA	S02.101A	S06.1X0A	X59.9			S06.5X0A	U99.0	Z11
706	79	f	nein	5	0	3	0	0	1	35	S06.0X0A	S12.100A		S12.000A		E11.75	E87.0	E87.5	F03	F05.1	G63.2	G93.1	H36.0	I10.00	I46.0	I79.2	J15.0	J15.6	J86.9	J90	J96.00	J96.01	K56.4	K76.0	S00.05XA	S00.10XA	S06.0X0A	S06.0X0A	S11.85	S12.000A	S12.100A	S12.400A	S14.111A	S14.71	S21.84	S22.21XA	S22.49XA	S27.0XXA	T88.8
707	20	m	nein	5	0	0	0	0	0	25	L89.04	S11.84	S11.86	S12.500A	S13.0XXA	S13.170A		J96.00	J96.01	N48.38	S13.170A	U99.0	Z11	Z46.7			S12.500A	T91.3
708	27	f	nein	5	0	2	0	2	2	33	I61.9	S06.0X0A	S06.5X0A	S29.001A	S39.001A			S01.00XA	S06.5X0A	S06.6X0A	S06.0X0A	S06.0X0A	V99		S06.330A	S06.0X0A			S06.1X0A				S06.5X0A	S06.0X0A	S06.9X0A	S08.0XXA		E87.2	E87.6	I97.89	J15.0	J20.2	J96.00	S06.1X0A	S06.2X0A	S06.6X0A	S06.0X0A	S06.0X0A	S06.0X0A
709	69	m	nein	5	1	3	0	0	0	35	S06.9X0A	S29.001A	S39.001A	S39.001A	S89.80XA		S06.0X0A	S06.0X0A	S29.001A	S39.001A			D62	D65.0	D68.4	D69.58	J69.0	J96.00	R57.1	S01.83XA	S01.80XA	S02.0XXA	S06.2X0A	S06.5X0A	S06.0X0A	S06.0X0A	S21.85	S21.85	S21.85	S21.85	S22.050A	S22.070A	S22.22XA	S22.49XA	S30.0XXA	T79.5	U69.12	U69.12	X59.9
710	63	m	nein	5	0	0	0	0	1	26	S06.0X0A	S50.811A	S70.00XA	S80.841A	S81.001A		G93.6	J96.00		E11.91	E86	E87.2	E87.5	F10.6	G31.2	G40.8	G93.6	I10.01	I25.10	I46.0	I47.2	J44.09	N17.81	S70.00XA	S81.001A	U69.13	U99.0	Z11	Z92.2
711	86	f	nein	4	1	0	0	2	0	21	S06.0X0A	S29.001A	S39.001A	S39.001A	S69.80XA		S06.0X0A	S06.5X0A		I10.90	S02.2XXA	S06.5X0A	S62.300A	V99	Z85.3				I10.90	S01.84XA	S02.2XXA	S06.5X0A	S20.20XA	S30.0XXA	S51.84	S52.541A	S61.84	S62.340A	U99.0	V99	Z11			S51.84	S52.541A
712	45	m	nein	4	0	3	4	4	1	48	J69.0	L89.10	S06.5X0A	T07	X59.9	Z23.5		B44.1	D62	D68.4	D69.58	E86	E87.0	E87.2	E87.5	E88.0	F19.2	F32.2	G62.80	G72.80	G93.2	G96.1	I26.9	I95.2	J15.0	J15.1	J15.2	J15.6	J17.2	J80.03	J96.00	J96.01	M62.80	N17.83	N28.0	R13.1	S01.83XA	S06.2X0A	S06.330A
713	73	m	nein	5	1	0	0	0	0	26	I61.9	S06.9X0A		B97.2	J12.8	J69.0	L89.10	S05.10XA	S06.0X0A	T17.5	U07.1	X59.9		A41.8	B37.1	D62	D69.58	E87.0	G93.2	I26.0	I48.0	I49.5	J15.2	J17.2	J80.03	J96.00	K72.0	N17.83	R57.2	R65.1	S00.10XA	S01.83XA	S01.80XA	S02.101A	S06.2X0A	S06.5X0A	S06.6X0A	S06.0X0A	S06.0X0A
714	44	m	nein	4	2	0	0	0	0	20	S06.9X0A		S06.0X0A	S06.0X0A		S01.80XA	S02.101A	S05.10XA	S06.1X0A	S06.2X0A	Y09.9			S02.101A			S02.101A	S02.30XA	S02.400A			S02.91XA	S06.0X0A	S06.9X0A			E23.2	E87.0	G06.0	G93.2	G93.5	G93.6	G96.0	G96.8	H16.0	H74.8	I26.9	I63.8	I67.80
715	62	m	nein	1	1	4	0	2	0	21	S01.84XA	S02.400A	S02.400A		F17.2	I67.10	S00.05XA	S00.10XA	S01.84XA	S02.400A	S11.84	S12.600A	S21.84	S21.84	S22.49XA	S22.5XXA	S27.0XXA	S27.321A	S31.84	S33.100A	S51.84	S52.501A	S61.84	S61.84	S62.111A	S62.201A	U99.0	V99	Z11		S02.400A					S27.0XXA			S41.85
716	71	f	nein	5	0	0	0	0	1	26	S00.10XA	S06.5X0A		D65.0	D68.4	E03.8	E51.8	E86	E87.1	E87.6	F10.2	G96.8	I10.01	J96.00	K76.0	S00.85XA	S06.2X0A	S06.5X0A	S21.84	S22.080A	S51.84	S52.301A	U69.11	U99.0	X59.9	Z11		S06.0X0A		S00.85XA		I62.00					F05.0	G93.6	R13.9
717	46	m	nein	0	1	0	0	4	0	17	S01.511A	S20.20XA	S31.84	S32.301A	S51.84	S52.531A	Z04.2		S31.84	S32.301A			S01.511A				S39.001A	S52.501A		S31.84	S32.301A	U99.0	Z11				S32.89XA	S52.501A							B95.2	B95.6	E66.00	F33.0	M62.50
718	31	f	nein	4	0	0	0	0	0	16	S06.0X0A		S06.0X0A		F10.0	F10.2	R41.2	S00.05XA	S01.85XA	S01.85XA	S02.0XXA	S02.80XA	S06.2X0A	S06.4X0A	S06.6X0A	S06.0X0A	U99.0	X59.9	Z11		S06.4X0A
719	38	m	nein	2	0	3	0	2	1	17	S06.0X0A	S22.49XA	S29.001A	S39.001A	S82.51XA		S06.0X0A	S20.20XA	S30.0XXA	V99		S06.6X0A				M24.07	R42	S21.84	S22.49XA	S63.400A	S80.811A	S81.84	S82.51XA	S90.811A	S91.85	S93.01XA	S93.501A	U99.0	Z11	Z46.7	Z74.1						S63.400A	S91.85	S93.01XA
720	56	m	nein	2	0	0	3	2	1	17	S06.0X0A	S29.001A	S39.001A	S92.001A		R41.2	S01.80XA	S06.0X0A	S06.0X0A	S20.20XA	S30.0XXA	S91.84	S92.001A	Z23.5		I10.00	S31.84	S32.010A	S91.84	S92.001A					R42	S11.84	S12.600A	S31.84	S32.010A	U99.0	Z11	Z46.7	Z74.0	Z74.1			S31.84	S32.010A
721	20	m	nein	1	0	3	2	2	0	17	S22.080A		S31.84	S32.10XA		D62	E87.6	S01.80XA	S21.84	S22.080A	S22.22XA	S27.321A	S31.84	S31.84	S32.010A	S32.020A	S32.030A	S32.10XA	S32.10XA	S81.85	S82.51XA	S91.84	S92.101A	X59.9	Z11				S22.080A	S27.321A	S31.84	S32.010A	S32.020A	S32.030A	S32.10XA	S91.88	S92.101A	X59.9
722	75	m	nein	4	0	3	3	2	1	34	J93.9	S12.9XXA		S11.86	S12.300A		D65.0	D68.4	D69.58	E13.91	E78.4	E86	E87.6	E89.0	G83.2	I10.00	J69.0	J96.00	J96.01	S00.01XA	S00.05XA	S01.84XA	S02.0XXA	S06.5X0A	S06.6X0A	S11.84	S11.86	S12.300A	S12.400A	S14.101A	S14.74	S21.85	S22.49XA	S27.2XXA	S31.84	S32.040A	S41.84	S42.011A	T17.5
723	33	m	nein	0	0	3	3	0	0	18	S39.001A		S37.061A	X59.9		E51.8	E87.6	F19.0	F19.2	I77.1	M23.83	S21.84	S22.49XA	S36.031A	S36.892A	S37.061A	U99.0	X59.9	Z11		S36.031A	S37.061A					K66.1	S36.09XA			S36.031A	S36.892A	Z03.8	Z20.8	Z51.83
724	67	f	nein	4	2	3	0	0	2	29	S01.83XA	S06.2X0A		S01.80XA	S02.101A		D62	E11.90	E86	G83.2	G93.88	I10.01	I46.0	J96.00	J96.01	S00.05XA	S01.83XA	S01.80XA	S01.80XA	S01.80XA	S01.80XA	S02.0XXA	S02.101A	S02.30XA	S02.400A	S05.10XA	S06.2X0A	S06.330A	S06.5X0A	S06.6X0A	S11.85	S11.85	S11.85	S12.500A	S12.600A	S13.0XXA	S14.3XXA	S21.85	S21.85
725	20	m	nein	0	0	4	0	0	0	16	S25.501A	S27.2XXA		S25.501A	S27.2XXA		D62	D65.0	D68.4	S25.501A	S27.2XXA	U69.12	U99.0	Z11			S21.90XA		S21.90XA	S27.1XXA			F20.0	J90	S21.83	S21.84	S22.39XA	S27.1XXA	S27.321A
726	80	f	nein	5	0	0	0	0	1	26	S06.5X0A	S22.39XA		J69.0	L89.01	L89.10	R64	S06.5X0A	S06.0X0A	S20.20XA	S20.311A	S30.810A	S40.811A	X59.9	Z23.5		B96.2	E86	E87.6	F05.0	J15.1	J15.2	J15.5	J15.6	J96.00	S00.10XA	S00.81XA	S06.5X0A	S11.84	S12.100A	S80.811A	Y57.9			S00.10XA		S06.5X0A	S06.0X0A	S06.0X0A
727	9	f	nein	4	0	3	0	5	0	50	I60.9	S06.9X0A	S29.001A	S32.501A	S39.001A	S72.051A	S82.51XA		L89.18	S01.84XA	S01.85XA	S02.0XXA	S02.101A	S06.5X0A	S06.6X0A	S06.9X0A	S21.84	S22.49XA	S31.84	S32.501A	S71.84	S72.051A	S81.84	S82.51XA		A41.8	B96.2	D62	D68.4	D70.19	E23.2	E83.4	E86	E87.7	F13.4	G25.3	G93.2	H47.7	H55
728	78	m	nein	5	1	2	0	2	1	33	T07		J69.0	S01.511A	S01.80XA	S02.2XXA	S06.0X0A	S06.0X0A	X59.9	Z23.5		E78.4	F03	G93.5	G93.6	I10.90	I71.4	I72.0	J96.00	S01.83XA	S01.80XA	S01.80XA	S01.80XA	S02.400A	S02.5XXA	S02.630A	S06.2X0A	S06.2X0A	S06.330A	S06.4X0A	S06.5X0A	S21.84	S22.49XA	S41.84	S42.021A	U99.0	Z11	Z92.2
729	39	m	nein	1	0	3	2	3	1	22	D62	I10.90	J96.00	S06.0X0A	S21.85	S22.49XA	S27.1XXA	S31.84	S32.030A	S71.84	S71.88	S72.141A	S72.21XA	U99.0	V99	W49.9	Z04.2	Z11			S31.84	S32.030A	S71.84	S71.84	S72.141A	S72.21XA	V99				D68.4	S20.20XA	S30.0XXA	S71.84	S72.21XA	U69.12	Z74.0	Z74.1
730	54	m	nein	5	0	0	0	0	3	34	S01.83XA	S06.2X0A		J69.0	S00.05XA	S01.83XA	S06.2X0A	S06.0X0A	T17.5	W49.9	Z23.5			A41.8	B37.1	B95.7	D62	D65.0	D68.4	D69.58	E03.8	E87.3	E87.5	E88.0	F10.2	G04.2	G06.0	G93.2	G93.5	G93.6	G96.8	H74.8	I67.80	I82.2	J17.2	J90	J96.00	M62.80	N17.13
731	29	m	nein	5	0	3	0	0	1	35	S06.0X0A	S06.6X0A		E86	S06.6X0A	S06.0X0A	S21.85	S22.21XA	U99.0	Z11				S02.101A			B95.2	F10.2	F10.4	F11.2	F13.2	F13.4	F16.2	G93.5	G93.6	G96.8	I10.91	I66.4	I67.80	J15.2	N39.0	S01.80XA	S02.101A	S06.2X0A	S06.330A	S06.5X0A	S06.6X0A	S06.0X0A	S21.85
732	76	f	nein	5	2	0	0	0	0	29	S06.5X0A		S06.5X0A		D62	D68.4	D69.58	E11.90	G93.5	I10.91	J96.00	R29.6	R41.3	R47.1	S06.5X0A	S06.0X0A	U69.12	X59.9	Z86.7	Z92.1	Z95.2			I62.00						S06.5X0A	S06.0X0A	U99.0	Z11
733	59	m	nein	2	0	0	2	3	0	17	S32.810A		R41.2	S31.84	S31.84	S32.050A	S32.501A	S40.811A	S80.10XA	S80.811A	U99.0	Z11		E86	S06.0X0A	S06.0X0A				S20.20XA	S30.0XXA	S31.84	S32.501A
734	88	f	nein	3	0	2	0	0	2	17	S01.90XA	S02.2XXA	S06.0X0A	S29.001A	S39.001A		S06.0X0A	S06.0X0A	S29.001A	S39.001A		D62	D65.0	D68.4	D69.58	E13.90	E86	E87.2	F00.2	G30.8	I10.00	J96.00	S01.80XA	S01.84XA	S02.2XXA	S11.84	S12.200A	S21.84	S22.030A	U69.12	U69.12	X59.9					D68.34	H26.8	H91.1
735	51	m	nein	1	0	2	2	3	0	17	S06.0X0A		S00.05XA	S21.85	S22.080A	S31.85	S31.85	S31.85	S32.010A	S32.020A	S32.501A	S41.84	S42.211A	Z88.0				S31.85	S32.10XA	S32.501A	S32.501A	S32.89XA		S06.0X0A	S20.20XA	S21.85	S22.080A	S30.0XXA	S31.85	S32.401A	S80.00XA	U99.0	Z04.2	Z11	Z46.7	Z74.0	Z74.1		S22.080A
736	18	m	nein	5	0	5	4	0	2	66	I46.0	S21.90XA			S21.101A	S21.83	S26.00XA	S31.100A	W64.9		S31.100A		A49.0	B95.7	D62	D65.0	D68.4	D69.58	E87.2	E87.6	G93.1	G93.5	I46.0	J96.00	J96.01	J98.1	M62.80	R57.1	R60.0	S06.1X0A	S06.0X0A	S21.101A	S21.83	S21.83	S26.00XA	S27.0XXA	S27.892A	S31.100A	S31.801A
737	77	m	nein	3	0	3	0	0	2	22	S00.05XA	S01.83XA	S06.0X0A	S08.0XXA	X59.9		D62	D68.4	E11.90	G25.3	I10.91	J96.00	S11.84	S12.000A	S21.84	S21.84	S21.84	S22.010A	S22.030A	S22.31XA	S26.00XA	U69.12		S06.9X0A	S12.000A	S22.000A	S22.20XA					S12.000A	S22.010A	S22.030A			N39.0	R29.6	S20.20XA
738	75	m	nein	3	1	4	2	3	1	34	S02.600A	S06.0X0A	S22.030A	S22.5XXA	S39.001A	S42.211A	T02.51		S22.030A	S22.050A	S22.5XXA	S27.2XXA	S27.321A	S42.201A	S51.001A	S81.87	S82.101A	S82.51XA	V99		D62	D65.0	D68.4	D69.58	E86	J96.01	S21.84	S21.84	S21.84	S22.030A	S22.050A	S22.5XXA	S27.1XXA	S27.321A	S37.822A	S41.84	S42.301A	S51.001A	S81.87
739	92	m	nein	4	0	0	0	0	1	17	S06.0X0A	S80.10XA		S06.0X0A		D69.58	F00.2	G30.8	I10.90	S06.4X0A	S06.5X0A	S06.6X0A	S06.0X0A				S06.6X0A	S06.0X0A				E86	G93.6	I48.0	I61.2	J69.0	S06.6X0A	S06.0X0A	S61.001A	U69.01	U99.0	Z11
740	33	m	nein	1	0	2	3	3	0	22	Z03.3		S41.89	S42.301A	S42.301A		I10.90	S11.84	S12.8XXA	S31.84	S32.10XA	S36.020A	S36.09XA	U99.0	Z11				S41.89	S42.301A	S51.85	S52.501A			S06.0X0A	S20.20XA	S27.0XXA	S30.0XXA	S41.89	S42.301A	S51.84	S52.501A	Z04.2	Z46.7	Z47.8	Z74.0	Z74.1		S42.301A
741	50	m	nein	3	2	2	0	2	1	17	S06.0X0A	S11.84	S11.84	S12.000A	S12.100A	V99		S11.84	S12.000A		I61.9			S01.311A		S12.000A	S12.100A			S00.05XA	S01.311A	S01.80XA	S06.330A	S11.84	S12.000A	S41.84	S42.011A	U99.0	Z11	Z46.7			S41.85	S42.001A			S11.84	S12.000A
742	82	f	nein	3	2	4	0	2	1	29	E11.90	I10.90	I48.0	J96.00	S01.85XA	S01.85XA	S02.30XA	S02.400A	S05.00XA	S05.8X1A	S06.6X0A	S11.84	S12.300A	T14.5	U99.0	V99	W49.9	Z11				S02.30XA	S02.400A		S51.85	S52.371A		I72.8	S20.20XA	S30.0XXA	S51.85	S51.85	S52.041A	S52.371A	Z74.0	Z74.1
743	92	m	nein	4	0	3	0	0	0	25	S06.0X0A	S06.5X0A		S00.05XA	S06.0X0A	S06.0X0A	X59.9		D68.35	D68.4	G40.2	G93.88	G96.1	I10.90	I48.0	J15.6	J96.00	R04.8	S06.330A	S06.5X0A	S06.6X0A	U69.01	U69.12	U99.0	Z11	Z92.1	Z99.3			S06.5X0A
744	59	f	nein	1	0	0	2	4	0	21	S06.0X0A	S06.9X0A	S13.4XXA	S29.001A	V99		S00.05XA	S06.0X0A	S20.20XA	S31.84	S31.84	S31.84	S32.030A	S32.040A	S32.10XA	S32.501A	U99.0	V99	Z11		S06.0X0A			S32.810A		I10.90	S31.84	S32.501A	Z74.0	Z74.1
[truncated: 196 more columns]

## Sheet: Step 2. Mapping to AIS and ISS
study_ID	age	sex	death_er	group	DGU_maxAIS_headneck	mxaisbr_HeadNeck	DGU_maxAIS_face	mxaisbr_Face	DGU_maxAIS_thorax	mxaisbr_Chest	DGU_maxAIS_abdomen	mxaisbr_Abdomen	DGU_maxAIS_Extremities	mxaisbr_Extremities	DGU_maxAIS_external	mxaisbr_General	ISS	riss	diff_iss	dx1	dx2	dx3	dx4	dx5	dx6	dx7	dx8	dx9	dx10	dx11	dx12	dx13	dx14	dx15	dx16	dx17	dx18	dx19	dx20	dx21	dx22	dx23	dx24	dx25	dx26	dx27	dx28	dx29	dx30
1	85	f	nein	B	4	4	0	0	2	3	0	0	2	2	0	1	24	29	5	S06.2X0A	S42.201A	NA	I46.0	S06.6X0A	Z23.5	NA	D62	D68.4	J96.00	S01.83XA	S01.80XA	S02.0XXA	S02.101A	S06.1X0A	S06.2X0A	S06.2X0A	S06.5X0A	S06.6X0A	S06.0X0A	S21.84	S22.49XA	S27.0XXA	S41.85	S42.201A	S61.88	U69.12	V99	Y69	NA
2	56	m	nein	B	3	4	0	0	3	3	0	1	2	2	0	1	22	29	7	I62.9	J93.9	S02.0XXA	S02.101A	S06.5X0A	S22.49XA	S42.001A	S62.211A	NA	S06.330A	S06.0X0A	NA	E87.5	H92.2	S01.80XA	S01.80XA	S02.0XXA	S02.101A	S06.0X0A	S06.330A	S06.5X0A	S06.0X0A	S06.0X0A	S06.0X0A	S21.85	S21.85	S22.20XA	S22.49XA	S27.0XXA	S41.85
3	75	m	nein	C	5	4	0	0	5	0	0	0	0	0	0	2	50	20	30	I46.0	S06.5X0A	S06.0X0A	U69.13	X59.9	Z23.5	NA	E11.90	G93.2	G93.5	I25.12	I25.22	I44.2	I46.0	I49.8	I71.00	J96.01	R57.0	S00.05XA	S01.00XA	S01.84XA	S02.0XXA	S06.330A	S06.6X0A	Z86.7	Z92.2	NA	NA	NA	I71.00
4	74	m	nein	C	5	4	1	2	0	0	0	2	0	0	1	1	27	24	3	S02.101A	NA	S06.0X0A	T17.5	T17.8	Z23.5	NA	B44.1	D69.58	E03.8	E13.90	G93.2	G93.5	G96.8	H66.0	H72.8	H92.2	I10.90	I26.9	J17.2	J69.0	J96.00	R04.0	R31	S00.05XA	S00.05XA	S01.83XA	S01.80XA	S01.80XA	S01.80XA
5	71	m	nein	B	2	3	0	0	3	3	0	0	3	3	0	5	22	43	21	I60.9	S06.0X0A	S22.49XA	S29.001A	S72.101A	S82.301A	V99	Z04.3	NA	S00.05XA	S01.00XA	S06.0X0A	S21.84	S22.49XA	V99	NA	E87.5	J96.01	R41.2	S06.6X0A	S27.0XXA	S27.321A	NA	NA	NA	S01.90XA	S81.84	S82.301A	NA	NA
6	91	f	nein	B	4	4	0	0	0	0	0	0	0	0	0	2	16	20	4	I61.9	NA	S00.85XA	S06.6X0A	NA	D69.58	G40.2	I10.91	I35.1	S01.84XA	S01.84XA	S02.0XXA	S02.101A	S06.330A	S06.5X0A	S06.6X0A	S06.0X0A	X59.9	Z92.2	Z96.64	NA	NA	S06.6X0A	S06.0X0A	X59.9	NA	NA	NA	NA	NA
7	48	m	nein	C	4	4	0	0	3	3	0	1	2	2	0	1	29	29	0	S20.20XA	S60.811A	Z23.5	NA	E66.02	G08	H93.1	J96.00	S00.05XA	S01.00XA	S01.85XA	S01.85XA	S02.0XXA	S02.101A	S06.0X0A	S06.1X0A	S06.2X0A	S06.4X0A	S06.5X0A	S06.6X0A	S21.85	S21.85	S22.060A	S22.49XA	S27.321A	S27.331A	S41.85	S41.85	S42.031A	X59.9
8	48	m	nein	C	3	4	0	0	5	4	2	2	2	3	0	1	38	41	3	S06.0X0A	S22.5XXA	S30.0XXA	S32.501A	S81.001A	NA	NA	S06.0X0A	S06.0X0A	NA	NA	D62	D69.58	I26.9	I46.0	I50.01	I50.05	J96.00	K76.6	R57.0	R57.1	S06.0X0A	S06.2X0A	S06.5X0A	S06.0X0A	S06.0X0A	S06.0X0A	S11.86	S12.600A	S21.86
9	83	m	nein	C	5	4	0	0	0	0	0	0	0	0	0	1	25	17	8	S01.80XA	S06.5X0A	Z23.5	NA	G93.5	I62.00	NA	C18.8	D68.33	G93.5	I25.11	I48.0	I50.13	J96.00	N18.3	N28.88	N40	R31	S06.5X0A	S06.0X0A	X59.9	Y57.9	Z85.0	Z92.1	Z93.3	Z93.5	NA	NA	NA	NA
10	48	m	nein	B	4	2	0	1	2	2	0	1	0	0	0	1	20	9	11	S06.2X0A	S22.39XA	NA	S06.0X0A	S06.0X0A	NA	NA	F10.1	F15.1	I10.90	S06.2X0A	S06.0X0A	S21.85	S22.49XA	U60.1	U61.9	Y09.9	Z21	NA	I10.90	S05.8X1A	S06.0X0A	S06.2X0A	S06.0X0A	S06.0X0A	S20.20XA	S30.0XXA	Z23.5	NA	NA
11	43	m	nein	B	0	1	0	0	3	2	0	1	3	3	0	1	18	14	4	S20.20XA	S21.84	S22.49XA	S30.0XXA	S71.84	S72.011A	X59.9	NA	S13.4XXA	S71.84	S72.011A	Z04.2	Z74.1	NA	NA	NA	NA	S72.051A	NA	NA	NA	NA	NA	NA	NA	NA	NA	NA	NA	NA
12	77	f	nein	C	2	3	0	0	5	3	0	0	0	0	0	1	29	19	10	S06.0X0A	S22.000A	NA	I46.9	U69.13	NA	NA	D62	E86	E87.2	J96.00	R57.0	S01.80XA	S02.0XXA	S06.330A	S06.6X0A	S06.0X0A	S06.0X0A	S21.83	S21.89	S21.89	S21.89	S21.89	S21.89	S21.89	S22.030A	S22.050A	S22.060A	S22.070A	S22.22XA
13	26	m	nein	C	4	4	0	0	4	3	2	2	2	2	1	1	36	29	7	S06.0X0A	S32.89XA	NA	S06.0X0A	NA	A41.8	D62	D65.0	D68.4	D69.58	E87.0	E87.2	E87.5	G96.0	I26.9	I31.2	I31.3	I45.1	I46.0	I47.2	J96.00	J98.1	K72.0	M62.25	M62.26	M62.80	N17.83	R57.0	R57.1	R57.2
14	49	m	nein	B	1	2	0	0	3	2	2	2	2	2	0	1	17	12	5	S06.0X0A	S20.20XA	S21.84	S22.49XA	S30.0XXA	S36.09XA	S36.113A	S61.84	S62.001A	V99	Z04.2	NA	S20.20XA	NA	S22.39XA	S36.113A	NA	NA	NA	S20.20XA	NA	NA	NA	NA	NA	NA	NA	NA	NA	NA
15	29	m	nein	B	4	3	0	1	2	0	0	1	1	1	0	1	21	11	10	S11.90XA	S31.100A	S41.101A	NA	S11.85	S11.90XA	S12.300A	S31.100A	S41.101A	NA	S31.100A	NA	NA	J96.00	J96.01	S10.0XXA	S10.80XA	S11.85	S12.300A	S15.001A	S15.101A	S19.80XA	NA	NA	NA	NA	S12.300A	S41.101A	NA	J39.2
16	73	f	nein	C	4	3	0	0	3	3	0	1	5	2	1	5	41	43	2	S06.0X0A	S06.0X0A	V99	NA	D62	D65.0	D68.4	D69.58	E86	I95.8	J96.00	S00.401A	S01.83XA	S01.84XA	S01.84XA	S02.0XXA	S02.101A	S06.1X0A	S06.2X0A	S06.2X0A	S06.330A	S06.6X0A	S06.0X0A	S06.0X0A	S06.0X0A	S21.83	S21.87	S22.49XA	S27.0XXA	S30.0XXA
17	58	m	nein	B	1	2	2	2	3	2	0	1	2	2	2	1	17	12	5	S22.49XA	S29.001A	S30.0XXA	S39.001A	NA	S06.0X0A	S30.0XXA	NA	J69.0	J98.1	S01.85XA	S01.85XA	S01.85XA	S01.85XA	S02.30XA	S02.400A	S02.5XXA	S03.2XXA	S21.85	S22.49XA	S31.85	S32.501A	V99	NA	S02.30XA	S02.400A	S02.5XXA	S03.2XXA	NA	S06.0X0A
18	81	m	nein	C	5	4	0	2	0	0	0	2	0	0	0	1	25	24	1	I61.9	S06.5X0A	NA	S06.0X0A	NA	B96.2	B96.2	E13.90	E87.2	G81.9	G91.3	G93.2	G93.5	G93.6	I10.91	I48.0	I63.5	I65.3	I67.80	I69.4	J15.0	J15.6	J94.8	J96.00	K92.0	N39.0	N40	N47	R47.8	S01.85XA
19	49	m	nein	B	4	2	1	2	0	0	0	1	0	0	0	1	17	9	8	S02.101A	NA	S01.80XA	S01.80XA	S01.80XA	S01.80XA	S02.101A	S02.2XXA	S02.400A	S06.0X0A	S11.85	S11.85	S12.400A	S12.500A	Y09.9	NA	S02.80XA	NA	S02.400A	NA	NA	NA	S00.241A	S02.400A	S12.500A	S13.0XXA	S13.170A	NA	S00.10XA	S00.241A
20	84	f	nein	C	5	4	2	0	5	3	0	1	0	0	0	1	54	26	28	I60.9	S01.83XA	S06.2X0A	S06.5X0A	S06.9X0A	S29.001A	S39.001A	NA	S01.83XA	S06.2X0A	NA	S02.80XA	NA	D62	D65.0	D65.1	D68.4	D69.58	E87.5	I26.9	J96.00	R57.1	S01.80XA	S01.80XA	S01.80XA	S02.0XXA	S02.101A	S02.30XA	S06.0X0A	S06.5X0A
21	84	m	nein	C	5	4	0	0	0	0	0	0	0	0	1	1	26	17	9	Z03.3	NA	S06.0X0A	NA	D62	D68.4	D68.4	D69.58	E11.90	E86	I10.90	I25.13	I44.0	J96.00	R41.2	S01.80XA	S01.85XA	S01.85XA	S02.0XXA	S02.101A	S06.0X0A	S06.330A	S06.5X0A	S06.6X0A	S06.0X0A	S06.0X0A	S06.0X0A	S11.85	S11.85	S12.300A
22	62	f	nein	B	0	2	0	0	1	2	0	1	4	4	1	5	18	45	27	S01.90XA	S06.0X0A	S32.89XA	NA	S01.90XA	S06.0X0A	NA	NA	S21.85	S22.39XA	S31.85	S31.85	S31.85	S32.10XA	S32.401A	S32.501A	NA	NA	NA	NA	G44.3	L30.8	M62.55	S01.80XA	S20.20XA	S30.0XXA	S31.85	S32.10XA	S70.00XA	X59.9
23	88	m	nein	C	5	4	0	0	0	1	0	1	0	0	2	1	29	18	11	S13.4XXA	S29.001A	S39.001A	NA	S06.5X0A	Z23.5	NA	D68.35	D68.4	D69.58	E16.1	E78.4	G93.5	G93.6	G93.88	G94.8	G96.1	I10.91	I61.0	I62.02	J96.00	N40	S00.05XA	S01.80XA	S06.0X0A	S06.340A	S06.5X0A	S06.0X0A	S13.4XXA	S20.20XA
24	33	m	nein	B	1	2	0	0	0	2	4	3	0	1	2	1	21	17	4	S20.20XA	S30.0XXA	S39.001A	S60.211A	S60.811A	V99	V99	NA	E87.5	F19.0	F19.3	J96.00	J96.01	S21.85	S22.39XA	S35.90XA	S36.892A	S37.041A	NA	NA	NA	NA	NA	NA	NA	NA	B95.7	F11.2	S06.0X0A	S30.0XXA
25	35	m	nein	B	4	4	2	0	0	0	0	0	0	0	2	2	24	20	4	S00.10XA	S01.80XA	S06.6X0A	S06.0X0A	NA	R41.2	S01.84XA	S01.84XA	S02.0XXA	S02.30XA	S06.2X0A	S06.5X0A	S06.6X0A	S06.0X0A	S30.0XXA	S50.811A	S90.111A	X59.9	NA	NA	S06.5X0A	NA	S02.0XXA	S02.0XXA	NA	NA	S06.6X0A	S06.0X0A	X59.9	NA
26	31	f	nein	B	4	2	0	0	0	0	0	0	0	0	1	1	17	5	12	H91.8	S01.00XA	S01.80XA	S01.80XA	S02.0XXA	S02.101A	S06.0X0A	V99	Z88.0	NA	NA	NA	NA	S01.80XA	S02.101A	S06.0X0A	V99	NA	NA	NA	NA	NA	NA	NA	NA	NA	NA	NA	NA	NA
27	57	m	nein	B	0	0	0	0	4	3	0	0	0	0	0	0	16	9	7	I21.0	I46.0	S21.84	S21.84	S22.20XA	S22.49XA	S27.0XXA	S27.321A	U69.13	NA	NA	A41.8	D62	E83.38	E86	F05.0	G93.1	I21.0	I49.8	J15.5	J80.03	J96.00	J98.1	R04.8	R57.2	R65.1	S27.0XXA	S27.0XXA	T79.7	U69.01
28	60	f	nein	B	4	4	0	0	0	1	0	0	0	0	0	1	16	18	2	S01.00XA	S06.9X0A	S29.001A	S30.0XXA	NA	S06.0X0A	S06.2X0A	S06.0X0A	X59.9	NA	R41.2	S01.00XA	S01.85XA	S02.101A	S06.2X0A	S06.5X0A	S06.6X0A	S06.0X0A	S29.001A	S30.0XXA	X59.9	NA	S06.0X0A	S06.5X0A	S06.6X0A	NA	NA	NA	S01.85XA	S02.101A
29	51	f	nein	B	4	4	2	1	0	3	0	1	2	2	0	1	24	29	5	I31.3	S02.0XXA	S06.0X0A	S06.2X0A	S06.4X0A	S52.301A	NA	S06.0X0A	S06.2X0A	S06.4X0A	NA	S06.0X0A	NA	R41.2	R41.3	S00.10XA	S01.83XA	S01.83XA	S01.80XA	S01.80XA	S01.80XA	S01.80XA	S02.0XXA	S02.101A	S02.2XXA	S02.30XA	S06.330A	S06.5X0A	S06.0X0A	S26.00XA
30	61	m	nein	C	4	4	0	0	3	3	2	2	0	0	0	1	29	29	0	S06.0X0A	S06.5X0A	S22.49XA	S29.001A	S39.001A	NA	S06.0X0A	S06.5X0A	NA	D69.58	E87.6	J96.00	S11.85	S12.600A	S21.85	S21.85	S22.070A	S22.49XA	S27.321A	S37.011A	NA	NA	NA	NA	S21.85	S22.070A	NA	S21.85	S22.070A	NA
31	30	m	nein	C	5	4	3	0	2	4	0	0	2	2	2	1	38	36	2	J93.9	S01.83XA	S06.2X0A	S22.5XXA	S42.301A	NA	S01.83XA	S06.2X0A	NA	D62	D65.0	D68.4	D69.58	E23.2	E87.0	E87.2	E87.5	E87.5	J96.01	R04.1	R57.1	S00.05XA	S01.80XA	S01.83XA	S01.80XA	S02.101A	S06.2X0A	S06.2X0A	S06.5X0A	S06.0X0A
32	83	m	nein	C	4	4	0	2	3	3	0	0	2	2	0	1	29	29	0	S06.5X0A	S22.49XA	S42.001A	NA	S06.0X0A	V99	NA	NA	A41.8	D68.33	D68.4	D69.58	E13.90	E86	E88.0	G93.2	G96.0	G96.8	I10.91	I36.1	I42.88	I46.0	I48.0	I49.0	I50.01	I50.14	J15.0	J15.6	J69.0	J96.00
33	31	m	nein	C	0	0	0	0	2	3	5	2	0	0	0	1	29	14	15	T14.1	NA	T14.1	NA	B37.88	D62	D68.4	E87.2	E87.5	E87.6	I10.00	J81	J96.00	J96.01	K65.0	S27.2XXA	S31.83	S36.400A	S36.400A	S36.500A	S39.001A	T81.3	U69.12	W64.9	Z11	NA	S39.001A	NA	NA	NA
34	54	m	ja	B	4	2	0	0	2	3	0	0	0	2	0	1	20	17	3	T07	NA	E86	E87.2	I46.9	J96.00	S01.83XA	S01.80XA	S02.0XXA	S06.2X0A	S06.0X0A	S27.0XXA	S41.84	S43.101A	T07	U69.13	NA	NA	NA	S01.83XA	S06.9X0A	NA	NA	NA	NA	NA	NA	NA	NA	NA
35	39	m	nein	B	4	4	0	0	0	0	0	0	0	0	0	1	16	17	1	S06.6X0A	NA	E23.2	F10.1	F11.2	G93.5	J69.0	J96.00	K70.0	S01.83XA	S01.80XA	S01.80XA	S02.0XXA	S02.101A	S06.1X0A	S06.330A	S06.4X0A	S06.5X0A	S06.6X0A	S06.0X0A	T17.5	Y09.9	Z51.83	Z86.1	NA	S06.9X0A	NA	NA	NA	NA
36	61	m	nein	C	4	3	0	0	3	2	0	0	0	0	0	1	25	14	11	I46.9	U69.13	NA	I46.0	S06.0X0A	U69.13	NA	D69.58	F10.0	F10.2	G96.8	J15.0	J96.00	J98.1	S01.83XA	S01.80XA	S01.80XA	S02.0XXA	S02.101A	S06.0X0A	S06.6X0A	S06.0X0A	S06.0X0A	S06.1X0A	S21.85	S22.49XA	U69.01	U81.21	Z11	Z29.0
37	71	m	nein	B	3	3	0	0	3	3	0	1	2	2	1	2	22	22	0	S02.101A	S22.49XA	S42.001A	NA	S06.2X0A	S41.84	S42.021A	NA	S06.2X0A	NA	S41.84	S42.021A	NA	NA	NA	NA	S00.05XA	S00.10XA	S01.84XA	S02.101A	S06.0X0A	S20.20XA	S21.84	S22.49XA	S27.0XXA	S30.0XXA	S41.84	S42.031A	NA	NA
38	64	f	nein	B	0	0	0	0	0	0	0	1	4	3	0	1	16	11	5	S71.89	S72.21XA	NA	J96.00	S71.89	S72.21XA	S75.001A	S85.001A	NA	S72.411A	NA	NA	I74.3	S71.89	S71.89	S72.21XA	S72.301A	S72.401A	S75.001A	S75.101A	NA	NA	NA	NA	S72.8X1A	NA	NA	S71.89	S71.89	S72.21XA
39	12	m	nein	B	4	2	0	0	0	1	0	1	0	0	0	2	16	9	7	S06.9X0A	S29.001A	S39.001A	NA	S06.0X0A	S06.0X0A	NA	E86	R41.2	S00.05XA	S01.84XA	S02.0XXA	S02.101A	S29.8XXA	S39.001A	X59.9	Z11	Z23.5	NA	NA	NA	H93.2	S00.05XA	S01.84XA	S02.0XXA	NA	NA	NA	NA	NA
40	38	m	nein	C	3	3	0	0	3	4	5	2	4	2	0	1	50	29	21	L89.09	L89.10	R13.9	S06.6X0A	S11.84	S12.100A	S21.84	S21.86	S22.060A	S22.49XA	S22.5XXA	S27.0XXA	S31.84	S31.84	S31.84	S31.85	S32.010A	S32.020A	S32.030A	S32.050A	S36.020A	S36.030A	S37.011A	S91.89	S91.89	S92.001A	S92.251A	NA	B18.2	B24
41	27	m	nein	B	0	0	0	0	3	3	3	4	0	0	0	0	18	25	7	T14.1	NA	S21.101A	NA	E87.5	F10.0	F10.2	F14.2	R40.0	S21.101A	S21.83	S27.1XXA	S31.100A	S35.211A	S36.031A	Y09.9	NA	NA	NA	NA	K66.0	R58	S27.1XXA	S31.100A	S36.031A	NA	S36.020A	NA	D62	E51.8
42	70	m	nein	B	2	2	0	0	4	4	0	3	1	1	0	1	21	29	8	I31.9	J94.2	S06.9X0A	S22.5XXA	S29.001A	S39.001A	NA	NA	S20.20XA	S26.90XA	S29.001A	S30.0XXA	NA	D68.5	E83.38	E87.6	I48.0	J96.00	S11.85	S12.600A	S21.83	S21.88	S21.88	S21.88	S21.88	S21.88	S22.010A	S22.030A	S22.050A	S22.060A
43	31	m	nein	B	0	2	0	0	3	3	2	2	2	2	0	2	17	17	0	S06.0X0A	NA	F14.0	F14.2	S06.0X0A	S06.0X0A	S06.0X0A	S22.080A	S22.49XA	S27.0XXA	S27.321A	S31.84	S31.84	S31.84	S32.020A	S32.030A	S32.040A	S32.89XA	S37.001A	S42.131A	S42.211A	NA	NA	F05.0	F17.2	F23.2	F31.5	F32.3	J98.1	S01.84XA
44	35	m	nein	B	1	2	0	0	2	2	1	1	4	4	1	1	21	24	3	R41.2	S06.0X0A	S31.84	S32.501A	S32.810A	V99	NA	F15.1	R20.2	S22.050A	S31.30XA	S31.84	S31.84	S31.84	S32.10XA	S32.401A	S32.501A	S33.4XXA	NA	NA	F15.1	S31.30XA	S32.10XA	S32.810A	S33.4XXA	V99	NA	G47.0	S00.05XA	S20.20XA
45	75	m	nein	C	5	6	0	0	0	2	0	0	0	0	1	1	26	75	49	S06.0X0A	NA	E11.90	E78.4	E87.2	E87.6	F43.2	G99.2	I10.90	I25.13	I25.22	I48.0	I49.4	J96.00	M48.03	M51.2	N39.40	N47	R15	S00.05XA	S06.0X0A	S10.85XA	S11.85	S11.85	S12.500A	S12.600A	S14.111A	S14.75	S21.85	S22.010A
46	48	m	nein	C	4	3	3	1	0	0	0	0	0	0	0	1	25	11	14	S06.0X0A	NA	S06.0X0A	NA	NA	E87.2	F10.4	F17.1	F19.2	I72.6	J96.00	S01.511A	S01.80XA	S01.80XA	S02.101A	S02.2XXA	S06.0X0A	S06.6X0A	S06.0X0A	V99	NA	NA	NA	S06.1X0A	NA	NA	NA	NA	S13.0XXA	NA
47	13	m	nein	B	1	2	2	2	0	1	0	1	3	3	2	1	17	17	0	S06.9X0A	S13.4XXA	S29.001A	S39.001A	S70.10XA	T00.2	NA	K08.88	S06.0X0A	S06.9X0A	S13.4XXA	S29.001A	S30.0XXA	S70.10XA	S71.84	S72.301A	T00.2	NA	S30.0XXA	NA	NA	S02.400A	NA	K08.88	S42.411A	S72.301A	NA	NA	B96.2	D62
48	49	m	nein	C	4	1	0	0	4	2	0	1	2	0	0	0	36	6	30	J93.9	S02.101A	S02.101A	S02.101A	S02.101A	S06.9X0A	S22.49XA	S29.001A	S39.001A	NA	NA	NA	NA	NA	NA	NA	NA	NA	NA	NA	NA	NA	NA	NA	NA	NA	NA	NA	NA	NA
49	66	f	nein	B	2	2	2	2	3	3	0	1	2	2	1	1	17	17	0	S06.0X0A	S20.20XA	S30.0XXA	S76.101A	NA	F10.1	S06.0X0A	S06.0X0A	T17.2	X59.9	Z23.5	NA	H11.3	J96.00	J96.01	S00.10XA	S01.00XA	S01.85XA	S02.400A	S20.20XA	S21.85	S22.49XA	S27.1XXA	S76.101A	S80.00XA	S81.801A	S83.60XA	Z96.64	NA	NA
50	73	m	nein	B	3	3	0	0	3	2	0	0	2	2	1	1	22	17	5	F10.1	S01.80XA	S06.0X0A	S06.0X0A	X59.9	NA	E03.8	G20.11	S00.05XA	S01.80XA	S01.80XA	S02.0XXA	S02.101A	S06.6X0A	S21.84	S22.49XA	S51.84	S52.001A	NA	S06.6X0A	NA	NA	S06.6X0A	NA	NA	NA	NA	NA	NA	NA
51	78	m	nein	B	4	4	0	1	0	0	0	1	0	0	0	2	16	21	5	S02.101A	NA	C61	C79.5	D69.58	G93.6	G96.0	R41.2	S01.80XA	S01.80XA	S02.101A	S06.2X0A	S06.5X0A	S20.20XA	V99	Z92.2	NA	NA	NA	S02.101A	NA	S02.101A	NA	NA	NA	NA	NA	NA	E11.90	S01.84XA
52	33	m	nein	B	0	0	0	0	3	3	0	0	3	3	0	0	18	18	0	S71.88	S72.21XA	S72.21XA	Z23.5	NA	D62	D68.4	J96.00	S21.85	S22.49XA	S27.2XXA	S27.321A	S31.85	S32.401A	S41.84	S43.001A	S71.88	S71.88	S72.21XA	S72.301A	S81.85	S82.001A	S91.87	S92.301A	U69.12	V99	Z47.8	NA	NA	S22.49XA
53	35	m	nein	C	1	0	0	0	3	3	3	4	3	2	1	1	27	29	2	S22.49XA	S29.001A	S39.001A	S52.031A	NA	L89.14	S36.116A	NA	D68.4	F19.2	F20.0	F32.2	I10.90	I49.8	M62.50	R41.2	R44.1	S21.84	S22.49XA	S27.0XXA	S36.031A	S36.116A	S36.200A	S37.812A	S51.88	S51.88	S52.031A	S52.301A	U69.12	X59.9
54	56	f	nein	B	2	2	1	1	4	4	2	2	2	2	1	1	24	24	0	J43.9	J93.9	J94.2	S00.05XA	S06.9X0A	S12.500A	S12.600A	S12.9XXA	S22.000A	S22.000A	S22.39XA	S22.49XA	S27.321A	S27.331A	S29.001A	S32.000A	S36.030A	S39.001A	S42.001A	S42.101A	NA	NA	S06.0X0A	S06.0X0A	V99	NA	E13.90	G40.2	G93.0	I48.0
55	31	m	nein	C	3	2	1	1	5	4	0	0	2	2	2	1	38	24	14	J93.9	R04.8	S06.0X0A	S12.9XXA	S42.101A	NA	S01.311A	S06.0X0A	S06.0X0A	S27.0XXA	Z23.5	NA	D62	D65.0	D68.4	F32.0	H43.3	J96.00	S01.85XA	S02.101A	S11.85	S11.85	S11.85	S12.300A	S12.400A	S12.500A	S12.600A	S21.85	S21.85	S22.49XA
56	24	f	nein	C	0	2	0	0	3	0	2	0	4	3	0	1	29	14	15	S06.0X0A	S31.85	S33.2XXA	S41.84	S42.001A	V99	NA	H44.8	I49.8	O02.1	O09.2	O99.4	S90.811A	Z88.8	NA	NA	NA	NA	I49.8	O02.1	O09.2	S06.0X0A	S31.85	S33.2XXA	S41.84	S42.001A	V99	Z34	NA	NA
57	25	f	nein	B	3	2	2	0	0	0	0	0	3	2	1	2	22	12	10	S06.0X0A	S52.301A	S52.501A	NA	S51.87	S52.501A	S52.601A	NA	S01.00XA	S01.84XA	S02.101A	S06.0X0A	S51.84	S51.87	S52.501A	S52.601A	Z47.8	NA	NA	NA	NA	S01.80XA	NA	S51.88	S52.501A	NA	NA	S01.80XA	S06.0X0A	S51.88
58	77	m	nein	B	1	2	0	0	0	0	0	1	4	4	0	1	17	21	4	S06.0X0A	S32.810A	NA	NA	S06.0X0A	NA	G40.2	J96.00	S31.85	S32.501A	S50.00XA	V99	NA	S06.0X0A	NA	S06.0X0A	S20.20XA	S30.0XXA	S31.85	S31.85	S32.10XA	S32.501A	T81.4	Z23.5	Z74.0	Z74.1	NA	J96.00	S06.0X0A	S31.85
59	43	m	nein	C	5	3	0	0	0	2	0	0	0	0	2	0	29	13	16	S06.9X0A	S12.9XXA	T71	NA	S06.0X0A	S06.0X0A	T71	X59.9	NA	A41.8	E86	E87.2	F12.1	F13.1	F19.0	F32.2	G93.1	I10.91	I63.5	I65.2	I67.0	J69.0	J80.03	J96.00	J96.01	K72.0	N17.83	R57.2	R65.1	S06.1X0A
60	64	f	nein	C	1	2	0	0	3	2	0	2	4	4	1	1	26	24	2	S06.0X0A	S22.49XA	S29.001A	S39.001A	S77.10XA	S81.89	S82.61XA	NA	S06.0X0A	S06.0X0A	S32.501A	V99	NA	J96.00	S00.05XA	S21.85	S22.49XA	S36.112A	S81.89	S82.61XA	T68	NA	S06.0X0A	NA	S32.810A	S81.89	S82.891A	NA	S32.810A	NA
61	69	m	nein	B	0	2	0	0	4	3	0	0	2	2	0	0	20	17	3	S06.0X0A	NA	S06.0X0A	Z23.5	NA	I10.90	J96.00	S06.0X0A	S21.85	S22.49XA	S27.0XXA	S41.84	S42.001A	V99	NA	NA	NA	M62.51	S27.0XXA	S41.84	S42.021A	Z46.7	NA	J96.00	S06.0X0A	S21.85	S22.49XA	S27.0XXA	S41.84	S42.021A
62	79	f	nein	C	0	0	0	0	3	3	5	4	3	3	2	1	43	34	9	L89.17	S29.001A	NA	C94.40	D62	D69.58	E11.90	E66.02	E83.38	E86	E87.0	E87.5	E88.0	G62.80	G72.80	I10.90	I49.8	I72.4	I77.0	I77.0	J18.8	J96.00	K66.0	K85.91	R41.2	S21.84	S21.84	S21.84	S21.84	S21.84
63	78	f	nein	B	3	4	0	0	0	1	0	1	3	3	1	1	19	26	7	S29.001A	S39.001A	S52.031A	S72.001A	NA	S06.0X0A	S29.001A	S39.001A	NA	E86	E87.6	J96.00	S00.05XA	S01.85XA	S02.101A	S06.0X0A	S06.2X0A	S06.330A	S06.5X0A	S06.6X0A	S06.0X0A	S51.85	S52.031A	S71.85	S72.051A	NA	NA	S06.9X0A	NA	NA
64	75	f	nein	C	5	4	0	0	0	0	0	0	0	0	0	0	25	16	9	S06.5X0A	NA	C90.00	D61.9	D70.6	I49.5	N18.5	S06.0X0A	S06.2X0A	S06.0X0A	Z45.20	Z51.5	Z95.0	Z95.88	Z99.2	NA	NA	S06.5X0A	NA	NA	S06.5X0A	NA	NA	NA	NA	NA	NA	NA	NA	NA
65	78	m	nein	C	4	4	3	1	3	2	0	0	0	0	0	1	34	21	13	S02.2XXA	NA	S06.0X0A	NA	E87.5	N18.5	S01.80XA	S01.85XA	S01.85XA	S01.85XA	S01.85XA	S02.0XXA	S02.101A	S02.2XXA	S02.30XA	S06.5X0A	S21.85	S22.49XA	Z99.2	NA	S06.5X0A	NA	NA	S01.80XA	S02.101A	S02.101A	S02.2XXA	NA	NA	NA
66	30	m	ja	C	3	1	4	0	3	0	0	1	0	0	0	0	34	2	32	R99	V99	NA	NA	R99	S06.9X0A	S20.20XA	V99	NA	S06.9X0A	NA	NA	NA	NA	NA	NA	NA	NA	NA	NA	NA	NA	NA	NA	NA	NA	NA	NA	NA	NA
67	74	f	nein	B	2	3	0	0	3	3	0	1	2	2	0	1	17	22	5	S22.060A	NA	S06.0X0A	S06.0X0A	NA	NA	D62	E03.8	E78.0	E87.6	F05.8	H40.1	I10.90	J96.01	J98.1	R41.2	S21.84	S21.84	S21.84	S22.060A	S22.070A	S22.49XA	S27.2XXA	NA	NA	S21.84	S22.060A	NA	NA	NA
68	54	m	nein	B	0	2	0	0	0	0	3	3	3	3	0	0	18	22	4	S32.040A	S32.050A	S72.101A	NA	S06.0X0A	NA	S06.9X0A	NA	E87.5	G47.31	J96.01	S31.85	S31.85	S32.040A	S32.050A	S37.23XA	S71.85	S72.101A	NA	NA	S71.84	S72.101A	NA	M62.55	S30.201A	S35.211A	S71.85	S72.101A	Z23.5	NA
69	43	m	nein	B	1	2	0	0	0	0	0	0	4	3	1	1	18	14	4	S06.0X0A	T11.6	NA	S06.0X0A	S48.111A	NA	F10.0	G54.6	J96.00	S00.05XA	S41.89	S42.301A	S48.111A	T79.7	NA	F10.0	S06.0X0A	S41.89	S42.301A	S48.111A	V99	W49.9	NA	NA	S41.89	S42.301A	S48.111A	Z11	NA	S47.1XXA
70	82	f	nein	C	5	4	0	0	0	0	0	0	0	0	0	1	25	17	8	S01.83XA	S06.5X0A	S06.0X0A	NA	S01.83XA	S06.5X0A	S06.0X0A	NA	I10.90	J96.00	N18.1	S01.00XA	S01.83XA	S06.5X0A	S06.0X0A	Z51.5	Z92.1	NA	NA	NA	NA	NA	NA	NA	NA	NA	NA	NA	NA	NA
71	65	m	nein	B	1	2	0	0	4	4	0	2	2	2	0	2	21	24	3	S06.0X0A	S22.5XXA	S42.031A	NA	S06.0X0A	NA	E87.5	I10.90	S00.05XA	S01.84XA	S02.101A	S21.85	S21.85	S22.49XA	S22.5XXA	S27.0XXA	S30.0XXA	S36.09XA	S36.112A	S41.85	S42.031A	X59.9	NA	NA	NA	NA	NA	NA	E78.4	I10.90
72	79	m	nein	B	1	2	0	0	3	3	0	1	2	2	2	1	17	17	0	I25.10	S00.10XA	S00.211A	S06.0X0A	S20.20XA	S30.0XXA	S50.811A	S80.811A	Z92.2	NA	S06.0X0A	NA	S06.0X0A	NA	NA	NA	NA	NA	I72.8	S01.00XA	S06.0X0A	S21.84	S22.49XA	S25.101A	S27.0XXA	S41.84	S43.081A	V99	Z04.1	NA
73	28	f	nein	C	3	4	0	0	0	0	2	2	4	4	0	1	29	36	7	S06.5X0A	S06.6X0A	S20.20XA	S30.0XXA	S31.85	S31.85	S32.501A	S32.810A	S36.020A	S36.112A	S36.200A	S37.011A	V99	NA	S06.0X0A	S06.0X0A	S31.85	S31.85	S32.501A	S32.810A	NA	NA	S06.0X0A	S06.5X0A	S06.6X0A	S06.0X0A	S20.20XA	S30.0XXA	S31.85	S32.810A
74	76	f	nein	C	5	4	0	0	0	0	0	0	0	0	0	0	25	16	9	S06.5X0A	S06.9X0A	NA	R29.6	R55	S06.0X0A	S06.0X0A	T17.5	NA	G93.5	I50.13	J96.00	S06.2X0A	S06.5X0A	X59.9	Z92.1	NA	S06.5X0A	NA	NA	NA	NA	NA	NA	NA	NA	NA	NA	NA	NA
75	84	m	nein	C	5	4	0	0	0	0	0	0	0	0	1	1	26	17	9	S06.0X0A	S06.0X0A	NA	E87.5	G93.5	H92.1	I10.91	J69.0	J96.00	J96.01	S01.00XA	S01.83XA	S01.80XA	S01.80XA	S02.0XXA	S02.101A	S06.0X0A	S06.2X0A	S06.4X0A	S06.5X0A	S06.6X0A	S06.0X0A	S06.0X0A	S06.0X0A	S06.0X0A	S06.0X0A	Z23.5	NA	S01.83XA	S02.101A
76	50	m	nein	B	1	2	0	0	2	2	2	2	4	2	0	1	24	12	12	S32.401A	T07	NA	S06.0X0A	S31.84	S32.401A	NA	S06.0X0A	NA	NA	NA	S06.0X0A	S06.0X0A	S20.20XA	S21.84	S22.080A	S31.84	S32.050A	S32.401A	NA	S31.84	S32.401A	NA	NA	D68.4	I10.90	M79.70	S20.20XA	S21.84	S22.080A
77	30	m	nein	B	3	2	3	2	0	0	0	0	0	0	1	1	19	9	10	S06.0X0A	NA	S01.00XA	S01.85XA	S01.85XA	S01.85XA	S02.0XXA	S02.30XA	S02.400A	NA	S01.00XA	S02.0XXA	S02.30XA	S02.400A	NA	NA	H53.9	NA	E66.00	H44.8	H45.0	S01.85XA	S01.85XA	S02.101A	S02.400A	Z13.2	NA	NA	S01.80XA	S02.101A
78	56	m	nein	C	4	3	1	1	3	0	0	0	0	0	2	2	29	14	15	S01.84XA	S02.0XXA	S06.330A	NA	D68.4	D73.0	F10.2	I10.90	J44.89	S01.511A	S01.84XA	S02.0XXA	U69.12	Y09.9	NA	S01.511A	NA	NA	NA	S01.80XA	S02.0XXA	S07.0XXA	S06.1X0A	NA	F43.1	F43.2	S01.84XA	S02.0XXA	S02.5XXA	NA
79	36	f	nein	B	1	2	0	0	2	3	2	5	4	2	2	1	24	38	14	S06.0X0A	S32.89XA	S39.001A	NA	S06.0X0A	S06.0X0A	S30.0XXA	Z23.5	NA	NA	F13.2	F31.5	F32.3	G57.3	J96.00	R41.1	S27.321A	S31.85	S31.85	S31.85	S32.10XA	S32.301A	S32.401A	S35.50XA	S36.113A	S37.061A	S81.001A	S81.001A	X59.9	Z47.8
80	44	f	nein	C	4	4	0	0	3	2	0	0	0	0	2	2	29	24	5	S06.0X0A	NA	H74.8	S01.00XA	S01.84XA	S01.80XA	S02.101A	S02.80XA	S06.0X0A	S06.330A	S06.5X0A	NA	NA	NA	S02.101A	NA	NA	NA	S51.001A	NA	S01.84XA	S02.101A	S06.0X0A	S22.49XA	V99	NA	NA	NA	NA	NA
81	49	m	nein	C	5	4	3	1	2	3	0	0	0	0	0	1	38	26	12	I46.0	S00.05XA	S02.0XXA	S06.6X0A	U69.13	Z23.5	NA	D62	D65.0	E23.2	E87.0	E87.6	E88.0	G93.1	G93.5	G96.8	I42.88	I50.12	J96.00	S00.05XA	S01.83XA	S01.80XA	S01.80XA	S01.80XA	S01.80XA	S01.80XA	S02.0XXA	S02.101A	S02.2XXA	S02.2XXA
82	64	f	nein	B	0	0	0	0	3	0	0	0	3	2	1	1	19	5	14	S01.00XA	S81.89	S81.89	S82.101A	S82.201A	S82.61XA	NA	D62	D68.4	E13.90	E86	J44.89	J96.01	S81.89	S81.001A	S82.201A	U69.12	W64.9	Z88.8	NA	NA	S01.00XA	S81.85	S81.89	S81.001A	S82.101A	S82.61XA	NA	NA	S81.89
83	30	m	nein	B	3	0	0	0	2	1	0	0	2	1	0	1	17	3	14	T01.6	NA	S62.630A	T14.1	NA	S01.80XA	S21.101A	S41.001A	S41.101A	S61.001A	S61.88	S62.630A	S63.400A	S71.001A	W64.9	Y09.9	NA	NA	NA	S41.001A	S41.001A	S41.101A	S61.001A	S62.600A	T14.1	T14.3	NA	NA	B95.48	S62.630A
84	78	f	ja	B	0	2	0	0	4	3	0	0	0	0	0	1	16	14	2	J94.2	S06.0X0A	NA	D62	I46.0	I46.9	J94.2	S06.0X0A	S21.84	S22.49XA	S27.1XXA	S80.00XA	U69.13	X59.9	NA	NA	NA	NA	NA	NA	NA	NA	NA	NA	NA	NA	NA	NA	NA	NA
85	42	m	nein	C	1	2	1	1	3	3	0	2	4	4	0	2	26	29	3	S06.0X0A	T05.5	NA	NA	S01.84XA	S02.2XXA	S06.0X0A	NA	B95.2	B95.7	B95.90	B96.5	B96.7	D62	D90	I26.9	J90	J96.00	S21.85	S22.49XA	S27.0XXA	S27.321A	S31.86	S31.86	S31.86	S31.86	S32.050A	S32.10XA	S32.401A	S32.501A
86	22	m	nein	B	1	2	0	0	0	0	0	1	4	2	1	1	18	9	9	S06.0X0A	S20.20XA	S30.0XXA	S30.0XXA	S31.84	S31.84	S32.10XA	S32.501A	Z04.2	NA	S31.84	S32.10XA	S60.811A	T81.4	Z74.0	Z74.1	NA	NA	NA	S31.84	S32.89XA	NA	NA	NA	NA	NA	NA	NA	NA	NA
87	59	m	nein	C	5	4	0	1	0	0	0	0	0	0	0	1	25	18	7	S01.83XA	S06.2X0A	S06.2X0A	S06.0X0A	NA	S01.83XA	S02.5XXA	S06.2X0A	S06.5X0A	S06.0X0A	NA	D62	D65.0	D68.4	D69.58	E86	I48.0	J69.0	J96.00	S00.05XA	S01.80XA	S01.80XA	S02.0XXA	S02.101A	S06.0X0A	S06.2X0A	S06.5X0A	S06.0X0A	S06.0X0A	U69.12
88	53	m	nein	B	0	2	0	0	3	2	2	2	2	4	0	1	17	24	7	E11.90	S06.0X0A	S20.20XA	S32.810A	S51.88	S52.001A	S80.811A	NA	E11.90	S06.0X0A	S20.20XA	S51.88	S52.001A	S80.811A	NA	E87.6	S21.85	S22.49XA	S31.85	S31.85	S31.85	S31.85	S31.85	S31.85	S32.020A	S32.040A	S32.050A	S32.10XA	S32.501A	S32.601A
89	72	m	nein	B	4	3	0	0	0	0	2	2	0	0	0	0	20	13	7	I61.9	NA	NA	S06.6X0A	NA	B37.7	D62	D68.33	D68.4	D69.58	E87.2	E88.0	F05.0	G93.5	G93.6	I25.22	I25.5	I50.00	I50.05	I51.7	J15.0	J80.02	J96.00	J98.0	K90.8	L27.0	N17.83	R13.9	R18	R31
90	43	f	nein	B	1	2	0	0	2	2	2	2	3	4	0	1	17	24	7	S31.85	S32.10XA	NA	J96.00	S21.85	S22.9XXA	S31.85	S31.85	S31.85	S31.85	S31.85	S31.85	S31.85	S31.85	S32.010A	S32.020A	S32.030A	S32.040A	S32.050A	S32.10XA	S32.401A	S32.501A	NA	NA	S32.10XA	S32.501A	S32.810A	NA	NA	S06.0X0A
91	69	f	ja	C	3	2	0	0	5	0	0	0	3	3	3	1	43	14	29	S01.83XA	S06.2X0A	S06.0X0A	NA	I46.9	R57.1	S06.2X0A	S06.9X0A	S71.86	S72.301A	U69.13	NA	I46.9	R57.1	S01.83XA	S06.2X0A	S06.0X0A	S06.810A	S06.9X0A	S71.86	S72.301A	U69.13	NA	NA	NA	NA	NA	NA	NA	NA
92	29	f	nein	C	3	0	0	0	5	3	0	0	2	3	0	0	38	18	20	D69.58	E83.58	I46.9	R57.1	R68.0	S25.101A	S26.90XA	S75.001A	S75.101A	U69.12	Y09.9	NA	D69.58	E83.58	I46.9	R57.1	R57.1	R68.0	S21.90XA	S25.101A	S26.90XA	S75.001A	S75.101A	U69.12	U69.13	Y09.9	NA	NA	NA	NA
93	54	m	nein	B	2	2	0	0	3	2	0	0	2	2	0	0	17	12	5	E87.5	I44.7	S21.84	S22.49XA	S29.001A	S41.84	S42.111A	NA	I10.90	I48.0	N18.5	S06.0X0A	S06.0X0A	NA	NA	NA	I21.4	I27.28	I46.9	I50.01	I50.14	J96.00	R57.0	T81.0	Y69	Z95.5	NA	NA	NA	NA
94	75	m	nein	B	2	2	0	0	0	0	0	1	4	4	0	1	20	21	1	S32.10XA	NA	S31.84	S32.10XA	S32.89XA	NA	S32.89XA	NA	NA	S06.0X0A	NA	S06.0X0A	S31.84	S32.10XA	S32.810A	NA	NA	D38.3	D50.8	E11.90	E53.8	E78.4	I10.90	R20.1	S06.0X0A	S06.0X0A	S20.20XA	S30.0XXA	S31.84	S32.89XA
95	65	f	nein	C	4	4	2	0	3	3	0	0	2	2	0	2	29	29	0	S06.0X0A	X59.9	NA	E03.8	F10.1	S01.80XA	S01.80XA	S02.0XXA	S02.101A	S06.5X0A	S06.6X0A	S21.84	S22.49XA	S27.1XXA	S27.321A	S51.84	S52.501A	NA	NA	NA	NA	NA	S01.84XA	S02.30XA	S06.6X0A	S41.84	S42.021A	S42.121A	Z46.7	NA
96	45	m	nein	A	1	2	0	0	0	1	0	1	0	0	1	1	2	6	4	S01.00XA	S06.0X0A	S29.001A	S39.001A	NA	S06.0X0A	NA	F10.0	F10.2	J96.01	S01.00XA	S06.0X0A	NA	NA	S01.00XA	NA	NA	S06.0X0A	S20.20XA	S30.0XXA	Z11	Z23.5	NA	NA	NA	NA	NA	NA	NA	NA
97	35	f	nein	A	1	2	0	0	0	0	0	0	0	0	0	1	1	5	4	S06.0X0A	S30.0XXA	NA	NA	S06.0X0A	S30.0XXA	NA	O09.4	S30.0XXA	W64.9	Z34	NA	NA	NA	NA	NA	Z35.1	NA	NA	NA	NA	NA	NA	NA	NA	NA	NA	NA	NA	NA
98	49	f	nein	B	2	2	0	0	0	0	0	1	4	2	1	1	21	9	12	S06.0X0A	S32.89XA	S82.401A	NA	NA	S06.0X0A	S11.84	S12.100A	S13.4XXA	S20.20XA	S30.0XXA	S31.84	S31.84	S32.401A	S32.501A	S80.00XA	S80.10XA	S81.84	S82.401A	NA	S31.84	S32.501A	NA	NA	S06.0X0A	S11.84	S12.100A	S20.20XA	S30.0XXA	S31.84
99	37	f	nein	A	2	2	0	0	2	2	0	1	2	2	1	1	12	12	0	S06.0X0A	S22.20XA	S29.001A	S39.001A	S52.531A	NA	E03.8	S06.0X0A	S20.20XA	S30.0XXA	S51.85	S52.501A	S80.811A	S80.811A	Z04.1	Z23.5	NA	J96.01	M47.22	S21.84	S22.20XA	S51.85	S52.501A	V99	Z98.0	NA	NA	NA	S51.85	S52.501A
100	49	m	nein	B	4	2	0	0	2	0	2	0	0	0	0	1	24	5	19	S06.0X0A	NA	J69.0	S06.0X0A	NA	A41.8	E51.2	E51.9	E86	E87.6	F05.0	F10.0	F10.2	F10.4	F10.6	I10.90	J15.5	J69.0	J80.03	J96.00	J96.01	R57.2	R65.1	S01.85XA	S01.85XA	S02.0XXA	S02.101A	S06.0X0A	X59.9	Z23.5
101	77	m	nein	B	1	2	3	2	3	2	0	1	2	2	1	2	22	12	10	S06.0X0A	S42.301A	NA	D90	S00.05XA	S01.80XA	S06.0X0A	S06.0X0A	S20.20XA	S30.0XXA	S41.84	S42.301A	Z88.0	Z92.1	NA	C61	E03.8	E11.90	E78.4	F00.0	F05.1	I10.90	I48.0	J39.80	N18.1	Q25.8	S01.84XA	S01.84XA	S02.30XA	S02.400A
102	72	m	nein	A	1	2	0	0	0	0	0	0	1	1	1	1	3	6	3	R42	S00.31XA	S06.0X0A	S63.601A	S80.811A	NA	I48.0	R55	S00.31XA	S00.81XA	S00.85XA	S06.0X0A	S63.601A	S80.811A	Z92.1	NA	S06.0X0A	S06.0X0A	Z45.00	NA	NA	NA	NA	NA	NA	NA	NA	NA	NA	NA
103	58	m	nein	A	2	3	0	0	0	0	0	0	0	0	1	1	5	10	5	G40.1	G40.9	NA	G40.1	NA	G40.9	NA	S01.00XA	NA	NA	NA	G40.1	R41.2	S00.10XA	S01.00XA	S06.6X0A	S06.0X0A	NA	NA	NA	NA	NA	NA	NA	NA	NA	NA	NA	NA	NA
104	86	m	ja	A	3	4	0	0	0	0	2	2	0	0	1	2	14	24	10	S06.5X0A	NA	S06.5X0A	NA	S06.5X0A	NA	NA	G93.6	J69.0	S01.84XA	S02.101A	S06.5X0A	S31.84	S32.030A	U69.01	NA	NA	NA	NA	NA	NA	NA	NA	NA	NA	NA	NA	NA	NA	NA
105	39	m	nein	A	1	2	1	1	3	2	0	1	0	0	1	2	11	12	1	S01.21XA	S06.0X0A	S29.001A	S39.001A	S80.10XA	NA	R40.0	S06.0X0A	S06.0X0A	Z23.5	NA	NA	S06.0X0A	NA	S02.2XXA	NA	NA	S01.21XA	S01.84XA	S02.2XXA	S06.0X0A	S20.20XA	S21.84	S22.49XA	S30.0XXA	X59.9	NA	NA	F10.0	F10.3
106	72	m	nein	B	3	4	0	0	3	2	0	0	0	0	1	1	19	21	2	S01.83XA	S06.0X0A	S06.0X0A	S06.9X0A	NA	F10.0	J96.00	S06.5X0A	S06.0X0A	NA	NA	NA	D69.40	S01.00XA	S06.0X0A	S06.5X0A	S06.0X0A	S21.84	S22.49XA	NA	NA	NA	NA	NA	NA	NA	NA	NA	NA	NA
107	81	f	nein	C	1	2	0	0	5	3	0	0	1	0	1	1	27	14	13	S06.0X0A	S21.83	S27.0XXA	S61.001A	T14.1	NA	S06.0X0A	S11.021A	S11.90XA	S21.83	S27.0XXA	S29.001A	S61.001A	T14.1	W49.9	Z91.8	NA	F41.2	J96.00	S27.0XXA	Z43.0	Z86.5	NA	NA	NA	S11.021A	S11.021A	S11.90XA	S11.90XA	S29.001A
108	73	m	ja	C	3	3	0	0	4	3	2	2	2	2	0	1	29	22	7	I46.0	U69.13	NA	S00.05XA	S06.0X0A	S06.0X0A	NA	E87.6	I25.13	I25.5	I27.28	I44.7	I48.0	I49.8	I65.2	J96.00	R57.0	S06.0X0A	S06.330A	S06.0X0A	S06.0X0A	S21.85	S22.49XA	S27.0XXA	S27.321A	S31.85	S31.85	S32.010A	S32.020A	S41.85
109	75	f	nein	A	0	0	0	0	0	0	0	0	3	3	0	1	9	10	1	N17.99	S72.101A	NA	L89.08	S71.85	S72.101A	NA	B96.8	E83.38	F05.0	I10.90	I48.0	I71.2	J45.1	J96.00	J96.01	K56.7	M62.80	N13.3	N17.82	N39.0	R40.0	R52.2	S71.85	S72.101A	T14.8	X59.9	NA	NA	NA
110	12	m	nein	A	1	2	0	0	0	0	0	1	2	2	0	1	5	9	4	S06.0X0A	S06.0X0A	S20.20XA	S30.0XXA	S81.84	S82.51XA	Z04.1	Z46.7	NA	S81.84	S82.51XA	V99	NA	NA	NA	NA	S81.84	S82.51XA	V99	NA	NA	M62.56	S81.84	S82.51XA	NA	M62.56	NA	NA	NA	NA
111	84	f	ja	C	5	3	0	0	0	0	0	0	0	0	1	0	26	9	17	I61.9	S06.0X0A	NA	S06.0X0A	S06.330A	S06.0X0A	NA	D69.58	F00.2	G30.8	I10.90	S06.0X0A	S06.1X0A	S06.330A	S06.0X0A	S06.0X0A	S06.0X0A	NA	NA	NA	NA	S06.330A	S06.0X0A	NA	NA	NA	NA	NA	NA	NA
112	89	m	nein	A	0	0	0	0	0	0	0	0	0	0	1	1	1	1	0	E86	G40.8	NA	E86	G40.8	G40.8	I10.00	I48.0	NA	NA	NA	NA	B96.2	E87.6	G40.8	J15.2	J15.6	J96.00	U69.01	U69.01	Z11	NA	M62.50	NA	NA	NA	F05.8	NA	G40.8	H91.1
113	53	f	nein	A	1	1	0	0	2	2	0	1	1	1	0	1	6	6	0	S06.9X0A	S29.001A	S39.001A	S56.301A	NA	S20.20XA	S21.84	S22.49XA	S30.0XXA	NA	S21.84	S22.49XA	NA	NA	NA	E27.4	I10.90	S21.84	S22.49XA	S60.00XA	V99	Z04.1	NA	NA	NA	NA	NA	NA	NA	NA
114	48	m	nein	A	0	2	0	0	0	0	1	1	0	0	0	0	1	5	4	V99	Z03.3	NA	S06.0X0A	S06.0X0A	S20.20XA	V99	Z88.8	NA	Z03.3	NA	NA	NA	NA	NA	NA	NA	NA	NA	NA	NA	NA	NA	NA	NA	NA	NA	NA	NA	NA
115	34	m	nein	A	1	0	0	0	0	0	0	1	0	0	0	0	1	1	0	S20.20XA	T09.3	NA	S20.20XA	T09.3	NA	NA	G55.3	M48.06	NA	NA	NA	NA	NA	M62.47	M62.57	NA	NA	F45.41	G55.3	G83.8	M48.06	T09.3	NA	M62.58	NA	NA	NA	NA	NA
116	70	m	nein	A	1	2	0	0	0	0	0	1	0	0	0	1	1	6	5	S06.0X0A	S06.0X0A	NA	S06.0X0A	V99	NA	NA	E11.90	I10.90	I25.10	S06.0X0A	S20.20XA	S30.0XXA	S80.811A	Z04.1	Z92.2	NA	NA	NA	NA	NA	NA	NA	NA	NA	NA	NA	NA	NA	NA
117	54	m	nein	A	0	0	0	0	0	0	0	0	2	2	1	0	5	4	1	T11.1	NA	S56.101A	NA	J96.00	S54.10XA	S55.101A	S56.101A	NA	NA	S55.101A	S66.100A	NA	NA	NA	NA	S54.10XA	S56.101A	NA	NA	NA	E03.8	F10.0	F10.2	F32.1	K22.6	R74.8	S55.101A	S56.001A	Z92.2
118	54	f	nein	A	0	0	0	0	3	3	0	0	0	0	1	0	10	9	1	J94.2	NA	S21.83	S27.2XXA	Y09.9	NA	S27.2XXA	NA	NA	S21.83	S27.2XXA	NA	NA	NA	NA	NA	NA	NA	NA	NA	NA	NA	NA	NA	NA	NA	NA	NA	NA	NA
119	47	m	nein	A	1	2	1	1	0	0	0	1	3	2	1	2	11	12	1	S52.501A	NA	B96.6	G40.8	H91.3	S00.81XA	S01.84XA	S02.2XXA	S20.20XA	S30.0XXA	S52.501A	T89.02	Z11	Z23.5	NA	E03.8	M79.83	S06.0X0A	S06.0X0A	S51.89	S52.501A	T79.8	X59.9	NA	NA	NA	S51.89	S52.301A	NA	S51.88
120	43	f	nein	B	1	2	0	0	2	2	0	1	4	4	0	1	21	24	3	S32.89XA	NA	S06.0X0A	S31.84	S31.84	S32.10XA	S32.501A	NA	S31.84	S32.501A	NA	S06.0X0A	NA	NA	S32.810A	NA	NA	S20.20XA	S21.84	S22.070A	S30.0XXA	S31.84	S32.501A	S60.211A	Z74.0	Z74.1	NA	NA	NA	NA
121	16	f	nein	A	1	2	0	0	0	0	0	1	0	0	0	1	1	6	5	S06.0X0A	S30.0XXA	S39.001A	NA	S00.85XA	S06.0X0A	S20.20XA	S30.0XXA	NA	S06.0X0A	NA	NA	S00.05XA	S06.0X0A	S06.0X0A	V99	Z04.1	NA	NA	NA	NA	NA	NA	NA	NA	NA	NA	NA	NA	NA
122	20	f	nein	B	4	3	1	2	0	1	0	1	2	2	1	1	21	17	4	S02.5XXA	S06.0X0A	S29.001A	S39.001A	S82.101A	NA	NA	S01.80XA	S02.5XXA	S06.0X0A	S20.20XA	S30.0XXA	NA	NA	NA	F10.0	R41.2	S01.83XA	S01.80XA	S01.80XA	S01.80XA	S02.101A	S02.2XXA	S02.400A	S06.1X0A	S06.2X0A	S06.6X0A	S06.0X0A	S06.0X0A	S06.0X0A
123	75	f	nein	A	3	2	0	0	0	0	0	1	1	0	1	1	11	6	5	S01.00XA	S06.0X0A	S12.500A	S12.600A	NA	S01.00XA	S06.0X0A	NA	S11.84	S11.84	S12.500A	S12.600A	NA	NA	S01.00XA	NA	NA	NA	S12.500A	NA	NA	E55.9	H40.8	K08.88	K59.09	M54.2	M62.50	R41.2	R49.0	S11.84
124	32	m	nein	A	1	2	0	0	3	0	0	0	0	0	0	0	10	4	6	G41.0	S06.0X0A	NA	NA	G40.8	NA	NA	G41.0	NA	NA	NA	NA	NA	NA	NA	NA	NA	NA	NA	NA	NA	NA	NA	NA	NA	NA	NA	NA	NA	NA
125	37	f	nein	C	1	2	0	0	5	3	5	5	3	3	0	1	59	43	16	S29.001A	S36.113A	S39.001A	NA	L89.11	S31.83	S36.112A	NA	B37.1	B95.2	B96.2	B96.2	B96.5	B96.7	D62	D65.0	D68.4	D68.5	D69.58	E13.90	E87.0	E87.2	E88.0	F05.0	F32.2	F41.0	F43.1	G40.2	G57.3	G62.80
126	24	m	nein	A	1	2	0	0	0	0	0	1	3	2	0	1	10	9	1	S20.20XA	S30.0XXA	S81.85	S81.88	S82.301A	S82.301A	NA	NA	M79.86	S06.0X0A	S81.88	S82.301A	Z46.7	Z47.8	Z74.0	Z74.1	NA	S06.0X0A	NA	NA	S81.89	S82.891A	NA	NA	S81.89	S82.201A	NA	NA	NA	NA
127	77	f	nein	B	3	2	0	0	0	0	3	3	2	2	0	0	22	17	5	F32.2	L89.18	S06.0X0A	Z23.5	NA	D62	D69.58	E78.4	E87.6	F00.1	F05.1	G30.8	G83.41	I10.90	I25.11	I80.80	J90	J96.00	K07.6	K59.01	M84.48	N18.3	R13.9	S11.85	S12.300A	S12.400A	S31.85	S31.85	S32.030A	S32.030A
128	43	m	nein	C	5	4	1	1	0	1	0	1	0	0	1	1	27	18	9	S06.5X0A	S29.001A	S39.001A	NA	S06.0X0A	S06.5X0A	S06.0X0A	S29.001A	S39.001A	NA	S06.5X0A	NA	NA	NA	S02.600A	NA	A41.8	B37.1	D62	D68.4	D69.58	D89.8	E86	E87.0	E87.2	E87.5	J13	J15.0	J17.2	J18.1
129	39	m	nein	C	5	6	0	0	4	3	3	3	4	4	2	1	57	75	18	I60.9	J93.9	S06.5X0A	S12.100A	S22.20XA	S22.49XA	S27.321A	S32.000A	S32.010A	S32.020A	S32.040A	S32.050A	S32.810A	NA	S06.5X0A	NA	B96.2	D62	D65.0	D69.58	E23.2	E86	E87.0	E87.6	E88.0	F32.2	F41.0	G25.3	G40.3	G91.3
130	59	m	nein	A	1	2	0	0	0	1	0	0	0	0	0	0	1	5	4	S06.0X0A	S29.001A	NA	F10.0	R55	S06.0X0A	S29.001A	X59.9	NA	S06.0X0A	NA	NA	NA	D18.03	I49.3	R55	Z45.08	NA	NA	NA	NA	NA	NA	NA	NA	NA	NA	NA	NA	NA
131	81	f	ja	A	1	2	0	0	3	3	0	0	1	2	2	0	14	17	3	S21.84	S22.49XA	NA	NA	D62	E41	E87.2	E87.5	F05.0	F10.0	F10.2	F10.4	H05.8	I10.90	I46.1	I47.1	I48.4	J90	J96.00	K76.0	K86.0	N17.81	N18.2	R18	R58	R64	S06.0X0A	S06.0X0A	S21.84	S22.49XA
132	27	f	nein	A	1	2	0	0	0	1	0	0	0	0	0	1	1	6	5	S06.0X0A	S13.4XXA	S29.001A	S30.0XXA	NA	S13.4XXA	NA	NA	NA	NA	NA	O09.3	O26.81	V99	X59.9	Z04.1	NA	NA	NA	NA	NA	NA	NA	NA	NA	NA	NA	NA	NA	NA
133	31	m	nein	A	1	2	0	0	0	0	0	1	0	0	0	1	1	6	5	S06.0X0A	NA	S06.0X0A	S13.4XXA	S20.20XA	S30.0XXA	S40.011A	V99	NA	NA	NA	NA	NA	NA	NA	NA	NA	NA	NA	NA	NA	NA	NA	NA	NA	NA	NA	NA	NA	NA
134	70	m	nein	A	2	2	0	0	2	2	0	0	2	2	0	0	12	12	0	S11.84	S12.600A	S21.84	S21.84	S21.84	S21.84	S22.010A	S22.030A	S22.21XA	S22.31XA	S41.84	S42.031A	X59.9	Z04.2	Z46.7	NA	S41.84	S42.031A	NA	G47.38	S41.84	S42.031A	NA	NA	NA	NA	NA	NA	NA	NA
135	19	m	nein	A	1	2	0	0	2	3	2	2	1	0	0	1	9	17	8	S06.9X0A	S29.001A	S30.0XXA	NA	R41.2	S06.0X0A	S27.321A	NA	NA	S27.321A	NA	NA	H92.2	S20.20XA	S27.321A	S30.0XXA	S37.011A	S40.011A	S50.00XA	S50.811A	S70.00XA	S70.00XA	S80.811A	Z23.5	NA	NA	NA	NA	NA	NA
136	11	f	nein	A	1	2	2	1	0	0	0	0	0	0	1	1	6	6	0	S06.0X0A	Z11	NA	K08.1	S01.80XA	S02.2XXA	S02.80XA	S03.2XXA	S06.0X0A	Z03.3	NA	NA	NA	NA	NA	NA	NA	NA	NA	NA	NA	NA	NA	NA	NA	NA	NA	NA	NA	NA
137	29	m	nein	A	2	1	2	0	0	1	0	1	2	2	0	0	12	6	6	S02.80XA	S06.9X0A	S13.4XXA	S29.001A	S39.001A	S42.001A	T00.3	NA	NA	NA	NA	NA	NA	NA	NA	NA	NA	NA	NA	NA	NA	NA	NA	NA	NA	NA	NA	NA	NA	NA
138	61	m	nein	A	1	2	1	2	0	2	0	1	0	0	1	2	3	12	9	S06.9X0A	NA	S01.00XA	S01.511A	S01.84XA	S02.400A	S06.0X0A	S21.84	S22.49XA	S30.0XXA	V99	NA	NA	S06.0X0A	NA	NA	E11.90	I10.90	R41.2	S20.20XA	S50.00XA	Z04.1	Z92.2	Z95.0	NA	NA	NA	NA	NA	NA
139	79	f	ja	C	5	4	1	2	0	0	0	1	2	2	0	1	30	24	6	S06.6X0A	S20.20XA	S30.0XXA	S42.031A	S50.00XA	S82.891A	NA	S06.0X0A	NA	E11.90	E86	I10.91	I49.3	J96.00	S01.85XA	S01.85XA	S02.2XXA	S02.400A	S06.0X0A	S06.1X0A	S06.330A	S06.5X0A	S06.6X0A	S06.0X0A	S20.20XA	S30.0XXA	S41.85	S42.031A	S50.00XA	S81.85
140	59	m	nein	A	3	4	1	1	0	0	0	0	0	0	1	1	11	18	7	S00.85XA	S06.0X0A	S06.6X0A	S06.0X0A	NA	D69.58	E78.4	E87.6	I10.90	S01.85XA	S02.2XXA	S06.0X0A	S06.1X0A	S06.5X0A	S06.6X0A	S06.0X0A	S06.0X0A	S06.0X0A	NA	NA	I60.9	NA	S00.85XA	NA	NA	NA	NA	NA	S06.6X0A	S06.0X0A
141	79	f	nein	A	0	0	0	0	0	0	0	0	2	2	0	1	4	5	1	S00.05XA	X59.9	NA	B95.2	E78.4	E79.0	G40.2	G46.8	H10.2	H49.0	I10.91	I25.11	I25.22	I48.0	I50.13	I63.4	I65.2	I67.88	J96.00	M54.5	N39.0	R47.0	S31.84	S32.401A	U52.1	Z11	Z85.0	Z88.0	Z90.4	Z92.1
142	78	m	ja	C	5	4	0	0	3	2	2	2	0	0	0	1	38	24	14	G93.5	S06.0X0A	NA	S06.0X0A	NA	D62	E86	E87.2	I46.0	J90	J96.00	S01.83XA	S01.80XA	S02.0XXA	S06.0X0A	S06.1X0A	S06.5X0A	S06.0X0A	S06.0X0A	S21.85	S22.49XA	S36.112A	T14.5	U69.13	X59.9	NA	NA	NA	NA	NA
143	78	m	nein	A	3	4	0	0	0	0	0	0	0	0	1	0	10	16	6	S06.0X0A	NA	D69.58	E11.90	E87.5	R41.2	S06.0X0A	S06.4X0A	S06.6X0A	S06.0X0A	S06.1X0A	NA	NA	NA	NA	D63.8	N18.3	S06.6X0A	S06.0X0A	Z86.7	Z92.2	NA	M62.58	NA	NA	NA	NA	NA	NA	NA
144	86	f	ja	C	5	3	1	1	0	0	0	0	0	0	1	2	27	14	13	I61.9	S00.85XA	S01.511A	S80.00XA	T00.2	NA	I61.9	S06.330A	S06.0X0A	NA	NA	NA	G81.0	S06.330A	S06.0X0A	NA	NA	NA	F00.1	G30.1	R47.0	S01.84XA	S02.2XXA	S06.330A	S06.0X0A	Z74.0	Z74.1	Z92.2	NA	NA
145	72	f	nein	C	3	4	0	0	4	3	0	1	2	2	0	0	29	29	0	I60.9	J94.2	J94.2	S06.0X0A	S22.070A	S22.39XA	S22.49XA	S27.321A	S29.001A	S39.001A	S42.031A	S81.85	S82.61XA	S82.851A	NA	S06.0X0A	S29.001A	S39.001A	NA	D62	E86	J96.00	S06.5X0A	S06.6X0A	S06.0X0A	S21.85	S21.85	S21.85	S22.070A	S22.080A
146	29	f	nein	A	2	2	0	0	0	0	0	0	0	0	1	1	5	5	0	S01.00XA	NA	S01.00XA	S06.0X0A	NA	F10.0	R41.2	S06.0X0A	S06.0X0A	X59.9	NA	NA	NA	NA	NA	NA	NA	NA	NA	NA	NA	NA	NA	NA	NA	NA	NA	NA	NA	NA
147	69	m	nein	C	4	4	0	0	3	3	0	1	2	2	0	1	29	29	0	S02.101A	S22.20XA	NA	I60.8	S06.0X0A	S22.050A	S22.9XXA	S42.111A	NA	J96.00	J98.1	R41.2	S00.05XA	S00.10XA	S01.83XA	S01.80XA	S01.80XA	S01.80XA	S02.0XXA	S02.101A	S02.630A	S06.4X0A	S06.6X0A	S06.0X0A	S06.0X0A	S21.85	S21.85	S21.85	S21.85	S22.050A
148	68	m	nein	A	1	2	0	0	1	0	0	1	3	2	1	1	12	9	3	S06.0X0A	S31.100A	S32.89XA	S39.001A	NA	S31.88	S32.301A	NA	NA	S31.88	S32.301A	NA	NA	S31.000A	S31.88	S32.301A	W64.9	NA	NA	D48.0	F10.0	R41.2	S00.85XA	S06.0X0A	S20.20XA	S30.0XXA	S31.100A	S31.88	S32.301A	Z23.5
149	77	f	nein	A	1	2	0	0	0	2	0	1	2	2	1	1	6	12	6	S06.0X0A	S06.0X0A	X59.9	Z23.5	NA	G40.3	I10.90	R29.6	S01.00XA	S21.84	S22.39XA	Z96.64	Z96.65	NA	D63.8	K21.9	N18.3	S20.20XA	S31.84	S32.501A	Z43.3	Z74.0	Z74.1	Z85.0	NA	NA	NA	NA	NA	NA
150	29	m	nein	A	1	2	0	0	2	2	0	1	0	0	1	1	6	9	3	S01.00XA	S06.0X0A	S21.84	S22.030A	S22.000A	NA	S21.84	S22.030A	NA	S06.9X0A	NA	S01.00XA	NA	NA	S00.81XA	S00.85XA	S01.00XA	S01.80XA	S20.20XA	S21.84	S21.84	S21.84	S22.030A	S22.050A	S22.060A	S80.811A	Z04.2	Z23.5	Z46.7	NA
151	61	m	nein	B	1	1	0	0	2	3	4	5	1	0	1	1	21	35	14	S00.10XA	S00.81XA	S00.85XA	S01.20XA	S06.9X0A	S29.001A	S39.001A	S60.211A	NA	S00.10XA	S00.81XA	S00.85XA	S01.20XA	S06.9X0A	S29.001A	S39.001A	S60.211A	NA	A41.8	D62	E86	E87.0	F33.3	G40.3	G62.80	G72.80	G93.1	I31.3	I47.1	I48.0
152	27	m	nein	B	3	3	0	1	3	3	0	1	2	2	1	1	22	22	0	S12.9XXA	S13.100A	NA	NA	R41.2	S06.0X0A	S12.000A	Z23.5	NA	F19.2	F19.3	F20.0	F32.3	G96.0	M62.80	S01.21XA	S06.330A	S06.6X0A	S06.0X0A	S11.84	S12.000A	S12.600A	S13.100A	S19.80XA	S20.20XA	S21.84	S21.84	S21.84	S21.84	S21.84
153	31	m	nein	A	1	2	0	0	0	0	0	1	0	0	0	1	1	6	5	S06.0X0A	S20.20XA	S30.0XXA	NA	S06.0X0A	NA	NA	NA	NA	I72.0	NA	I72.0	S06.0X0A	S60.211A	NA	NA	NA	NA	NA	NA	NA	NA	NA	NA	NA	NA	NA	NA	NA	NA
154	30	m	nein	B	1	2	0	0	3	3	2	2	2	4	0	1	17	29	12	S22.060A	S22.070A	S32.810A	S92.001A	NA	S21.84	S22.070A	S32.810A	NA	F15.2	F19.0	F19.2	F99	S21.84	S22.49XA	S27.0XXA	S31.84	S31.84	S32.020A	S32.030A	S91.85	S91.85	S91.85	S92.001A	S92.101A	S92.211A	X59.9	NA	NA	S22.060A
155	69	m	ja	A	0	0	0	0	0	0	0	0	3	3	1	1	10	10	0	N28.0	S32.501A	S72.101A	S80.811A	NA	K86.0	L89.16	L89.24	N28.0	S71.85	S72.101A	S80.811A	Z23.5	NA	NA	D62	E87.3	E87.5	F10.2	F10.4	S71.85	S72.101A	Z92.1	Z95.88	Z96.64	NA	NA	I73.9	NA	NA
156	36	m	nein	A	0	0	0	0	0	0	0	0	1	1	1	1	2	2	0	S56.201A	Z91.8	NA	F31.8	S56.201A	NA	S51.001A	S56.201A	Z91.8	NA	NA	NA	NA	NA	NA	NA	NA	NA	NA	NA	NA	NA	NA	NA	NA	NA	NA	NA	NA	NA
157	77	m	nein	A	1	3	0	0	0	1	0	1	2	2	1	1	6	14	8	S01.80XA	S29.001A	S39.001A	S41.84	S42.211A	S80.00XA	W64.9	NA	S06.0X0A	S20.20XA	S30.0XXA	S41.84	S42.211A	S80.00XA	W64.9	NA	R41.1	R41.2	S00.05XA	S06.6X0A	S06.810A	NA	S06.0X0A	NA	NA	E03.8	I71.2	K86.2	M25.46	S01.00XA
158	59	f	nein	A	1	0	0	0	0	0	0	0	3	3	0	0	10	9	1	S72.011A	NA	S71.84	S72.011A	NA	S71.84	S72.011A	NA	NA	S71.84	S72.011A	NA	I10.90	S71.84	S72.011A	Z92.2	NA	NA	NA	NA	NA	NA	NA	NA	NA	NA	NA	NA	NA	NA
159	30	m	nein	A	0	0	0	0	0	0	0	1	0	0	1	1	1	2	1	S31.100A	W64.9	NA	S31.100A	NA	S31.100A	NA	NA	S31.100A	S61.001A	NA	NA	NA	NA	S31.100A	S61.001A	NA	NA	NA	NA	NA	NA	NA	NA	NA	NA	NA	NA	NA	NA
160	25	m	nein	A	1	2	0	0	0	0	0	0	3	3	0	0	10	13	3	S06.0X0A	S06.0X0A	S81.89	S82.201A	S88.111A	T51.9	X59.9	X84.9	NA	E86	F10.0	F32.2	I49.8	I95.8	J96.01	R52.0	S88.111A	T51.9	X59.9	X84.9	NA	E86	F10.0	F32.2	I49.8	S81.89	S82.201A	S88.111A	T51.9	X59.9
161	76	m	ja	C	5	4	0	0	0	0	0	0	0	0	1	1	26	17	9	S06.0X0A	NA	S06.0X0A	NA	D65.0	D68.4	D69.58	D90	G93.2	G93.5	G96.8	I10.91	I67.80	J15.0	J96.00	S01.00XA	S01.80XA	S01.80XA	S02.0XXA	S02.101A	S06.1X0A	S06.2X0A	S06.330A	S06.5X0A	S06.6X0A	S06.0X0A	S06.810A	U69.01	U69.12	U69.12
162	72	m	nein	A	1	2	0	0	0	2	0	1	3	2	0	1	10	12	2	S06.0X0A	S29.001A	S32.89XA	NA	S06.0X0A	S20.20XA	S30.0XXA	V99	NA	I48.0	R41.2	S31.85	S31.85	S32.401A	S32.501A	NA	NA	NA	E03.8	I10.90	S21.84	S22.070A	S31.85	S31.85	S32.401A	S32.501A	S70.00XA	S80.00XA	NA	NA
163	31	m	nein	C	0	2	0	0	0	0	5	3	0	0	0	1	25	14	11	S06.0X0A	S20.20XA	S30.0XXA	S31.85	S32.000A	S32.020A	S34.01XA	NA	M53.86	M53.86	S31.85	S32.020A	S34.01XA	S34.121A	NA	NA	NA	M53.86	S32.020A	NA	E87.6	M62.50	S31.85	S32.020A	Z29.8	NA	NA	M62.50	NA	S32.020A
164	57	m	nein	B	4	4	0	0	0	1	0	1	0	0	1	1	17	18	1	I61.9	S06.9X0A	S29.001A	S39.001A	NA	F10.1	S06.0X0A	NA	D69.58	E87.6	F06.8	F10.4	G81.0	G93.2	H02.4	I10.91	J18.0	J90	J96.00	R13.9	S00.05XA	S01.83XA	S01.80XA	S02.0XXA	S06.2X0A	S06.5X0A	S06.6X0A	S06.0X0A	S20.20XA	S30.0XXA
165	33	m	nein	A	2	3	2	2	0	0	0	0	0	0	1	1	9	14	5	S06.9X0A	NA	S06.0X0A	NA	NA	S00.05XA	S01.85XA	S01.85XA	S02.2XXA	S02.30XA	S06.6X0A	X59.9	NA	NA	NA	S02.30XA	NA	NA	S01.311A	NA	S02.30XA	NA	E66.80	S01.311A	S01.85XA	S02.30XA	S02.400A	NA	NA	S02.30XA
166	64	m	nein	C	5	4	0	0	0	0	0	0	0	0	1	0	26	16	10	R29.6	NA	S06.0X0A	S06.5X0A	S06.0X0A	NA	B96.2	D68.35	D69.58	N13.3	S06.0X0A	S06.2X0A	S06.5X0A	U69.11	U81.20	Z11	Z22.3	Z29.0	NA	NA	NA	NA	A41.8	D62	D63.8	D65.0	D68.4	D90	E13.91	E79.0
167	36	m	nein	C	3	3	3	2	4	3	3	2	4	4	2	1	41	34	7	S01.80XA	S06.0X0A	NA	S06.0X0A	NA	B95.6	D62	D68.4	D69.58	E83.38	E86	F05.0	F12.0	F41.0	I95.8	J15.0	J15.2	J86.9	J96.00	J98.1	S01.511A	S01.83XA	S01.80XA	S01.80XA	S01.80XA	S01.80XA	S01.80XA	S01.80XA	S02.0XXA	S02.101A
168	69	f	nein	A	1	2	0	0	0	1	0	1	2	2	1	1	6	9	3	S01.00XA	S06.0X0A	S20.00XA	S29.001A	S39.001A	S40.011A	S61.001A	S62.300A	S80.811A	NA	S06.0X0A	S06.0X0A	NA	D68.33	D68.4	I48.0	S01.00XA	S20.00XA	S29.001A	S39.001A	S40.011A	S61.84	S61.001A	S62.340A	S80.811A	U69.12	Z95.3	NA	NA	NA
169	61	m	ja	C	5	1	0	0	0	1	0	1	0	0	0	0	25	3	22	G81.0	I61.9	S13.4XXA	S29.001A	S39.001A	NA	I61.0	NA	B18.2	D68.4	D69.58	E13.90	E86	E87.5	G81.0	I10.91	I61.0	J15.1	J96.00	S29.001A	S39.001A	U69.01	U69.12	NA	NA	NA	NA	NA	NA	NA
170	57	m	nein	A	0	2	0	0	0	0	0	1	3	3	0	1	9	14	5	S06.0X0A	S20.20XA	S30.0XXA	S72.301A	NA	NA	NA	NA	NA	NA	NA	NA	NA	NA	NA	NA	NA	NA	NA	NA	NA	NA	NA	NA	NA	NA	NA	NA	NA	NA
171	29	m	nein	A	1	2	0	0	0	0	0	1	2	2	0	1	5	9	4	S42.251A	S43.001A	NA	R41.2	S41.84	S41.84	S42.251A	S43.001A	NA	NA	F10.0	F15.0	S41.84	S42.251A	NA	NA	NA	S06.0X0A	S20.20XA	S20.311A	S30.0XXA	S41.84	S42.251A	S93.601A	Z23.5	NA	NA	NA	NA	NA
172	24	f	nein	A	2	2	0	0	0	0	0	1	0	0	1	1	5	6	1	S06.0X0A	S06.0X0A	S20.20XA	S30.0XXA	NA	NA	S00.05XA	NA	NA	R41.2	S01.00XA	S06.0X0A	S06.0X0A	X59.9	Z23.5	NA	NA	NA	NA	NA	NA	NA	NA	NA	NA	NA	NA	NA	NA	NA
173	34	m	nein	A	0	2	0	0	0	0	0	0	0	0	2	1	4	5	1	S06.0X0A	T51.9	Z91.8	NA	NA	F10.0	S06.0X0A	Y09.9	Z23.5	NA	S01.00XA	Z11	Z29.0	Z86.1	NA	S01.80XA	NA	NA	S01.00XA	NA	NA	NA	NA	NA	NA	NA	NA	NA	NA	NA
174	11	m	nein	A	0	2	2	0	0	0	0	1	0	0	0	1	4	6	2	Z04.3	NA	NA	H16.0	Z04.3	NA	H16.0	NA	NA	NA	H16.0	NA	NA	NA	NA	NA	NA	NA	NA	NA	NA	NA	NA	NA	NA	NA	NA	NA	NA	NA
175	58	m	nein	A	1	2	0	0	0	0	0	0	0	0	1	1	2	5	3	S20.20XA	S30.0XXA	NA	S06.0X0A	NA	S06.0X0A	S20.20XA	S30.0XXA	NA	S06.0X0A	NA	NA	F10.0	F10.2	I10.90	I25.13	S00.05XA	S00.10XA	S06.0X0A	S50.811A	Z92.1	Z95.2	NA	NA	NA	NA	NA	NA	NA	NA
176	34	m	nein	A	1	2	0	1	0	0	0	0	0	0	1	2	2	9	7	S06.0X0A	NA	S06.0X0A	X59.9	NA	S01.80XA	S06.0X0A	NA	NA	NA	S01.80XA	NA	S00.05XA	S01.80XA	NA	NA	NA	NA	NA	NA	NA	NA	NA	NA	NA	NA	NA	NA	NA	NA
177	30	m	nein	A	2	4	1	0	0	3	0	5	0	4	1	1	6	57	51	T65.9	NA	S06.0X0A	S06.0X0A	Y09.9	NA	E86	F11.0	F11.2	R41.2	S00.05XA	S01.511A	S06.0X0A	S06.0X0A	Y09.9	NA	S00.05XA	NA	S01.511A	NA	NA	R41.2	S01.531A	S01.84XA	S03.2XXA	S06.0X0A	S06.0X0A	Z23.5	NA	NA
178	75	m	nein	C	0	0	0	0	5	0	3	0	4	0	0	1	50	1	49	S32.89XA	NA	S31.86	S32.501A	NA	B96.6	D62	D68.4	D69.58	E87.0	E87.2	E87.6	E88.0	F05.0	F32.2	G93.2	G93.5	G93.6	I10.91	I49.8	I72.8	J15.6	J96.00	R13.9	R47.0	S06.2X0A	S06.330A	S06.4X0A	S06.6X0A	S06.0X0A
179	30	m	nein	A	0	4	0	2	0	1	0	1	0	4	3	1	9	36	27	R57.1	S01.80XA	T79.4	Y09.9	NA	S01.80XA	NA	NA	S01.80XA	NA	S01.80XA	T14.5	NA	S01.80XA	T14.5	NA	NA	NA	NA	NA	NA	NA	NA	NA	NA	NA	NA	NA	NA	NA
180	18	m	nein	C	5	2	3	0	0	0	0	0	4	0	1	1	50	5	45	I61.9	S06.9X0A	S29.001A	S39.001A	NA	S06.0X0A	S06.6X0A	Z23.5	NA	A41.1	B95.7	F05.0	F32.3	G40.2	H57.0	J15.2	J96.00	J98.2	L27.0	N39.0	R65.1	S01.83XA	S01.80XA	S01.80XA	S01.80XA	S01.80XA	S01.80XA	S02.0XXA	S02.101A	S02.2XXA
181	81	m	nein	A	0	2	1	0	0	0	0	2	0	0	1	1	2	9	7	S12.100A	Z23.5	NA	F00.1	G30.1	I48.0	I71.4	S01.511A	S01.80XA	S11.84	S12.100A	X59.9	Z86.7	Z92.1	NA	S01.511A	NA	NA	NA	NA	NA	NA	NA	NA	NA	NA	NA	NA	NA	NA
182	16	m	nein	A	1	4	0	2	0	2	2	2	0	2	1	1	6	24	18	S06.0X0A	NA	S36.112A	S70.00XA	V99	Z03.8	Z11	NA	NA	S06.0X0A	S36.112A	S39.001A	S70.00XA	NA	NA	S70.00XA	V99	Z03.3	NA	NA	NA	NA	NA	NA	NA	NA	NA	NA	NA	NA
183	69	m	nein	C	4	2	3	0	2	1	2	2	3	0	1	1	34	9	25	D68.4	S01.83XA	S06.0X0A	S06.5X0A	U69.12	Z23.5	NA	D68.33	I10.91	I48.0	S00.10XA	S01.83XA	S01.80XA	S01.80XA	S01.80XA	S01.80XA	S01.80XA	S02.0XXA	S02.101A	S02.2XXA	S02.30XA	S02.400A	S05.8X1A	S06.2X0A	S06.330A	S06.4X0A	S06.6X0A	S11.84	S11.84	S11.84
184	46	m	nein	A	1	2	0	2	0	1	2	1	0	0	1	2	6	12	6	S00.85XA	S29.001A	S39.001A	S60.811A	NA	S00.85XA	S06.0X0A	S20.20XA	S30.0XXA	S60.811A	V99	NA	S06.0X0A	NA	S06.0X0A	NA	NA	S00.81XA	S06.0X0A	S36.09XA	NA	NA	NA	NA	NA	NA	NA	NA	NA	NA
185	25	m	nein	A	2	2	2	0	0	0	0	1	0	2	1	1	9	9	0	S00.10XA	S06.0X0A	S29.001A	S39.001A	T51.9	NA	S00.10XA	S06.0X0A	S06.0X0A	S29.001A	S39.001A	NA	F10.0	S01.84XA	S02.400A	X59.9	NA	S02.400A	NA	NA	NA	S01.84XA	S02.400A	X59.9	NA	NA	F10.1	S01.101A	S01.84XA	S02.30XA
186	24	m	nein	A	1	0	0	0	0	3	0	0	2	0	1	0	6	9	3	M25.46	S00.35XA	S63.610A	NA	S81.86	S82.101A	S82.101A	NA	S81.86	S82.101A	NA	Z03.3	NA	NA	NA	M25.46	S00.35XA	S00.85XA	S06.0X0A	S20.20XA	S30.0XXA	S61.84	S62.511A	S63.400A	S81.86	S82.101A	V99	Z46.7	Z74.0	Z74.1
187	18	m	ja	C	5	3	0	0	0	3	0	5	0	0	0	1	25	43	18	I46.0	T71	U69.13	NA	I46.0	S26.00XA	S27.321A	T71	U69.13	Z23.5	NA	D62	D65.0	D68.4	E16.1	E87.2	E87.5	F19.2	G93.1	G93.6	I63.8	J96.01	K72.0	K92.2	N17.83	T68	T71	U69.11	NA	NA
188	26	m	ja	C	5	2	0	0	5	2	5	1	2	2	0	1	75	12	63	G93.6	S06.1X0A	S06.0X0A	S20.00XA	S24.101A	S27.331A	S31.83	S36.114A	S37.061A	NA	D62	D69.58	E87.5	I46.0	J96.01	R57.1	S01.83XA	S01.80XA	S02.0XXA	S06.0X0A	S06.1X0A	S06.6X0A	S06.0X0A	S25.501A	S27.331A	S31.83	S36.032A	S36.116A	U69.13	NA
189	48	m	nein	A	1	0	0	0	3	0	0	0	2	1	1	1	14	2	12	S22.49XA	S42.031A	S82.841A	NA	F10.0	S06.0X0A	S20.20XA	S30.0XXA	V99	NA	F10.0	R41.2	S41.84	S42.031A	NA	S06.0X0A	NA	NA	S21.84	S22.49XA	S40.811A	S41.84	S42.031A	S46.001A	S81.84	S82.841A	V99	Z23.5	Z46.7	Z74.0
190	23	m	nein	A	0	4	0	0	0	0	0	0	0	0	2	1	4	17	13	S71.101A	S81.001A	NA	S71.101A	NA	S71.101A	S81.801A	W49.9	NA	NA	NA	S81.001A	NA	NA	NA	NA	NA	NA	NA	NA	NA	NA	NA	NA	NA	NA	NA	NA	NA	NA
191	61	m	nein	C	5	2	0	0	0	0	0	1	0	2	1	1	26	9	17	I60.6	S06.4X0A	NA	J69.0	S06.5X0A	S06.6X0A	S06.0X0A	U69.01	NA	D62	D68.4	D69.58	E51.9	E87.6	F10.2	G93.2	G93.5	G96.8	I72.3	I95.8	J69.0	J96.01	J98.1	N13.3	S00.05XA	S01.85XA	S02.0XXA	S06.0X0A	S06.1X0A	S06.330A
192	39	m	nein	A	1	2	0	0	0	0	0	1	3	0	0	1	10	6	4	S81.88	S82.101A	NA	S06.0X0A	S81.88	S82.101A	NA	D62	I48.0	S81.88	S82.101A	V99	Z47.8	NA	NA	S82.101A	NA	NA	NA	S81.88	S82.101A	NA	S81.88	S82.101A	NA	NA	S82.101A	NA	NA	NA
193	10	m	nein	A	1	2	0	0	0	0	0	1	0	0	1	1	2	6	4	S06.0X0A	S20.20XA	S30.0XXA	S80.00XA	NA	NA	NA	NA	NA	NA	NA	NA	NA	NA	NA	NA	NA	NA	NA	NA	NA	NA	NA	NA	NA	NA	NA	NA	NA	NA
194	83	m	nein	A	1	2	0	0	0	2	3	1	0	2	1	1	11	12	1	S06.0X0A	S39.001A	NA	S06.0X0A	NA	NA	NA	D46.7	D62	D65.0	E87.5	G40.8	G81.0	I69.1	J96.00	J96.01	S30.0XXA	S30.0XXA	U69.12	NA	NA	S30.0XXA	NA	NA	NA	D46.7	D65.1	E11.90	F05.8	I25.19
195	57	m	nein	A	1	2	0	0	2	1	0	1	3	0	0	1	14	6	8	S51.88	S52.121A	NA	NA	I25.11	J86.0	J96.00	S06.0X0A	S06.0X0A	S21.85	S22.49XA	S42.441A	V99	Z90.2	Z92.1	NA	S42.441A	S51.88	S52.121A	NA	NA	NA	D62	E66.02	G47.31	I11.00	I50.12	I95.2	J44.83	K21.0
196	55	m	nein	A	3	2	0	0	0	0	0	0	0	2	1	0	10	8	2	S01.00XA	S06.9X0A	S12.300A	S12.400A	S29.001A	S39.001A	NA	S12.300A	NA	E87.2	F05.0	F10.2	F10.4	J96.00	S01.00XA	S06.0X0A	S06.0X0A	S11.85	S11.85	S12.300A	S12.400A	S20.20XA	S30.0XXA	X59.9	Z11	Z29.0	NA	NA	S13.0XXA	NA
197	11	m	nein	A	1	2	0	0	0	2	0	1	2	0	1	0	6	9	3	S06.0X0A	NA	S41.84	S42.031A	Z11	NA	S06.0X0A	NA	NA	NA	NA	NA	NA	NA	NA	NA	NA	NA	NA	NA	NA	NA	NA	NA	NA	NA	NA	NA	NA	NA
198	21	m	nein	A	1	2	0	1	0	1	0	1	2	0	0	2	5	9	4	S06.0X0A	S20.20XA	S22.20XA	S29.001A	NA	S21.85	S22.20XA	V99	NA	S20.20XA	NA	NA	NA	NA	S20.20XA	NA	NA	NA	NA	NA	NA	NA	NA	NA	NA	NA	NA	NA	NA	NA
199	34	m	nein	A	2	3	1	0	0	0	0	0	0	0	1	1	6	10	4	S06.0X0A	S29.001A	S39.001A	T51.9	NA	S06.0X0A	Z23.5	NA	F10.2	F10.4	S00.05XA	S00.10XA	S01.00XA	S01.101A	S01.84XA	S02.2XXA	S06.0X0A	S06.0X0A	V99	NA	NA	NA	S01.101A	NA	NA	NA	NA	NA	NA	NA
200	49	f	nein	A	2	4	0	0	0	0	0	0	0	0	1	1	5	17	12	I60.8	S01.00XA	S06.0X0A	S06.0X0A	X59.9	NA	E87.6	R41.2	S06.6X0A	S06.0X0A	X59.9	NA	NA	I60.8	S06.6X0A	S06.0X0A	NA	NA	NA	NA	NA	NA	NA	NA	NA	NA	NA	NA	NA	NA
201	64	m	nein	C	5	2	0	1	0	0	0	0	0	0	0	2	25	9	16	S02.101A	S06.0X0A	S06.5X0A	S06.6X0A	S06.0X0A	NA	D69.58	E51.8	E86	F10.0	F10.2	F10.4	I10.91	S00.05XA	S01.83XA	S01.80XA	S02.101A	S06.0X0A	S06.2X0A	S06.5X0A	S06.6X0A	S06.0X0A	X59.9	Z92.2	NA	S06.5X0A	NA	NA	NA	NA
202	43	m	nein	A	1	2	1	0	0	0	0	0	0	0	1	1	3	5	2	G40.5	S01.80XA	S06.0X0A	S06.0X0A	NA	E51.8	F10.0	F10.4	NA	S00.95XA	NA	S01.80XA	NA	NA	E10.90	G40.5	S01.84XA	S02.2XXA	NA	NA	NA	NA	NA	NA	NA	NA	NA	NA	NA	NA
203	78	m	nein	A	2	2	0	0	0	0	0	1	0	2	1	1	5	9	4	S00.05XA	S06.0X0A	S06.0X0A	NA	S00.05XA	S06.0X0A	S06.0X0A	NA	S00.95XA	NA	NA	D62	F10.2	F70.0	G31.2	I10.90	I63.8	S00.05XA	S06.0X0A	S06.0X0A	NA	NA	M62.46	NA	NA	NA	NA	NA	NA	NA
204	43	m	nein	A	1	0	0	0	0	0	0	1	1	3	1	1	3	11	8	S61.001A	NA	S61.001A	S66.001A	NA	S00.95XA	S01.00XA	NA	NA	S00.85XA	NA	NA	F10.1	S61.001A	S65.500A	S66.001A	NA	NA	F10.0	F10.2	I10.90	I48.9	S06.0X0A	S20.20XA	S61.001A	S65.101A	S65.500A	S66.100A	S70.00XA	S80.00XA
205	54	m	nein	A	1	2	0	0	0	1	0	5	3	2	1	1	11	33	22	S72.101A	NA	S71.85	S72.21XA	NA	D62	E86	J96.00	S71.85	S72.21XA	NA	NA	NA	S71.85	S72.21XA	V99	NA	D37.6	D68.8	E11.90	E87.6	G47.0	L27.0	M25.51	M79.85	S00.211A	S20.20XA	S30.0XXA	S40.011A	S50.811A
206	37	m	nein	A	1	0	0	0	0	0	2	3	2	0	0	0	9	9	0	S29.001A	S37.061A	S39.001A	S52.001A	S82.891A	NA	S06.0X0A	S20.20XA	S30.0XXA	V99	NA	S51.87	S52.601A	Z11	NA	S51.87	S52.601A	S81.85	S82.201A	NA	NA	E66.01	F17.2	I21.0	I25.11	M79.83	M79.86	S37.041A	S81.85	S82.201A
207	55	m	nein	A	0	0	0	0	0	0	3	0	0	1	1	1	10	2	8	S31.100A	NA	S31.100A	NA	D90	F05.0	F32.3	K66.0	S31.100A	S31.83	S36.400A	S36.892A	Z11	Z85.6	NA	NA	K66.0	R58	S31.100A	NA	NA	NA	NA	NA	NA	NA	NA	NA	NA	NA
208	52	m	nein	A	0	2	0	0	0	3	0	5	1	0	3	1	10	38	28	S51.001A	NA	S51.001A	Z23.5	NA	NA	D62	D68.4	E86	E87.2	F32.2	F43.0	I95.8	J96.00	K57.32	R57.1	S45.301A	S51.001A	T68	U69.12	X84.9	Z74.3	Z90.4	Z98.1	NA	NA	D62	S45.301A	S51.001A	NA
209	19	m	nein	B	2	4	0	0	3	3	3	1	0	2	1	2	22	29	7	S06.0X0A	S27.331A	S36.020A	S37.061A	NA	S06.0X0A	S06.0X0A	V99	NA	E86	L27.1	S27.2XXA	S27.321A	S27.331A	S36.09XA	S37.061A	T88.7	Y57.9	Z04.1	NA	NA	NA	NA	S06.0X0A	S06.0X0A	S36.031A	S50.811A	S70.10XA	S70.00XA	NA
210	34	f	nein	C	4	2	0	0	3	0	0	1	2	0	0	1	29	6	23	S42.001A	S42.301A	S82.891A	NA	S06.0X0A	NA	E87.1	E87.6	F10.2	S01.84XA	S02.0XXA	S06.0X0A	S06.4X0A	S21.85	S21.85	S21.85	S22.080A	S22.21XA	S22.49XA	S26.11XA	S41.85	S42.031A	S81.85	S82.51XA	NA	NA	NA	NA	NA	NA
211	58	m	nein	A	1	4	0	0	0	0	0	0	0	2	1	1	2	21	19	S01.80XA	S06.0X0A	S51.001A	NA	S01.80XA	S06.0X0A	S51.001A	S80.00XA	X59.9	Z23.5	NA	F10.1	G40.2	R41.2	R47.1	S01.80XA	NA	NA	NA	S20.20XA	S30.0XXA	S51.001A	X59.9	NA	NA	NA	NA	NA	NA	NA
212	89	f	nein	B	2	0	0	0	0	0	0	0	3	0	2	0	17	0	17	S06.0X0A	S06.5X0A	NA	E83.38	H54.0	I10.91	S06.6X0A	S06.0X0A	S41.84	S42.201A	S51.87	S51.88	S52.501A	S52.601A	X59.9	Z03.8	Z11	Z29.0	Z47.8	NA	NA	S51.87	S51.88	S52.501A	S52.601A	NA	NA	NA	NA	D62
213	68	m	nein	C	0	2	0	1	0	0	0	1	0	2	5	2	25	12	13	I46.0	T75.1	U69.13	NA	I46.0	T68	U69.13	NA	B96.2	B97.2	E86	F05.0	F32.2	I10.90	I49.0	J12.8	J15.6	J96.00	T82.1	U07.2	Y82.8	Z11	Z29.0	Z95.0	NA	NA	NA	NA	NA	NA
214	56	m	nein	A	1	2	1	0	0	3	0	4	2	4	1	1	6	41	35	S06.0X0A	NA	S06.0X0A	NA	E87.2	F10.0	M51.2	S00.85XA	S06.0X0A	S06.0X0A	X59.9	NA	NA	S00.05XA	S00.81XA	S01.84XA	S02.2XXA	S06.0X0A	S20.20XA	S30.0XXA	S50.811A	S81.84	S82.401A	NA	NA	NA	NA	NA	NA	NA
215	33	f	nein	C	1	2	0	0	4	0	4	0	4	0	0	1	48	5	43	R58	S06.0X0A	S22.49XA	S22.49XA	S27.0XXA	S27.391A	S30.0XXA	S32.020A	S32.2XXA	S32.89XA	S36.09XA	S37.001A	S72.8X1A	NA	S06.0X0A	S06.0X0A	S31.85	S32.810A	NA	B34.2	B97.2	D62	D65.0	D68.4	D69.58	F22.0	F32.3	J96.00	M62.46	M62.55
216	55	m	nein	A	3	0	0	0	0	2	0	2	0	2	2	0	13	12	1	F10.1	S01.00XA	S06.0X0A	S06.0X0A	S06.9X0A	NA	F10.1	S01.00XA	S06.0X0A	S06.0X0A	NA	E87.2	J96.00	T17.5	T68	T88.4	Y84.9	NA	NA	T17.2	NA	NA	B95.6	J69.0	S06.0X0A	S06.0X0A	T17.2	Z11	NA	NA
217	36	m	nein	B	0	4	0	1	2	0	2	0	3	0	0	2	17	21	4	S82.201A	S82.301A	S82.841A	NA	F19.2	F20.0	F32.3	K02.8	M62.45	M62.55	S31.84	S32.040A	S81.88	S82.301A	Z11	Z74.3	NA	NA	S22.20XA	S32.000A	S81.88	S82.301A	S91.85	S93.01XA	NA	NA	NA	M62.45	M62.55	NA
218	40	m	nein	B	4	2	1	0	0	0	0	1	0	0	1	1	18	6	12	I61.8	S06.4X0A	S06.0X0A	NA	F10.2	F10.4	S01.84XA	S02.2XXA	S06.4X0A	S06.0X0A	NA	S06.4X0A	S06.0X0A	NA	S01.80XA	S02.101A	S02.2XXA	S06.4X0A	S06.0X0A	X59.9	NA	NA	NA	NA	NA	NA	NA	NA	NA	NA
219	15	m	nein	A	2	2	1	0	0	0	0	0	0	0	1	1	6	5	1	S06.0X0A	Y09.9	NA	S06.0X0A	NA	NA	R41.2	S01.511A	Z11	NA	S00.85XA	S06.0X0A	S20.20XA	S30.0XXA	NA	NA	NA	NA	NA	NA	NA	NA	NA	NA	NA	NA	NA	NA	NA	NA
220	38	m	nein	A	3	0	0	0	0	2	0	1	0	0	1	0	10	5	5	S06.0X0A	S06.0X0A	S06.0X0A	T65.9	NA	F15.1	J69.0	J96.00	Z11	Z29.0	NA	NA	NA	S00.85XA	S01.00XA	S01.21XA	S01.80XA	S06.0X0A	S06.0X0A	Z03.8	Z23.5	NA	NA	NA	NA	NA	NA	NA	NA	NA
221	59	m	nein	A	0	4	0	0	3	0	0	0	0	0	0	1	9	17	8	I64	S20.20XA	NA	I63.8	R40.0	S20.20XA	X59.9	NA	B34.2	B95.6	F05.8	G51.0	G81.0	I12.91	I63.8	N17.83	N25.8	R40.0	S21.84	S22.49XA	U07.2	U80.00	Z11	Z22.3	Z29.0	Z86.1	Z86.7	Z95.2	NA	NA
222	41	m	nein	C	5	3	1	1	0	0	0	0	0	0	0	2	26	14	12	S06.0X0A	NA	NA	F05.0	G40.2	G93.5	I10.91	I95.2	S00.10XA	S01.80XA	S01.80XA	S02.0XXA	S02.101A	S06.0X0A	S06.4X0A	S06.5X0A	S06.0X0A	X59.9	Z74.3	NA	S02.101A	NA	S02.101A	NA	NA	NA	NA	S06.4X0A	NA	NA
223	58	m	nein	A	3	3	0	0	0	0	0	0	0	0	1	2	10	13	3	E11.60	S06.6X0A	Z23.5	NA	D68.4	J44.83	J96.00	J96.01	K74.4	K74.72	R41.2	R50.80	S01.00XA	S01.84XA	S01.85XA	S02.0XXA	S02.101A	S06.6X0A	S06.0X0A	U69.11	X59.9	Z03.8	Z11	Z29.0	NA	S06.6X0A	NA	NA	NA	NA
224	60	m	nein	A	2	2	0	0	0	2	0	1	0	0	0	1	4	9	5	S06.0X0A	NA	I10.90	R41.1	R41.2	S01.84XA	S02.0XXA	S06.2X0A	S06.6X0A	S06.0X0A	S11.84	S12.300A	V99	NA	NA	NA	S06.6X0A	S06.0X0A	NA	NA	NA	NA	NA	NA	NA	NA	NA	NA	NA	NA
225	19	m	nein	A	2	2	0	0	2	3	0	2	0	0	1	1	9	17	8	S00.81XA	S06.9X0A	S29.001A	S39.001A	NA	S00.81XA	S01.80XA	S06.0X0A	S20.20XA	S30.0XXA	NA	D62	F13.1	F13.4	F32.2	G93.0	S00.211A	S06.0X0A	S11.84	S12.600A	S21.84	S21.84	S21.84	S22.050A	S22.060A	S22.070A	X59.9	NA	NA	NA
226	35	m	nein	A	1	2	0	0	3	0	2	1	0	2	1	1	14	9	5	S06.0X0A	S22.49XA	S27.0XXA	S27.321A	S32.030A	NA	S06.0X0A	NA	S21.84	S22.49XA	S27.0XXA	S31.84	S32.030A	V99	Z11	Z88.0	NA	NA	NA	S20.20XA	S27.0XXA	S27.321A	S60.811A	S80.811A	Z46.7	NA	NA	NA	NA	NA
227	64	f	nein	A	1	3	0	0	0	3	0	3	2	2	1	1	6	27	21	S42.101A	NA	R41.2	S06.0X0A	NA	S41.84	S42.101A	V99	NA	NA	NA	E87.6	S20.20XA	S30.0XXA	S40.811A	S41.84	S42.101A	S42.101A	Z23.5	Z46.7	NA	NA	NA	NA	NA	NA	NA	NA	NA	NA
228	23	m	nein	C	4	0	3	0	2	0	4	0	3	3	2	1	41	10	31	J93.9	S32.89XA	S36.892A	NA	S02.0XXA	S06.6X0A	NA	S06.300A	NA	D62	D65.0	D68.4	F32.3	J90	J96.00	S00.10XA	S01.85XA	S01.85XA	S02.0XXA	S02.101A	S06.1X0A	S06.2X0A	S06.330A	S06.6X0A	S06.0X0A	S21.85	S22.49XA	S27.0XXA	S31.83	S31.87
229	24	m	nein	B	0	2	0	0	0	1	0	1	3	0	3	1	18	6	12	T11.1	NA	S51.001A	W64.9	NA	D62	D68.4	S45.101A	S45.301A	S46.201A	S54.10XA	U69.12	Z11	Z29.0	Z88.0	NA	NA	S45.801A	S46.801A	S54.10XA	NA	F32.8	K59.09	S45.101A	Z03.8	Z23.5	Z92.2	NA	NA	NA
230	19	m	nein	A	1	4	0	2	0	2	0	1	0	0	0	1	1	24	23	S06.0X0A	S29.001A	S30.0XXA	S39.001A	NA	S06.0X0A	S30.0XXA	NA	S06.0X0A	NA	NA	S06.0X0A	S20.20XA	S30.0XXA	S30.0XXA	S40.011A	S50.00XA	NA	NA	NA	NA	NA	NA	NA	NA	NA	NA	NA	NA	NA
231	57	m	nein	C	4	0	3	0	2	0	0	0	0	0	1	0	29	0	29	S22.000A	NA	S00.05XA	S06.0X0A	S06.0X0A	NA	NA	S02.0XXA	NA	I10.90	J96.00	R41.2	S01.85XA	S01.85XA	S01.85XA	S01.85XA	S02.0XXA	S02.101A	S02.30XA	S02.400A	S06.5X0A	S11.84	S12.000A	S21.84	S22.080A	V99	NA	S02.400A	NA	NA
232	73	f	nein	A	1	0	0	0	0	0	0	1	2	2	1	1	6	6	0	S81.85	#VALUE!	S82.18	NA	S01.80	S06.0	S81.85	S82.18	X59.9	Z03.8	Z11	Z29.0	Z47.8	NA	NA	S01.80XA	NA	S81.85	S82.101A	NA	S81.85	S82.101A	NA	S82.101A	NA	S81.85	S82.101A	NA	D62	S20.20XA
233	40	m	nein	A	1	2	1	2	0	0	0	1	0	0	1	2	3	12	9	S01.00XA	S06.0X0A	S61.001A	NA	S06.0X0A	NA	F10.2	F14.2	S01.84XA	S01.84XA	S02.2XXA	S02.400A	S80.00XA	Y09.9	Z11	Z29.0	NA	NA	NA	R05	S00.05XA	S00.85XA	S01.00XA	S06.0X0A	S20.20XA	S61.001A	U07.1	Z23.5	NA	NA
234	64	m	nein	A	1	2	0	0	0	0	0	0	0	0	2	1	5	5	0	S06.0X0A	S08.0XXA	NA	F10.0	S00.05XA	S06.0X0A	X59.9	NA	E11.90	R35	R41.2	S01.80XA	S06.0X0A	Z03.8	Z11	Z29.0	NA	NA	S08.0XXA	NA	NA	S08.0XXA	NA	NA	NA	NA	NA	NA	NA	NA
235	43	m	nein	A	0	0	0	0	0	0	0	0	0	0	1	1	1	1	0	S41.001A	NA	S41.101A	NA	B18.2	B34.2	B97.2	F11.2	F17.2	I10.91	J96.01	S41.001A	S41.101A	U07.1	Z03.8	Z11	Z29.0	Z51.83	NA	NA	NA	NA	NA	NA	NA	NA	NA	NA	NA	NA
236	22	m	nein	A	1	2	0	0	2	3	0	1	0	2	0	1	5	17	12	S06.0X0A	S29.001A	S39.001A	NA	S06.0X0A	S20.20XA	S30.0XXA	NA	S27.0XXA	S40.011A	V99	Z03.8	Z11	NA	NA	NA	S06.0X0A	S41.84	S42.251A	S80.00XA	NA	NA	NA	NA	NA	NA	NA	NA	NA	NA
237	59	m	nein	A	1	2	0	0	0	1	0	1	2	2	2	1	9	9	0	S29.001A	S39.001A	S61.001A	S82.001A	S82.891A	S91.301A	NA	S81.84	S82.301A	V99	NA	G47.38	I10.00	I72.0	M79.83	M79.87	S06.0X0A	S20.20XA	S30.0XXA	S60.211A	S60.811A	S61.84	S61.84	S61.84	S62.171A	S62.181A	S62.141A	S80.811A	S81.84	S81.84
238	30	m	nein	A	1	2	0	0	0	1	0	1	2	2	1	5	6	33	27	S01.90XA	S06.0X0A	S29.001A	S39.001A	S42.021A	NA	NA	NA	NA	NA	NA	NA	NA	NA	NA	NA	NA	NA	NA	NA	NA	NA	NA	NA	NA	NA	NA	NA	NA	NA
239	94	f	nein	B	4	4	2	2	0	1	0	1	0	0	1	1	21	21	0	I61.6	S29.001A	S39.001A	NA	S06.0X0A	S06.0X0A	NA	B34.2	E78.4	F01.1	F02.8	F05.1	G93.4	H21.0	H40.1	H43.1	I10.91	I48.0	I63.9	I69.3	K59.00	R13.0	S00.10XA	S01.401A	S01.80XA	S05.10XA	S05.20XA	S06.1X0A	S06.330A	S06.5X0A
240	62	m	nein	A	1	2	1	1	3	1	0	1	0	0	1	1	11	6	5	S06.0X0A	S29.001A	S80.00XA	NA	S06.0X0A	NA	E11.90	F07.2	F20.0	G83.8	R29.6	S01.80XA	S02.2XXA	S06.0X0A	V99	Z11	Z87.8	NA	S01.21XA	NA	NA	NA	NA	NA	NA	G83.8	R26.8	S00.05XA	S01.21XA	S06.0X0A
241	82	f	nein	A	0	0	0	0	0	0	0	0	3	3	0	0	9	9	0	E86	S72.21XA	NA	L89.18	L89.26	S71.84	S72.21XA	NA	D62	I10.91	S71.84	S72.21XA	Z03.8	Z11	Z29.0	NA	NA	NA	S71.84	S72.101A	NA	B96.2	D39.1	E03.8	E04.1	E87.6	F00.1	G30.1	N17.92	S71.84
242	25	m	nein	A	1	2	0	0	0	1	0	1	2	2	0	1	5	9	4	I99	S06.0X0A	S29.001A	S39.001A	S81.86	S82.891A	S83.101A	NA	S06.0X0A	S29.001A	S39.001A	S81.86	S83.101A	NA	D62	D65.0	D68.4	D69.58	E13.90	E87.5	I10.90	I47.1	J96.01	M62.26	R57.1	S80.10XA	S81.86	S82.201A	T14.5	U69.12
243	54	f	nein	A	1	2	0	0	0	0	0	0	3	2	1	0	11	8	3	S06.0X0A	S51.89	S52.501A	NA	S06.0X0A	S51.89	S52.001A	X59.9	NA	S51.89	S52.001A	NA	S51.89	S52.001A	NA	NA	I25.22	S51.89	S51.89	S52.131A	S52.001A	S61.85	S62.211A	Z23.5	Z47.8	Z92.2	NA	NA	NA	S51.85
244	81	m	nein	A	2	2	0	0	0	0	0	0	0	0	2	1	8	5	3	F32.2	F41.2	S11.011A	X84.9	NA	NA	NA	S11.90XA	NA	NA	F32.2	J98.2	S11.011A	X84.9	NA	NA	NA	NA	NA	NA	NA	NA	NA	NA	NA	NA	NA	NA	NA	NA
245	79	f	nein	A	2	3	0	0	0	0	0	1	3	2	1	1	14	14	0	S32.89XA	S42.001A	NA	S06.0X0A	S06.0X0A	NA	R41.2	S06.0X0A	S06.6X0A	S06.0X0A	S31.84	S31.84	S31.84	S32.10XA	S32.401A	S32.501A	S41.84	S42.031A	NA	NA	S06.6X0A	NA	NA	NA	S20.20XA	S30.0XXA	S31.84	S32.10XA	V99	Z46.7
246	40	m	nein	B	0	2	0	0	3	3	0	0	3	2	0	1	18	17	1	J93.9	NA	S06.0X0A	NA	S21.85	S22.49XA	S27.0XXA	S27.321A	S31.85	S31.85	S31.85	S32.10XA	S32.401A	S32.501A	NA	S00.95XA	NA	NA	NA	NA	NA	NA	NA	NA	NA	NA	NA	NA	NA	NA
247	37	m	nein	A	1	2	0	0	0	0	0	1	2	2	1	1	6	9	3	S41.85	S42.251A	V99	NA	S41.85	S42.251A	NA	S06.0X0A	S20.20XA	S30.0XXA	S30.810A	S41.85	S42.251A	Z23.5	Z46.7	NA	S41.85	S42.251A	V99	NA	NA	NA	NA	NA	NA	NA	NA	NA	NA	NA
248	31	f	ja	C	5	3	0	0	0	0	0	0	0	0	0	1	25	10	15	G40.9	S06.0X0A	NA	G40.9	S06.0X0A	S06.330A	NA	NA	NA	D62	D65.0	D68.4	D69.58	E13.90	I46.0	J96.00	R57.1	S01.83XA	S01.80XA	S02.0XXA	S06.1X0A	S06.2X0A	S06.330A	S06.6X0A	S06.0X0A	U69.12	X59.9	NA	NA	S06.6X0A
249	15	m	nein	A	1	2	1	1	0	1	0	1	0	0	1	2	3	9	6	K08.88	S01.511A	S06.9X0A	S29.001A	S39.001A	T11.01	T13.01	NA	S06.0X0A	NA	K08.88	NA	NA	S01.511A	S01.84XA	S01.84XA	S02.5XXA	S03.2XXA	S06.0X0A	T79.4	V99	Z88.1	NA	NA	NA	NA	NA	NA	NA	NA
250	82	f	nein	A	0	0	0	0	0	0	0	0	0	0	1	1	1	1	0	L89.17	S01.511A	NA	E86	F03	G81.1	I69.3	R47.0	R47.1	S00.35XA	S01.511A	NA	S01.511A	NA	NA	M62.48	NA	NA	NA	NA	NA	NA	NA	NA	NA	NA	NA	NA	NA	NA
251	57	f	nein	A	3	4	2	0	0	1	0	1	0	0	0	0	13	18	5	S00.10XA	S06.0X0A	S06.0X0A	S29.001A	S39.001A	NA	E13.90	E86	G41.0	J96.00	S06.0X0A	S06.330A	S06.5X0A	S06.6X0A	S06.0X0A	NA	NA	NA	S06.330A	NA	NA	NA	NA	NA	NA	NA	NA	NA	NA	NA
252	81	f	ja	C	5	3	0	1	0	0	0	0	0	0	1	0	26	10	16	S06.330A	S06.0X0A	X59.9	NA	C20	C78.0	F00.1	G30.1	I49.8	J96.00	S06.330A	Z85.3	NA	S02.2XXA	NA	I61.0	NA	NA	NA	S06.330A	NA	NA	NA	NA	NA	NA	NA	NA	NA	NA
253	40	m	ja	C	0	0	0	0	3	0	3	3	5	2	0	0	43	13	30	D62	F32.3	F33.3	I10.00	I46.0	R57.1	S31.85	S32.10XA	S36.113A	S36.892A	S36.892A	Z74.0	Z74.1	NA	I46.0	J43.9	K66.1	S36.113A	T07	NA	NA	NA	NA	NA	NA	NA	NA	NA	NA	NA
254	43	m	ja	C	4	4	0	0	3	3	0	0	3	3	2	1	34	34	0	E87.0	S01.83XA	S06.2X0A	S06.0X0A	Z23.5	NA	D62	D68.4	E13.90	E86	E87.0	E87.6	F19.2	G93.2	G96.0	G96.8	H92.2	I67.80	J69.0	J90	J95.80	J96.00	M53.22	S00.05XA	S00.10XA	S01.83XA	S01.83XA	S01.85XA	S01.80XA	S01.80XA
255	70	f	nein	A	1	2	2	1	0	1	0	1	0	0	1	2	6	9	3	S06.0X0A	S20.20XA	S29.001A	S30.0XXA	X59.9	NA	I10.90	M25.46	S00.85XA	S01.511A	S01.84XA	S01.84XA	S02.5XXA	S02.80XA	S06.0X0A	S80.00XA	NA	S02.5XXA	S02.80XA	S06.0X0A	S29.001A	S39.001A	S80.00XA	NA	NA	NA	NA	NA	NA	NA
256	98	f	nein	A	1	2	0	0	0	1	0	1	2	2	0	1	5	9	4	S29.001A	S42.211A	NA	S41.84	S42.211A	NA	E87.5	F00.2	G30.8	I49.3	S41.84	S42.211A	NA	NA	NA	S06.0X0A	S20.20XA	S30.0XXA	S41.84	S42.211A	Z46.7	Z74.0	Z74.1	NA	NA	NA	NA	NA	NA	NA
257	77	m	nein	B	1	2	0	0	3	2	2	2	2	2	0	1	17	12	5	S06.0X0A	S51.001A	S82.101A	NA	S06.0X0A	NA	S21.85	S22.49XA	S36.112A	S51.001A	S81.85	S82.101A	NA	NA	NA	S51.001A	S82.101A	NA	E87.6	S20.20XA	S30.0XXA	S81.85	S82.101A	Z23.5	Z74.0	Z74.1	NA	NA	NA	NA
258	67	f	nein	A	2	4	0	0	0	0	2	2	2	2	0	1	12	24	12	S20.20XA	S30.0XXA	S52.301A	NA	S51.84	S52.301A	S52.531A	NA	S52.531A	NA	I60.9	NA	NA	NA	F10.1	M79.83	S06.5X0A	S20.20XA	S30.0XXA	S36.114A	S51.84	S52.531A	T79.8	X59.9	NA	NA	NA	S51.84	S52.531A	NA
259	61	m	nein	A	2	0	1	1	0	0	0	0	0	0	1	5	6	26	20	F10.0	F10.0	R04.0	R04.0	S01.90XA	S01.90XA	S02.2XXA	S02.2XXA	NA	NA	NA	NA	NA	NA	NA	NA	NA	NA	NA	NA	NA	NA	NA	NA	NA	NA	NA	NA	NA	NA
260	22	m	nein	A	0	0	0	0	3	3	0	2	2	2	0	1	13	17	4	S27.0XXA	S32.89XA	S40.011A	NA	S27.0XXA	S40.011A	NA	F12.0	F12.2	F12.5	J96.00	S27.321A	S30.201A	S31.85	S31.85	S32.401A	S32.501A	S37.30XA	NA	NA	NA	NA	NA	NA	NA	NA	NA	NA	NA	NA
261	60	m	nein	A	1	2	0	0	0	0	1	1	3	4	1	1	11	21	10	S32.810A	S33.4XXA	Z04.2	NA	S33.4XXA	NA	S31.84	S32.810A	S33.4XXA	V99	Z04.2	NA	NA	S06.0X0A	S20.20XA	S30.0XXA	S30.201A	S31.84	S32.89XA	S33.4XXA	S81.84	S82.401A	S83.421A	S83.60XA	S90.30XA	Z11	Z46.7	NA	NA	NA
262	39	m	nein	A	1	2	1	0	1	2	0	0	2	2	1	1	6	12	6	S06.0X0A	S06.0X0A	NA	E86	G40.3	R41.2	S06.0X0A	S06.0X0A	S21.84	S22.39XA	S30.0XXA	S61.84	S62.111A	S81.85	S82.401A	V99	NA	NA	NA	S61.84	S62.111A	S63.001A	V99	NA	S61.84	S62.111A	NA	NA	NA	NA
263	47	m	nein	C	1	2	0	0	0	0	0	3	5	4	1	1	27	29	2	S31.86	S32.10XA	NA	D62	E86	F19.2	F19.3	S31.86	S31.86	S31.86	S32.10XA	S32.401A	S32.501A	S35.50XA	S51.85	S52.001A	S71.86	S72.21XA	S81.88	S82.101A	Z03.8	Z11	Z29.0	NA	D62	E86	S31.86	S32.10XA	S32.810A	S52.001A
264	59	m	nein	C	0	0	0	0	5	3	0	0	0	0	2	0	29	9	20	S21.90XA	NA	S21.201A	S27.0XXA	U60.1	U61.3	Z21	NA	G81.1	J96.01	S27.0XXA	NA	E87.6	I27.28	J44.83	J98.58	S27.0XXA	Z03.8	Z23.5	Z74.0	Z74.1	Z92.2	NA	NA	NA	NA	NA	NA	NA	NA
265	60	m	nein	B	3	2	0	0	0	0	2	2	2	2	0	1	17	12	5	S12.100A	S32.030A	S52.531A	NA	S11.85	S12.100A	NA	S11.85	S12.100A	S31.85	S32.030A	S51.85	S52.531A	V99	NA	NA	NA	NA	NA	NA	S12.100A	S51.85	S52.531A	V99	NA	H53.4	I72.6	M62.50	S06.0X0A	S12.100A
266	33	m	nein	A	1	2	0	0	0	0	0	1	3	3	0	1	10	14	4	S72.451A	S82.401A	NA	NA	S81.84	S82.101A	S82.101A	NA	S81.84	S82.101A	V99	Z03.8	Z11	Z29.0	NA	NA	S71.84	S72.461A	S81.84	S81.84	S82.201A	S82.401A	NA	D62	D68.4	S06.0X0A	S20.20XA	S30.0XXA	S71.85	S72.461A
267	27	m	nein	A	3	4	1	1	0	1	0	1	2	2	1	2	14	24	10	S00.85XA	S06.9X0A	S29.001A	S30.0XXA	S39.001A	S82.891A	NA	S00.85XA	S06.0X0A	S20.20XA	S30.0XXA	Z23.5	NA	S01.84XA	S02.5XXA	S06.0X0A	S06.5X0A	S06.6X0A	S06.0X0A	S06.0X0A	S06.0X0A	S81.85	S82.201A	V99	NA	NA	NA	S81.85	S82.201A	NA
268	24	f	nein	A	1	2	0	0	0	0	0	2	1	0	0	1	2	9	7	M23.89	NA	S20.20XA	S30.0XXA	S36.09XA	S80.00XA	Z23.5	NA	S80.00XA	V99	NA	NA	NA	S06.0X0A	S80.00XA	Z23.5	NA	NA	NA	NA	NA	NA	NA	NA	NA	NA	NA	NA	NA	NA
269	39	f	nein	A	1	2	1	1	0	0	0	0	1	0	1	2	3	9	6	F10.1	S01.511A	S06.9X0A	S80.00XA	NA	F10.0	S01.511A	S01.84XA	S02.2XXA	S03.2XXA	S06.0X0A	S80.00XA	V99	Z23.5	NA	E86	E87.0	R11	R41.3	Z03.8	Z04.1	Z11	Z29.0	Z86.7	NA	S01.511A	S01.511A	S02.2XXA	S03.2XXA	NA
270	50	f	nein	B	0	0	0	0	4	3	0	1	0	0	0	1	16	11	5	S22.060A	S22.49XA	S27.0XXA	NA	NA	S20.20XA	S21.84	S21.84	S22.070A	S22.49XA	S27.0XXA	S30.0XXA	NA	S27.0XXA	T79.7	NA	L27.0	S27.0XXA	S27.1XXA	S27.321A	X59.9	Y57.9	Z23.5	NA	NA	NA	NA	NA	NA	NA
271	20	m	nein	A	0	0	0	0	3	2	0	0	2	2	0	0	13	8	5	S22.080A	NA	S21.84	S22.080A	NA	S21.84	S22.080A	Z11	Z29.0	NA	NA	NA	S21.84	S22.080A	NA	S21.84	S22.080A	S91.84	S92.101A	Z46.7	NA	NA	NA	NA	NA	NA	NA	NA	NA	NA
272	64	m	nein	A	1	2	0	0	0	0	0	1	2	2	0	1	5	9	4	S06.0X0A	NA	S30.0XXA	S81.84	S82.61XA	NA	NA	S00.01XA	S20.20XA	S30.0XXA	S30.0XXA	S50.00XA	S80.00XA	S81.84	S82.61XA	V99	Z04.2	Z46.7	NA	NA	NA	NA	NA	NA	NA	NA	NA	NA	NA	NA
273	71	f	nein	B	0	2	0	0	3	2	0	0	3	3	0	0	18	17	1	E87.2	S42.301A	S72.8X1A	NA	S06.0X0A	NA	E87.2	E87.6	G41.0	R41.2	S06.0X0A	S41.84	S42.301A	S71.84	S72.101A	NA	NA	S42.211A	NA	NA	NA	D62	E03.8	I10.90	S21.84	S22.080A	S41.84	S42.211A	S71.84	S72.101A
274	55	m	nein	B	1	2	0	0	0	1	0	1	4	4	1	1	18	21	3	S06.0X0A	S13.4XXA	S29.001A	S30.0XXA	S32.89XA	S42.001A	NA	S06.0X0A	S13.4XXA	S20.20XA	S30.0XXA	S31.84	S32.10XA	S40.811A	S41.84	S42.001A	NA	S31.84	S32.10XA	NA	NA	NA	S32.810A	NA	G47.0	S20.20XA	S31.84	S31.84	S31.84	S32.10XA
275	68	m	nein	A	1	2	0	0	0	1	0	1	1	1	1	1	3	6	3	S00.85XA	S06.0X0A	S13.4XXA	S29.001A	S39.001A	S60.211A	S80.10XA	NA	S06.0X0A	NA	I10.90	S00.85XA	S01.401A	S06.0X0A	S13.4XXA	S20.20XA	S30.0XXA	S60.211A	S60.811A	S63.681A	S80.10XA	S80.811A	V99	Z03.8	Z23.5	NA	NA	S01.401A	NA	NA
276	64	m	nein	A	0	0	0	0	0	0	2	3	0	0	2	1	8	10	2	B18.12	S11.90XA	S31.100A	W64.9	Z91.8	NA	S31.100A	NA	B18.12	E87.2	E87.5	F11.2	F32.8	K43.2	K66.0	S11.80XA	S11.90XA	S31.100A	S31.83	S31.83	S36.118A	S36.81XA	Y84.9	Z11	Z91.8	NA	NA	NA	NA	K43.2
277	2	m	nein	A	1	2	0	0	2	0	2	2	0	0	1	1	9	9	0	S06.0X0A	S30.0XXA	NA	S06.0X0A	S30.0XXA	S31.84	S32.010A	NA	NA	NA	NA	NA	E86	S06.0X0A	S31.84	S32.010A	X59.9	Z03.8	Z11	NA	NA	NA	NA	NA	S00.81XA	S06.0X0A	S31.84	S32.010A	Z03.3	Z03.3
278	5	m	nein	A	2	2	0	0	2	0	0	0	2	2	0	1	12	9	3	S06.9X0A	S52.301A	T07	NA	S06.0X0A	S06.0X0A	NA	NA	S06.0X0A	Z11	Z29.0	NA	NA	NA	S00.85XA	S51.84	S52.501A	NA	B95.6	S00.85XA	S51.84	S52.601A	X59.9	Z22.3	NA	NA	NA	NA	NA	NA
279	50	m	nein	C	3	2	0	0	3	3	5	3	3	4	2	1	43	34	9	S06.0X0A	S22.39XA	S32.810A	S81.89	S82.301A	S91.89	S92.811A	NA	S06.0X0A	S81.89	S82.201A	NA	D62	E88.0	F20.0	J96.00	J98.1	S06.2X0A	S21.86	S21.86	S22.22XA	S22.39XA	S27.0XXA	S27.321A	S31.86	S31.86	S31.86	S31.86	S32.010A	S32.020A
280	18	f	nein	C	5	4	0	0	4	3	3	5	3	2	2	1	50	50	0	S06.5X0A	S22.060A	S22.20XA	S27.321A	S32.020A	S32.030A	S32.050A	S37.061A	S81.87	S82.891A	S91.87	S93.01XA	NA	S32.020A	Z23.5	NA	D62	D65.0	D68.4	D69.58	F05.0	F14.0	F19.2	F32.2	F60.31	G04.8	G93.2	G96.0	H54.0	I63.8
281	89	f	nein	A	1	2	0	0	0	0	0	0	0	0	0	1	1	5	4	S06.0X0A	S30.0XXA	T46.0	NA	S06.0X0A	S06.0X0A	S30.0XXA	U99.0	X59.9	Z11	Z29.0	NA	E86	I10.90	I42.2	I48.0	J44.99	J90	J98.4	N39.0	R00.8	R13.0	R47.1	R63.3	T46.0	Z50.5	NA	NA	NA	NA
282	48	f	nein	A	1	2	0	0	0	0	2	2	0	0	1	0	6	8	2	S06.0X0A	S20.20XA	S36.113A	NA	E03.8	J45.0	S06.0X0A	S20.20XA	S36.113A	V99	NA	NA	J90	S36.113A	NA	NA	NA	NA	NA	NA	NA	NA	NA	NA	NA	NA	NA	NA	NA	NA
283	59	m	nein	A	1	2	0	0	0	0	2	1	3	2	0	1	14	9	5	S06.0X0A	S43.011A	S81.87	S82.301A	NA	S81.87	S82.301A	NA	S41.84	S43.001A	S81.87	S81.87	S82.301A	S82.61XA	V99	NA	S81.87	S82.301A	NA	NA	M79.86	S20.20XA	S30.0XXA	S41.84	S41.84	S42.141A	S43.011A	S80.00XA	S81.87	S82.301A
284	12	f	nein	A	1	2	0	0	2	1	1	0	0	0	2	1	9	6	3	S00.85XA	S06.0X0A	NA	R41.2	S00.05XA	S00.85XA	S06.0X0A	S06.0X0A	V99	Z03.3	Z03.8	Z11	NA	S06.0X0A	T14.01	NA	NA	NA	S00.85XA	S06.0X0A	S06.0X0A	S21.201A	V99	NA	NA	NA	Z01.4	NA	S21.201A	NA
285	13	m	nein	A	1	2	0	0	0	0	0	0	0	0	0	1	1	5	4	G44.3	V99	NA	S06.0X0A	S06.0X0A	V99	NA	NA	R20.1	S06.0X0A	S50.10XA	V99	Z03.8	Z11	NA	NA	NA	S06.0X0A	V99	NA	NA	NA	NA	NA	NA	NA	NA	NA	NA	NA
286	24	m	nein	A	2	2	0	0	0	0	0	1	0	0	0	1	4	6	2	S06.0X0A	S20.20XA	S30.0XXA	T51.9	NA	F10.1	S06.0X0A	S06.0X0A	S20.20XA	S30.0XXA	V99	Z03.3	Z11	NA	NA	NA	NA	NA	NA	NA	NA	NA	NA	NA	NA	NA	NA	NA	NA	NA
287	41	m	nein	A	1	2	1	1	0	0	0	0	0	0	1	1	3	6	3	S06.0X0A	S80.00XA	U99.0	Z11	NA	S06.0X0A	NA	NA	B18.2	F11.2	K08.88	S01.21XA	S01.80XA	S02.2XXA	S02.5XXA	S06.0X0A	S80.00XA	V99	Z11	Z23.5	NA	S00.95XA	NA	NA	NA	NA	NA	NA	NA	NA
288	32	m	nein	A	2	4	0	0	0	0	0	1	0	0	1	1	5	18	13	S06.0X0A	NA	S00.95XA	NA	S00.05XA	S00.85XA	S01.00XA	S06.5X0A	Z23.5	NA	NA	NA	S00.04XA	S06.5X0A	S20.20XA	S30.0XXA	S60.211A	NA	NA	NA	NA	NA	NA	NA	NA	NA	NA	NA	NA	NA
289	39	m	nein	A	1	2	0	0	0	0	0	1	0	0	1	1	2	6	4	S00.95XA	NA	F10.0	R41.3	S01.00XA	S06.0X0A	S06.0X0A	V99	Z03.8	Z11	Z29.0	NA	S00.95XA	NA	NA	R41.1	S06.0X0A	S20.20XA	S30.0XXA	S40.811A	S80.811A	NA	NA	NA	NA	NA	NA	NA	NA	NA
290	40	m	nein	B	3	4	2	2	3	3	0	2	0	0	1	2	22	29	7	I62.00	J93.9	S22.49XA	S36.113A	NA	NA	NA	S06.2X0A	NA	F10.1	F12.2	F17.2	J32.0	J69.0	J96.00	R45.5	S00.10XA	S01.84XA	S01.84XA	S01.84XA	S01.84XA	S02.2XXA	S02.400A	S02.0XXA	S02.80XA	S06.5X0A	S06.0X0A	S21.84	S22.49XA	S27.0XXA
291	54	m	nein	A	3	3	0	0	0	1	0	1	2	2	1	1	14	14	0	S01.80XA	S06.0X0A	S06.0X0A	S29.001A	S39.001A	NA	S01.80XA	S06.0X0A	S06.0X0A	S29.001A	S39.001A	NA	F10.1	F10.4	F10.5	I10.90	J96.00	S06.0X0A	S06.6X0A	S81.84	S82.51XA	U99.0	V99	Z11	Z85.2	NA	NA	NA	NA	NA
292	47	m	nein	A	2	2	0	0	0	0	0	1	0	0	0	1	4	6	2	S06.0X0A	S20.20XA	S30.0XXA	NA	NA	S06.0X0A	S06.0X0A	S20.20XA	S30.0XXA	X59.9	NA	B18.2	F10.2	F10.3	F15.2	F19.2	G40.8	S06.0X0A	S06.0X0A	X59.9	Z51.83	NA	NA	NA	NA	NA	NA	NA	NA	NA
293	78	m	nein	C	5	3	0	0	0	2	0	0	0	0	1	1	26	14	12	G41.9	S01.00XA	S06.0X0A	NA	S06.0X0A	S06.0X0A	X59.9	NA	B96.2	D62	D69.58	E51.2	E87.2	F10.2	F10.3	F10.6	F17.2	G25.81	G40.2	G41.2	G83.2	I10.91	I69.3	J15.6	J69.0	J96.00	S01.00XA	S06.330A	U99.0	Z11
294	52	f	nein	C	3	0	1	0	5	3	3	2	3	3	2	0	43	22	21	D62	D68.4	D69.58	E13.90	E87.0	E88.0	F32.9	G81.9	I27.0	I36.1	I37.1	I46.0	I48.0	I49.3	I49.8	I50.01	I50.05	I63.4	I71.1	I80.1	I95.8	J15.0	J80.01	J90	J96.00	J96.01	L89.10	R13.9	R31	S21.84
295	25	m	nein	B	2	2	2	2	0	1	2	1	4	2	1	1	24	12	12	S02.0XXA	S06.0X0A	S29.001A	S32.89XA	S39.001A	S40.011A	S93.401A	NA	S31.84	S31.84	S32.501A	S32.89XA	NA	D62	E86	F05.0	J96.00	S01.85XA	S01.85XA	S01.85XA	S01.85XA	S01.85XA	S01.85XA	S02.101A	S02.2XXA	S02.30XA	S02.400A	S02.5XXA	S02.600A	S06.0X0A
296	6	f	nein	A	1	2	0	0	0	0	0	1	0	0	0	1	1	6	5	T09.05	NA	S06.0X0A	S20.20XA	S30.0XXA	T09.05	U99.0	Z11	NA	S30.0XXA	T09.05	NA	NA	NA	S30.0XXA	T09.05	NA	NA	NA	NA	NA	NA	NA	NA	NA	NA	NA	NA	NA	NA
297	20	m	nein	B	1	2	2	0	2	3	3	3	2	2	1	1	17	22	5	S01.00XA	S06.0X0A	S20.20XA	S30.0XXA	S31.84	S31.84	S31.84	S32.010A	S32.020A	S32.030A	S51.84	S51.84	S52.121A	S52.531A	Z04.2	NA	S31.84	S32.030A	NA	NA	NA	S31.84	S32.000A	S32.030A	S34.01XA	S34.73	NA	S31.84	S32.030A	NA
298	50	m	nein	A	1	2	1	1	3	2	0	0	0	0	1	2	11	12	1	S01.511A	S06.0X0A	S22.39XA	T51.9	T81.4	NA	E51.9	F10.0	F10.2	S01.84XA	S02.2XXA	S21.84	S22.49XA	S50.811A	Z23.5	NA	NA	S01.511A	NA	NA	NA	NA	NA	NA	NA	NA	NA	NA	NA	NA
299	9	m	nein	A	0	0	0	0	0	0	0	0	0	0	2	1	4	1	3	S41.101A	NA	S41.101A	NA	NA	S41.101A	Z03.8	Z11	NA	S41.101A	NA	S41.101A	NA	NA	NA	NA	NA	NA	NA	NA	NA	NA	NA	NA	NA	NA	NA	NA	NA	NA
300	41	m	nein	A	1	2	0	0	2	3	0	0	0	0	2	1	9	14	5	J93.8	T14.1	NA	S27.0XXA	T14.1	Z23.5	NA	S06.0X0A	S21.83	S27.0XXA	Y09.9	NA	NA	NA	S00.85XA	S21.101A	S21.201A	S27.0XXA	U99.0	Y09.9	Z11	Z23.5	Z91.1	NA	NA	NA	NA	NA	NA	NA
301	76	m	nein	A	3	4	0	0	0	0	0	0	0	0	2	0	13	16	3	S06.6X0A	S06.0X0A	X59.9	NA	F17.2	G43.8	I10.90	I48.0	I49.5	R55	S06.5X0A	T14.1	Z45.00	NA	S06.6X0A	NA	NA	NA	NA	I48.0	I49.5	NA	NA	NA	NA	NA	NA	NA	NA	NA
302	58	f	nein	C	1	2	0	0	3	3	5	4	2	2	0	1	38	29	9	S06.0X0A	S29.001A	S39.001A	NA	S36.031A	NA	S00.95XA	NA	D62	J96.00	K66.0	S06.0X0A	S06.0X0A	S21.85	S22.49XA	S27.0XXA	S29.8XXA	S36.031A	S36.112A	S39.001A	S51.85	S52.541A	S81.85	S82.61XA	V99	W49.9	Z11	NA	NA	S36.031A
303	69	m	nein	B	1	0	0	0	3	3	3	3	0	4	0	1	19	34	15	S32.010A	S32.020A	NA	S31.85	S32.010A	NA	J96.00	J96.01	J98.1	S21.85	S21.85	S22.080A	S22.22XA	S26.00XA	S31.85	S31.85	S32.010A	S32.020A	S33.5XXA	S36.892A	NA	NA	Q76.4	S32.020A	S32.030A	S32.810A	S33.5XXA	NA	NA	E87.6
304	52	f	nein	A	1	2	0	0	0	1	2	2	3	2	1	1	14	12	2	S06.9X0A	S29.001A	S36.118A	S39.001A	S80.811A	S82.891A	S90.811A	NA	S00.95XA	S06.0X0A	X59.9	NA	S36.113A	S81.84	S82.101A	V99	NA	S00.95XA	NA	NA	S36.113A	S81.84	S82.101A	NA	I80.28	M79.86	R11	S00.85XA	S20.20XA	S30.0XXA
305	54	f	nein	C	5	4	1	0	0	0	0	0	0	0	0	1	26	17	9	S06.0X0A	S06.5X0A	S06.0X0A	T51.9	NA	NA	S06.5X0A	NA	F10.0	S06.5X0A	NA	S00.95XA	NA	S06.0X0A	S06.5X0A	S06.0X0A	U99.0	Z11	Z72.0	Z86.4	NA	NA	NA	NA	NA	NA	NA	NA	NA	NA
306	8	f	nein	A	1	2	0	0	0	0	0	0	0	0	0	1	2	5	3	S30.0XXA	V99	NA	S30.0XXA	V99	NA	NA	NA	S30.0XXA	U99.0	V99	Z11	NA	NA	S06.0X0A	S30.0XXA	S70.00XA	V99	NA	NA	NA	NA	NA	NA	NA	NA	NA	NA	NA	NA
307	58	m	nein	A	2	0	1	1	3	3	0	0	0	0	1	1	14	11	3	J93.9	N50.8	S00.81XA	S02.2XXA	S22.49XA	S29.001A	NA	L89.03	L89.04	S29.001A	NA	NA	NA	A41.1	B37.1	B95.6	D62	E83.38	E86	E87.0	E87.2	E87.5	E88.0	F10.0	F10.2	G62.80	G72.80	J13	J14	J15.2
308	36	m	nein	A	0	2	0	0	2	2	0	1	2	2	1	1	9	12	3	R41.2	S06.0X0A	S06.0X0A	S20.20XA	S30.0XXA	Z04.2	NA	S06.0X0A	S06.0X0A	NA	S61.86	S63.101A	NA	S00.85XA	S21.84	S21.84	S21.84	S22.050A	S22.080A	S22.39XA	S31.84	S32.10XA	S51.84	S52.031A	S60.811A	S61.86	S61.86	S63.101A	S63.101A	S90.811A
309	2	f	nein	B	4	2	2	0	0	1	0	1	0	0	0	1	20	6	14	S02.0XXA	S06.9X0A	S29.001A	S39.001A	NA	S02.80XA	S06.2X0A	NA	NA	NA	G93.6	H02.8	H92.2	J96.00	S02.0XXA	S02.80XA	S06.0X0A	S06.2X0A	S29.8XXA	S39.001A	Z11	NA	NA	NA	NA	NA	H90.3	S00.10XA	S01.80XA	S02.101A
310	34	m	nein	B	4	4	2	0	2	3	2	2	0	0	0	1	24	29	5	S06.5X0A	NA	NA	R41.1	R41.2	S00.10XA	S00.35XA	S01.85XA	S01.85XA	S02.0XXA	S02.101A	S06.0X0A	S06.2X0A	S06.5X0A	S06.6X0A	S06.0X0A	S27.321A	S31.84	S32.030A	X59.9	Z11	NA	NA	NA	NA	NA	NA	S01.85XA	S02.0XXA	U50.10
311	31	m	nein	A	0	0	0	0	0	0	0	1	0	1	2	0	4	2	2	T14.9	NA	S39.001A	T14.1	Y09.9	NA	NA	S56.801A	Y09.9	NA	NA	NA	S56.801A	T14.1	T14.1	T79.3	W64.9	Y09.9	NA	NA	S39.001A	T14.1	U99.0	Z11	NA	NA	NA	NA	NA	NA
312	35	m	nein	A	1	2	0	0	0	1	0	1	0	0	1	1	2	6	4	S01.00XA	S06.0X0A	S29.001A	S39.001A	S80.811A	NA	NA	S06.0X0A	NA	R41.2	S01.00XA	S06.0X0A	S29.001A	S39.001A	S40.011A	S80.811A	V99	NA	NA	NA	H53.8	M79.83	S06.0X0A	S20.20XA	S30.0XXA	S40.811A	S90.00XA	S90.111A	Z23.5	NA
313	78	f	nein	A	3	0	0	0	0	0	0	0	0	0	1	1	10	1	9	E86	G41.0	L89.10	L89.11	L89.16	L89.19	L89.28	M62.80	T14.8	T68	U99.0	Z11	Z23.5	NA	I61.0	R40.2	NA	NA	NA	D68.4	E11.90	E78.4	E86	E87.2	G51.0	G81.9	G93.6	I10.91	I25.12	I44.1
314	62	m	nein	A	0	2	1	1	0	0	0	0	0	0	1	2	2	9	7	S06.0X0A	S06.0X0A	T07	U99.0	Y09.9	Z11	Z23.5	NA	F10.2	I10.91	N32.8	R31	S00.10XA	S00.85XA	S01.00XA	S05.10XA	S05.8X1A	NA	NA	S01.00XA	NA	NA	NA	NA	NA	S01.84XA	S02.2XXA	NA	NA	NA
315	37	m	nein	A	2	2	0	0	0	0	0	0	0	0	1	1	5	5	0	S06.0X0A	NA	F10.0	F12.1	S01.00XA	S06.0X0A	S06.0X0A	X59.9	Z23.5	NA	NA	NA	NA	NA	NA	NA	NA	NA	NA	NA	NA	NA	NA	NA	NA	NA	NA	NA	NA	NA
316	45	f	ja	C	3	2	0	0	5	2	0	1	5	3	0	1	59	17	42	D62	D65.0	D68.20	D68.4	D68.4	I46.9	S06.0X0A	S20.20XA	S21.89	S22.000A	S22.000A	S29.001A	S30.0XXA	S39.001A	S41.89	S42.301A	S42.301A	S71.89	S72.8X1A	S72.8X1A	S81.86	S82.891A	S82.891A	T79.4	U69.12	U69.12	U69.13	NA	NA	NA
317	32	m	nein	A	1	2	0	0	0	0	0	0	0	0	1	1	2	5	3	S01.00XA	S06.0X0A	T07	U99.0	Z11	NA	NA	NA	NA	NA	NA	NA	NA	NA	NA	NA	NA	NA	NA	NA	NA	NA	NA	NA	NA	NA	NA	NA	NA	NA
318	23	m	nein	A	1	2	0	0	0	0	0	1	2	2	2	1	9	9	0	S06.0X0A	S20.20XA	S30.0XXA	S91.301A	NA	B95.7	B96.8	M62.57	S01.00XA	S91.89	S91.89	S91.89	S91.89	S92.301A	S92.501A	S93.111A	S93.331A	S97.80XA	T79.3	T81.8	U99.0	V99	Y69	Z04.2	Z11	Z23.5	Z74.1	NA	S06.0X0A	S91.001A
319	36	m	nein	A	1	2	0	0	0	0	0	1	2	2	0	1	5	9	4	S06.0X0A	S20.20XA	S30.0XXA	S90.00XA	X59.9	NA	S06.0X0A	S90.00XA	X59.9	NA	NA	NA	NA	F17.2	S91.84	S93.501A	S93.401A	U99.0	Z04.2	Z11	Z46.7	NA	NA	NA	NA	NA	NA	NA	NA	NA
320	65	m	nein	C	5	0	0	0	3	2	0	0	2	2	1	0	38	8	30	F32.2	I46.0	J18.1	J69.0	L89.14	T71	U69.13	Z23.5	NA	B85.0	B85.2	B85.3	B86	B96.2	E87.2	F10.1	F10.2	G25.3	G40.2	G93.1	J15.0	J15.6	J96.00	J96.01	J98.0	S21.84	S22.49XA	S41.84	S42.211A	T71
321	5	m	nein	A	1	2	0	0	0	0	0	0	0	0	1	1	2	5	3	S06.0X0A	NA	NA	S00.85XA	S06.0X0A	S80.10XA	U99.0	V99	Z03.3	Z11	NA	T00.9	V99	NA	NA	NA	S06.0X0A	S30.0XXA	S50.811A	V99	NA	NA	NA	NA	NA	NA	NA	NA	NA	NA
322	20	m	nein	A	1	2	1	1	0	0	0	0	3	4	1	2	11	24	13	S06.0X0A	S72.141A	NA	S71.84	S72.141A	S72.141A	NA	F12.2	F15.2	F17.2	H92.2	S01.84XA	S03.2XXA	S06.0X0A	S31.84	S32.810A	S71.84	S72.141A	X59.9	Z47.8	NA	S03.2XXA	NA	NA	F15.2	F17.2	H92.2	S03.2XXA	S06.0X0A	S31.84
323	2	m	nein	B	0	0	0	0	4	3	2	2	2	2	0	1	24	17	7	S21.84	S27.321A	NA	NA	R11	S21.84	S22.39XA	S27.321A	S30.0XXA	S32.10XA	S37.001A	U99.0	Z03.8	Z11	NA	S27.321A	NA	B96.2	S27.321A	S31.83	S31.87	S32.10XA	S37.011A	U81.20	Z22.3	NA	NA	NA	NA	NA
324	47	m	nein	A	1	2	0	0	0	0	0	1	0	0	1	1	2	6	4	F11.1	S01.80XA	S06.0X0A	S06.0X0A	S20.20XA	S30.0XXA	S80.811A	U99.0	Y09.9	Z03.3	Z11	Z23.5	Z51.83	NA	S06.0X0A	NA	NA	NA	NA	NA	NA	NA	NA	NA	NA	NA	NA	NA	NA	NA
325	47	m	nein	B	4	4	0	0	0	0	0	0	0	0	0	1	16	17	1	S06.5X0A	NA	F10.2	H92.2	S01.80XA	S01.80XA	S02.0XXA	S02.101A	S06.0X0A	S06.2X0A	S06.5X0A	S06.6X0A	S06.0X0A	U99.0	V99	Z11	NA	NA	S06.5X0A	NA	I10.01	I47.1	S06.5X0A	Z72.0	NA	NA	M62.58	NA	NA	NA
326	28	m	nein	A	1	2	1	2	2	2	2	2	2	2	1	2	12	12	0	S00.10XA	S00.81XA	S06.0X0A	S20.20XA	S30.0XXA	S30.201A	V99	NA	R31	S01.84XA	S02.400A	S21.84	S22.060A	V99	NA	S06.0X0A	NA	NA	S02.400A	NA	NA	NA	NA	S00.81XA	S01.84XA	S02.400A	S06.0X0A	S30.201A	S37.10XA	S61.84
327	78	m	ja	C	4	4	1	0	3	4	0	2	2	2	0	1	29	36	7	I60.9	S06.9X0A	S29.001A	NA	S06.0X0A	S06.0X0A	NA	D62	D65.0	D68.4	D69.58	E11.90	E87.2	E87.5	F05.0	H91.1	I25.11	I46.9	J18.8	J96.00	R57.1	S01.83XA	S01.80XA	S02.0XXA	S06.2X0A	S06.5X0A	S06.6X0A	S06.0X0A	S06.0X0A	S06.0X0A
328	60	f	nein	C	3	3	0	1	3	3	3	2	5	6	2	1	43	75	32	S06.0X0A	S06.0X0A	S31.89	S32.89XA	S32.89XA	NA	B37.88	D62	D65.0	D68.4	D69.58	E86	E87.0	E87.2	E87.3	E87.6	E87.7	F05.0	I26.9	I48.0	I49.8	I95.8	J96.00	J98.1	K46.0	M79.99	S06.2X0A	S06.0X0A	S15.001A	S19.80XA
329	45	m	nein	A	1	2	0	0	0	1	0	1	0	0	0	1	1	6	5	S13.4XXA	S29.001A	S39.001A	NA	S06.0X0A	S20.20XA	S30.0XXA	S60.811A	V99	Z03.3	Z23.5	NA	S06.0X0A	NA	NA	NA	NA	NA	NA	NA	NA	NA	NA	NA	NA	NA	NA	NA	NA	NA
330	48	f	nein	A	1	2	0	0	0	0	0	1	0	0	1	1	2	6	4	R20.3	NA	S06.0X0A	NA	S01.80XA	S06.0X0A	S06.0X0A	S60.211A	NA	S06.0X0A	NA	S01.411A	NA	NA	NA	R41.2	S01.411A	S06.0X0A	S20.20XA	S30.0XXA	U99.0	V99	Z11	NA	NA	NA	NA	NA	NA	NA
331	3	m	nein	B	4	4	2	0	0	0	2	2	0	0	1	1	24	21	3	S02.101A	S06.0X0A	NA	D62	S00.10XA	S00.81XA	S00.85XA	S02.0XXA	S02.101A	S06.2X0A	S06.4X0A	S36.020A	U99.0	Z03.8	Z11	NA	S02.0XXA	S06.0X0A	S06.4X0A	NA	NA	S02.0XXA	NA	NA	NA	NA	S02.101A	NA	NA	NA
332	57	f	nein	A	1	2	0	0	0	0	0	0	0	0	1	0	2	4	2	T51.9	NA	S06.0X0A	X59.9	NA	F10.0	F10.2	S06.0X0A	U99.0	X59.9	Z11	NA	NA	NA	NA	NA	NA	NA	NA	NA	NA	NA	NA	NA	NA	NA	NA	NA	NA	NA
333	59	m	nein	A	1	2	0	0	0	0	0	1	0	0	0	1	1	6	5	S06.0X0A	NA	R41.2	S00.85XA	S06.0X0A	V99	Z92.2	NA	S06.0X0A	NA	I10.90	S06.0X0A	S20.20XA	S30.0XXA	U99.0	Z11	NA	NA	NA	NA	NA	NA	NA	NA	NA	NA	NA	NA	NA	NA
334	57	m	nein	C	4	4	0	0	3	3	2	4	0	0	1	1	29	41	12	G81.9	J93.9	S00.81XA	S22.49XA	S27.0XXA	S36.031A	T00.9	NA	G81.9	J96.00	S01.80XA	S06.0X0A	S06.0X0A	S11.84	S12.200A	S12.300A	S14.121A	S14.73	S21.84	S22.49XA	S27.0XXA	S30.0XXA	S36.00XA	T88.4	U99.0	V99	Y69	Z11	Z88.0	NA
335	28	m	nein	A	1	2	0	0	0	0	0	1	2	2	0	1	5	9	4	S06.0X0A	NA	S06.0X0A	S61.84	S62.001A	U99.0	V99	Z11	NA	Z03.3	NA	S06.0X0A	S20.20XA	S30.0XXA	S60.211A	Z04.2	NA	NA	NA	NA	NA	NA	NA	NA	NA	NA	NA	NA	NA	NA
336	40	m	nein	A	1	2	0	0	0	1	0	0	0	0	0	1	1	6	5	S06.0X0A	S29.001A	S30.0XXA	S40.011A	NA	Z03.3	NA	NA	NA	NA	NA	NA	NA	NA	NA	NA	NA	NA	NA	NA	NA	NA	NA	NA	NA	NA	NA	NA	NA	NA
337	77	m	nein	C	4	4	0	0	3	3	2	0	0	0	1	1	29	26	3	J93.9	S06.0X0A	S12.100A	S22.060A	S22.070A	S22.49XA	NA	L89.19	S06.0X0A	NA	B95.7	D69.58	E11.91	F05.0	G47.31	I10.91	I49.8	J96.00	L72.1	R60.0	S00.05XA	S06.5X0A	S11.84	S12.100A	S21.84	S21.84	S21.84	S22.060A	S22.070A	S22.49XA
338	21	f	nein	B	2	3	0	0	3	3	3	2	2	2	0	0	22	22	0	S06.6X0A	NA	D62	F33.2	F60.31	J96.00	J98.1	M62.88	S06.6X0A	S06.0X0A	S21.85	S21.85	S22.050A	S22.080A	S27.0XXA	S27.1XXA	S27.321A	S31.83	S31.85	S31.85	S31.85	S31.85	S31.85	S32.010A	S32.020A	S32.030A	S32.10XA	S32.2XXA	S37.011A	S39.001A
339	9	m	nein	B	4	4	0	0	2	3	0	1	0	0	1	1	21	26	5	I61.9	S02.0XXA	S06.9X0A	S13.4XXA	S29.001A	S30.0XXA	S39.001A	S60.211A	S80.00XA	NA	S06.0X0A	S06.4X0A	NA	J96.00	S01.80XA	S02.0XXA	S06.4X0A	S27.0XXA	S27.321A	S30.0XXA	S39.001A	S60.211A	T13.05	U99.0	V99	Z04.1	Z11	NA	NA	NA
340	57	m	nein	C	5	4	3	2	0	0	0	0	0	0	1	1	35	21	14	S06.0X0A	S06.2X0A	S06.6X0A	NA	NA	B37.1	B37.7	B37.88	B95.2	D68.4	E87.6	G00.8	G07	G93.1	G93.2	G96.0	H11.3	I10.91	I65.2	J15.6	J17.2	J69.0	J96.00	J96.01	R65.1	S00.10XA	S01.83XA	S01.80XA	S01.80XA	S01.80XA
341	68	m	nein	A	0	0	0	0	0	0	3	2	0	0	0	1	9	5	4	S39.001A	NA	S30.0XXA	S36.400A	NA	K65.0	S36.400A	U99.0	V99	Z11	NA	NA	NA	K65.0	R10.0	S36.400A	NA	K65.0	S36.400A	W49.9	Z29.0	NA	S36.400A	NA	NA	NA	NA	NA	NA	NA
342	67	m	nein	B	0	0	0	0	4	3	0	0	0	0	2	0	20	9	11	S29.8XXA	NA	NA	S21.83	S27.2XXA	NA	D68.33	D68.4	F10.2	I10.90	I25.11	I48.0	I50.12	S21.83	S21.88	S22.39XA	S27.2XXA	S27.331A	U69.12	W49.9	Z92.1	Z95.0	NA	S21.83	S27.2XXA	S29.001A	Z95.0	NA	NA	B96.2
343	6	f	nein	A	1	2	1	1	0	1	0	1	0	0	1	1	3	6	3	S00.85XA	S06.0X0A	S29.001A	S39.001A	S80.00XA	NA	S06.0X0A	NA	S00.95XA	U99.0	V99	Z03.3	Z03.8	Z11	Z23.5	Z27.1	NA	NA	NA	S02.5XXA	NA	S00.95XA	NA	NA	NA	NA	NA	NA	NA	NA
344	41	m	nein	A	1	2	0	0	0	0	0	1	2	2	2	1	9	9	0	S82.101A	NA	M79.86	S06.0X0A	S06.0X0A	S20.20XA	S30.0XXA	S51.001A	S51.001A	S81.84	S82.101A	T79.8	U99.0	V99	Z04.1	Z04.2	Z11	NA	V99	Z03.3	NA	M71.82	S81.84	S82.101A	NA	NA	S82.101A	NA	NA	NA
345	26	m	nein	A	1	2	0	0	0	0	0	0	0	0	1	1	2	5	3	S00.85XA	S06.0X0A	NA	S06.0X0A	NA	E87.2	F10.2	F11.1	F19.2	F41.0	S01.80XA	S06.0X0A	S06.0X0A	U99.0	X59.9	Z11	NA	NA	NA	S01.80XA	NA	NA	NA	NA	NA	NA	NA	NA	NA	NA
346	23	m	nein	B	2	3	3	2	0	0	0	0	2	2	1	2	17	17	0	S02.2XXA	S02.30XA	S02.400A	S02.5XXA	S02.600A	NA	S00.05XA	S00.81XA	S06.0X0A	S52.301A	S80.811A	U99.0	Z11	NA	F10.0	F10.4	I10.91	J96.00	S02.400A	S06.6X0A	S06.0X0A	S15.001A	S51.85	S52.301A	T88.4	X59.9	Y84.9	NA	S52.301A	NA
347	31	m	nein	A	0	0	0	0	0	0	0	0	3	3	2	1	13	10	3	S45.101A	T65.9	NA	S45.101A	NA	R58	NA	F19.0	S45.101A	S45.201A	T11.4	Y09.9	NA	E87.2	F19.0	S45.101A	S45.201A	Y09.9	NA	NA	NA	M62.23	M62.24	NA	M62.23	M62.24	S46.201A	S51.001A	T80.1	U99.0
348	25	m	nein	C	3	4	1	1	4	3	0	2	4	4	2	2	41	41	0	S06.0X0A	S11.90XA	S29.001A	S32.401A	S32.89XA	S39.001A	S42.471A	S52.501A	S61.001A	S81.001A	S82.401A	S92.001A	S92.301A	NA	S06.0X0A	S30.0XXA	NA	D62	E86	E87.0	I71.00	J96.01	S01.84XA	S01.84XA	S01.84XA	S02.0XXA	S02.2XXA	S02.600A	S11.021A	S11.90XA
349	65	f	nein	A	2	2	1	1	0	0	2	2	2	2	1	5	12	33	21	S01.90XA	S02.2XXA	S12.600A	S32.040A	S52.301A	NA	S11.84	S12.600A	S12.600A	NA	C44.3	D62	F10.2	F10.4	F17.2	G40.6	I10.91	J96.00	R47.0	S00.05XA	S01.80XA	S01.84XA	S02.2XXA	S11.84	S12.600A	S31.84	S31.84	S32.030A	S32.040A	S51.84
350	80	m	nein	A	0	0	0	0	3	3	2	2	1	1	0	0	14	14	0	S22.20XA	S22.49XA	S29.001A	S32.030A	NA	S27.0XXA	NA	E87.7	F05.8	F10.2	I10.90	J18.1	J90	J96.00	R52.2	S21.84	S21.84	S22.20XA	S22.49XA	S27.0XXA	S31.84	S32.030A	S61.84	S62.610A	U69.01	U99.0	W49.9	Z03.8	Z11	Z74.3
351	62	m	nein	C	4	4	0	0	3	3	2	2	1	4	1	1	29	41	12	S01.80XA	S02.101A	S02.101A	NA	C18.8	D62	D65.0	D68.4	D69.58	D90	G62.0	G93.5	G93.6	J96.00	J96.01	S01.80XA	S02.101A	S06.2X0A	S06.2X0A	S06.5X0A	S06.6X0A	S06.0X0A	S15.001A	S21.84	S21.84	S21.84	S21.84	S22.060A	S22.070A	S22.080A
352	24	m	nein	A	1	2	2	2	0	1	0	2	2	2	1	2	9	12	3	S02.30XA	S02.400A	S06.0X0A	S29.001A	S32.010A	S39.001A	S52.121A	NA	S01.84XA	S01.84XA	S02.30XA	S02.400A	S06.0X0A	S20.20XA	S30.0XXA	S31.84	S32.010A	S51.84	S52.121A	S80.811A	U99.0	Z11	NA	NA	S31.84	S32.010A	NA	NA	S51.84	S52.121A
353	8	f	nein	A	0	0	0	0	0	0	0	0	2	2	0	0	4	4	0	S42.401A	NA	S41.84	S42.411A	NA	NA	NA	S41.84	S42.411A	NA	S41.84	S42.411A	NA	S41.84	S42.411A	NA	S41.84	S42.411A	U99.0	Z11	NA	NA	NA	NA	NA	NA	NA	NA	NA	NA
354	33	f	nein	A	1	2	1	1	0	1	0	1	2	2	1	2	6	12	6	S06.0X0A	S29.001A	S52.531A	NA	S00.31XA	S06.0X0A	S20.20XA	S51.84	S52.531A	NA	S51.84	S52.531A	NA	NA	NA	NA	M79.83	S01.84XA	S02.2XXA	S30.0XXA	S51.84	S52.531A	U99.0	X59.9	Z11	Z23.5	Z74.1	NA	NA	S52.501A
355	38	m	nein	A	0	0	0	0	0	0	0	0	0	0	2	1	4	1	3	S11.90XA	T65.9	NA	NA	S11.80XA	NA	NA	B18.2	E86	F19.0	F19.2	F32.2	J96.00	J96.01	S11.80XA	T79.7	U99.0	Z03.8	Z11	NA	NA	NA	NA	NA	NA	NA	NA	NA	NA	NA
356	31	f	nein	A	0	2	0	0	2	3	0	0	0	0	1	1	5	14	9	J93.9	S11.90XA	NA	S11.80XA	S27.0XXA	U99.0	Y09.9	Z11	NA	NA	NA	S11.011A	NA	NA	J96.00	S27.0XXA	NA	S11.80XA	S27.0XXA	Y09.9	Z23.5	NA	NA	NA	NA	NA	NA	NA	NA	NA
357	22	f	nein	A	1	2	0	0	0	1	0	1	2	2	1	1	6	9	3	S06.0X0A	S13.4XXA	S29.001A	S39.001A	S42.001A	S80.00XA	S83.60XA	NA	R41.2	S00.81XA	S06.0X0A	S13.4XXA	S20.20XA	S30.0XXA	S41.84	S42.001A	S80.00XA	S83.60XA	U99.0	V99	Z11	NA	S06.0X0A	NA	NA	NA	NA	NA	S00.411A	S41.84
358	57	m	nein	A	1	2	0	0	1	2	0	1	0	0	1	5	3	33	30	S01.90XA	S06.0X0A	S13.4XXA	S22.39XA	S29.001A	S30.0XXA	S39.001A	NA	S06.0X0A	NA	NA	S00.05XA	S01.00XA	S13.4XXA	S20.20XA	S21.84	S22.39XA	S30.0XXA	S30.0XXA	U99.0	V99	Z03.8	Z11	NA	NA	NA	NA	NA	NA	NA
359	86	f	nein	A	1	2	0	0	0	0	0	0	0	0	1	1	2	5	3	S00.05XA	S01.00XA	S06.0X0A	NA	E86	S06.0X0A	T68	NA	D62	E11.90	E78.4	E87.2	F05.9	G40.2	I10.90	I48.0	N18.3	S00.05XA	S01.00XA	S06.0X0A	S06.0X0A	Z23.5	Z92.1	NA	NA	S00.05XA	S01.00XA	NA	NA	NA
360	76	m	nein	B	3	3	0	0	2	2	0	0	2	2	0	0	17	17	0	S21.84	S22.080A	S22.080A	NA	I10.90	R41.2	S06.6X0A	S06.0X0A	S21.84	S22.080A	S31.84	S32.10XA	X59.9	Z92.2	Z95.5	NA	NA	S06.6X0A	NA	M62.40	NA	M62.40	NA	M62.40	S21.84	S22.080A	S31.84	S32.2XXA	U99.0	Z11
361	70	m	nein	B	4	0	0	0	0	0	0	0	0	2	0	0	16	4	12	J96.99	NA	I61.5	J96.00	T17.5	NA	E87.2	I61.5	J96.00	N42.8	S41.84	S42.211A	Z43.5	Z90.5	Z91.8	NA	NA	NA	NA	NA	F07.0	I61.5	U99.0	Z11	NA	M62.58	NA	NA	NA	NA
362	74	f	nein	B	2	2	2	1	3	2	0	0	0	0	0	2	17	12	5	S02.30XA	NA	R55	S01.101A	S01.21XA	S05.00XA	S06.0X0A	S06.0X0A	S22.39XA	X59.9	Z23.5	NA	D68.33	D68.4	E87.1	I10.90	J44.81	S00.10XA	S01.84XA	S02.30XA	S80.00XA	U69.12	U99.0	Z11	Z92.1	NA	S05.10XA	NA	NA	NA
363	89	m	nein	A	2	2	0	0	0	1	0	1	2	2	1	1	9	9	0	S06.0X0A	S29.001A	S40.011A	S80.811A	NA	S06.0X0A	S06.0X0A	S20.20XA	S40.011A	S80.811A	NA	E87.2	S06.0X0A	S06.0X0A	U99.0	V99	W49.9	Z11	NA	NA	NA	R41.2	S00.05XA	S06.0X0A	S06.0X0A	S30.0XXA	S41.84	S43.101A	S70.10XA	S80.00XA
364	38	m	nein	B	4	3	0	0	0	0	0	0	0	0	1	1	17	10	7	H92.2	S02.101A	S06.0X0A	NA	S06.0X0A	NA	G93.88	R41.2	S00.401A	S01.80XA	S02.101A	S06.6X0A	S06.0X0A	U99.0	Z11	NA	NA	NA	NA	S01.80XA	S02.101A	U50.00	NA	NA	M62.58	NA	NA	NA	NA	NA
365	29	m	nein	A	2	3	0	0	0	0	0	0	0	0	1	1	5	10	5	I60.9	S01.401A	S06.9X0A	NA	S06.0X0A	U99.0	Z11	NA	G40.2	R41.2	S01.80XA	S06.6X0A	S06.0X0A	V99	NA	NA	S06.0X0A	NA	NA	NA	F10.1	S06.6X0A	S70.00XA	Z04.1	NA	NA	NA	NA	NA	NA
366	42	m	nein	A	2	0	0	0	0	0	0	0	0	0	0	1	4	1	3	S11.80XA	NA	F10.2	F10.4	F17.2	I25.11	I25.20	R52.2	S11.80XA	Z92.2	NA	S11.90XA	NA	NA	S11.90XA	NA	S11.80XA	U99.0	Z11	Z23.5	NA	NA	NA	NA	NA	NA	NA	NA	NA	NA
367	48	f	nein	A	3	4	0	0	0	0	0	0	0	0	1	1	10	17	7	S06.0X0A	NA	R41.2	S01.00XA	S06.6X0A	V99	NA	NA	NA	S06.5X0A	S06.6X0A	U99.0	V99	Z11	NA	NA	NA	NA	NA	NA	NA	NA	NA	NA	NA	NA	NA	NA	NA	NA
368	59	m	nein	A	1	2	0	0	3	3	0	0	2	2	1	0	14	17	3	S06.0X0A	NA	I10.90	I25.22	S00.10XA	S21.84	S22.49XA	S31.84	S32.401A	V99	Z92.2	NA	NA	NA	NA	S06.0X0A	S31.84	S32.401A	V99	NA	L30.8	S21.84	S21.84	S22.49XA	S22.49XA	S27.0XXA	S27.1XXA	S31.84	S32.401A	U50.10
369	27	f	nein	A	1	2	0	0	0	1	0	1	0	0	0	0	1	6	5	S06.0X0A	S29.001A	S39.001A	NA	S06.0X0A	NA	F44.88	F60.2	F68.1	J96.00	J98.4	R56.8	S06.0X0A	S29.8XXA	S39.001A	U99.0	Z11	Z29.0	NA	NA	NA	NA	NA	NA	NA	NA	NA	NA	NA	NA
370	36	m	nein	A	0	0	0	0	0	1	2	1	0	0	0	0	4	2	2	S21.90XA	NA	S21.101A	S31.100A	U99.0	Y09.9	Z11	NA	E66.02	K42.9	S31.100A	NA	NA	NA	E66.82	K42.9	S31.100A	NA	NA	NA	NA	NA	NA	NA	NA	NA	NA	NA	NA	NA
371	72	m	nein	A	1	2	0	0	0	1	0	1	0	0	1	1	2	6	4	S01.00XA	S06.0X0A	S29.001A	NA	NA	J96.00	NA	NA	F10.0	I10.90	S00.05XA	S06.0X0A	S20.20XA	S30.0XXA	S70.00XA	S80.00XA	U99.0	X59.9	Z11	Z23.5	Z92.1	NA	NA	NA	NA	NA	NA	NA	NA	NA
372	59	m	nein	A	1	0	0	0	0	0	0	0	0	0	1	0	2	0	2	F10.0	F10.0	NA	M54.99	M54.99	T09.05	T09.05	Z76.9	Z76.9	NA	NA	NA	NA	NA	NA	NA	NA	NA	NA	NA	NA	NA	NA	NA	NA	NA	NA	NA	NA	NA
373	31	f	nein	A	0	0	0	0	2	3	0	0	0	0	0	0	4	9	5	T14.1	NA	S26.90XA	S27.0XXA	Z23.5	NA	F20.0	F32.3	S21.83	S27.0XXA	T51.0	NA	NA	NA	NA	S27.0XXA	NA	NA	NA	NA	NA	NA	NA	NA	NA	NA	NA	NA	NA	NA
374	65	m	nein	A	2	2	0	0	0	0	0	1	0	0	1	1	5	6	1	S06.0X0A	U99.0	Z11	Z23.5	NA	NA	F10.2	F17.2	S01.80XA	S06.0X0A	S20.20XA	S30.0XXA	V99	NA	S06.0X0A	NA	I10.00	K08.88	S06.0X0A	S06.2X0A	V99	NA	NA	NA	NA	NA	NA	NA	NA	NA
375	35	f	nein	B	1	1	2	0	3	3	0	1	2	2	0	1	17	14	3	S06.9X0A	S29.001A	S32.401A	S32.89XA	S39.001A	S82.101A	S92.101A	NA	S06.9X0A	S29.001A	S39.001A	NA	D62	F19.2	I80.1	S01.85XA	S02.30XA	S21.85	S22.49XA	S27.0XXA	S27.60XA	S31.85	S32.401A	S71.85	S73.011A	S80.10XA	S81.85	S81.85	S82.201A	S83.101A
376	6	m	nein	B	3	4	0	0	2	3	0	1	2	2	1	1	17	29	12	I60.9	S06.0X0A	S06.5X0A	S27.321A	S29.001A	S39.001A	S42.001A	NA	S06.0X0A	NA	J96.00	K59.09	R11	S06.0X0A	S06.330A	S06.5X0A	S06.6X0A	S27.321A	S29.001A	S30.0XXA	S39.001A	S40.011A	S41.84	S42.001A	U99.0	V99	Z04.1	Z11	NA	NA
377	60	m	nein	A	1	2	1	1	0	1	0	1	3	3	0	2	11	17	6	S06.0X0A	S29.001A	S52.201A	S72.401A	NA	S06.0X0A	S06.0X0A	V99	Z23.5	NA	F11.2	I74.5	S00.10XA	S01.84XA	S02.2XXA	S51.84	S52.201A	S71.84	S72.401A	S81.84	S82.001A	Z47.8	Z51.83	Z86.1	Z96.64	NA	NA	NA	NA	S71.84
378	21	m	nein	A	1	2	0	0	0	0	0	0	0	0	1	5	2	29	27	S01.90XA	T00.9	NA	S01.80XA	V99	Z23.5	NA	NA	F12.1	F14.1	F14.4	S06.0X0A	S06.0X0A	S30.0XXA	S30.810A	S70.00XA	S80.811A	Z04.3	NA	NA	NA	NA	NA	NA	NA	NA	NA	NA	NA	NA
379	30	f	ja	C	4	4	1	0	5	3	5	2	4	4	2	1	66	41	25	T07	NA	NA	S06.0X0A	NA	E87.0	E87.6	J96.00	S00.95XA	S01.85XA	S01.85XA	S02.0XXA	S02.101A	S06.1X0A	S06.5X0A	S06.6X0A	S06.0X0A	S11.85	S12.100A	S21.85	S21.85	S22.060A	S22.070A	S27.0XXA	S27.321A	S31.84	S31.84	S31.84	S31.84	S32.040A
380	75	m	ja	C	5	4	0	0	3	3	0	2	2	2	0	1	38	29	9	I62.9	S02.0XXA	S02.101A	S06.0X0A	S13.4XXA	S27.321A	S29.001A	S39.001A	S42.001A	S42.301A	NA	S06.0X0A	S29.001A	NA	NA	D62	E86	J96.00	J98.1	S00.05XA	S01.83XA	S01.83XA	S01.80XA	S02.0XXA	S06.1X0A	S06.2X0A	S06.330A	S06.5X0A	S06.6X0A	S06.0X0A
381	71	m	nein	C	5	4	3	2	4	4	0	0	2	2	0	1	50	36	14	S02.400A	S06.5X0A	S22.49XA	NA	S06.0X0A	S06.5X0A	X59.9	NA	A49.0	D62	D68.4	D69.58	E13.90	E51.8	E86	E87.2	E87.6	F10.0	F10.2	G40.3	G81.0	G93.5	G96.0	H65.9	I10.01	I46.0	I47.1	I48.0	I50.14	I63.5
382	58	m	nein	A	1	2	0	0	0	0	0	0	0	0	1	1	2	5	3	S01.00XA	S06.0X0A	T51.9	NA	S06.0X0A	NA	F10.0	F10.2	J69.0	S01.00XA	S06.0X0A	S06.0X0A	U99.0	X59.9	Z03.8	Z11	NA	NA	NA	NA	NA	NA	NA	NA	NA	NA	NA	NA	NA	NA
383	44	m	nein	A	1	2	0	0	0	1	0	0	0	0	0	1	1	6	5	T43.9	NA	F10.0	F10.2	NA	S06.0X0A	S06.0X0A	S29.001A	S30.0XXA	U99.0	Y09.9	Z11	Z29.0	NA	NA	NA	NA	NA	NA	NA	NA	NA	NA	NA	NA	NA	NA	NA	NA	NA
384	49	m	nein	A	3	2	1	1	1	2	0	1	0	0	1	2	11	12	1	S06.0X0A	S12.000A	NA	NA	S06.0X0A	S06.0X0A	NA	E51.9	F10.0	F10.2	F10.6	G32.8	G41.0	J96.00	S00.05XA	S01.84XA	S01.84XA	S02.101A	S02.2XXA	S21.84	S22.39XA	U99.0	Z03.8	Z11	NA	G40.2	S06.0X0A	S06.0X0A	NA	NA
385	36	m	nein	A	3	4	1	1	0	0	0	0	0	0	2	2	14	21	7	S02.2XXA	S06.0X0A	S06.5X0A	S51.001A	T65.9	NA	S06.0X0A	NA	S02.2XXA	NA	NA	J96.00	S01.84XA	S02.2XXA	S06.5X0A	S51.001A	U99.0	Y09.9	Z03.8	Z11	NA	NA	S51.001A	NA	NA	NA	NA	NA	NA	NA
386	68	m	nein	C	5	4	0	0	0	2	3	2	0	1	1	1	34	24	10	S01.00XA	S06.0X0A	S06.5X0A	S32.030A	S62.600A	T68	NA	S01.00XA	S06.0X0A	NA	D62	E13.90	E51.9	E86	E87.1	E87.6	F10.2	F10.4	I63.8	I95.8	M62.80	M79.84	S06.5X0A	S21.84	S21.84	S22.080A	S22.49XA	S31.84	S31.84	S31.84
387	45	m	nein	B	4	3	0	0	0	0	0	0	0	0	1	5	17	34	17	S01.90XA	S06.0X0A	NA	S01.90XA	S06.0X0A	U99.0	Z11	NA	E51.8	F10.0	J96.00	S01.83XA	S01.80XA	S02.0XXA	S06.6X0A	S06.0X0A	S08.0XXA	NA	NA	NA	S02.0XXA	NA	S01.80XA	S02.0XXA	NA	NA	NA	NA	NA	NA
388	64	f	nein	C	1	2	0	0	3	2	0	2	4	2	0	1	26	12	14	S06.0X0A	S22.9XXA	S30.0XXA	S32.89XA	S42.001A	NA	S31.85	S32.401A	S32.401A	NA	S06.0X0A	S21.85	S22.49XA	S30.0XXA	S31.85	S32.10XA	S32.401A	U99.0	V99	W49.9	Z11	Z88.0	NA	NA	S31.85	S32.401A	V99	W49.9	NA	NA
389	61	m	nein	B	4	4	1	1	1	2	0	1	2	2	1	2	21	24	3	G93.88	S01.84XA	S02.101A	S06.5X0A	S12.600A	NA	S06.0X0A	NA	S01.83XA	S06.0X0A	NA	D69.58	G93.88	S01.84XA	S02.101A	S05.8X1A	S06.5X0A	S06.6X0A	S11.84	S12.600A	NA	NA	S02.2XXA	NA	NA	I10.90	R04.0	R42	S00.10XA	S01.00XA
390	87	f	nein	A	1	2	0	0	0	0	0	0	0	0	2	1	5	5	0	D64.9	R41.2	S06.0X0A	S50.811A	NA	S06.0X0A	NA	D64.9	E86	R41.2	S06.0X0A	S06.0X0A	S50.811A	NA	NA	NA	NA	NA	B95.0	B95.2	B96.2	E87.2	G41.0	I26.9	I63.8	L97	M62.80	N39.0	R60.0	S00.211A
391	54	m	nein	A	1	2	0	0	3	2	0	1	0	0	1	1	11	9	2	K29.5	K76.0	S22.49XA	Z03.3	NA	S06.0X0A	S21.84	S22.49XA	NA	K29.5	K76.0	S06.0X0A	S21.84	S22.49XA	V99	W49.9	NA	NA	NA	S20.20XA	S21.84	S22.49XA	S30.0XXA	S80.00XA	S80.811A	U99.0	Z11	Z23.5	NA	NA
392	51	m	nein	C	0	0	0	0	0	0	0	0	4	3	3	1	25	10	15	I73.9	S71.88	S72.8X1A	S75.001A	T14.1	NA	S72.301A	S75.001A	T14.1	NA	D62	E86	E87.2	J96.00	J96.01	S70.00XA	S71.101A	S71.89	S72.301A	Y09.9	NA	NA	S70.00XA	S71.101A	S71.89	S72.8X1A	S75.001A	W64.9	NA	NA
393	77	m	nein	B	3	4	2	2	0	0	0	1	0	0	2	1	17	21	4	S00.10XA	S01.80XA	S06.4X0A	S06.5X0A	S08.0XXA	S12.9XXA	S40.011A	S40.811A	S50.00XA	S50.811A	S80.00XA	S90.00XA	NA	D68.8	S06.0X0A	U69.12	NA	D68.33	S00.10XA	S01.80XA	S01.85XA	S01.85XA	S02.30XA	S02.400A	S06.4X0A	S06.5X0A	S08.0XXA	S11.85	S11.85	S12.300A
394	68	f	nein	A	1	2	0	0	0	0	0	0	2	2	1	1	6	9	3	S01.00XA	S06.0X0A	S41.84	S42.211A	NA	S41.84	S42.211A	NA	S06.0X0A	NA	NA	E03.8	L27.0	S00.85XA	S41.84	S42.211A	U99.0	X59.9	Y57.9	Z11	Z23.5	Z74.1	Z92.2	NA	S41.86	S42.211A	NA	NA	NA	NA
395	57	f	nein	A	1	2	0	0	0	0	0	1	0	0	1	1	2	6	4	R41.2	S00.05XA	S01.00XA	S06.0X0A	S20.20XA	S30.0XXA	U99.0	V99	Z04.2	Z11	NA	S06.0X0A	NA	NA	S06.0X0A	NA	NA	NA	NA	NA	NA	NA	NA	NA	NA	NA	NA	NA	NA	NA
396	37	f	nein	A	3	2	2	1	0	0	0	1	0	0	1	2	14	9	5	S01.00XA	S02.101A	S06.0X0A	S12.600A	NA	S00.10XA	S01.00XA	S01.84XA	S01.84XA	S02.101A	S02.2XXA	S06.0X0A	S11.84	S12.600A	U99.0	Z11	Z46.7	NA	S01.84XA	S02.101A	NA	NA	NA	NA	NA	S00.10XA	S11.84	S12.600A	S20.20XA	S30.0XXA
397	18	m	nein	B	0	0	0	0	3	3	2	2	2	2	1	1	17	17	0	J94.2	S21.90XA	S25.501A	NA	S21.83	S27.1XXA	T14.1	NA	S21.90XA	NA	S21.83	S21.87	S22.49XA	S25.501A	S27.1XXA	S27.331A	S31.83	S36.020A	S50.00XA	S51.001A	S54.20XA	T14.1	T79.7	Y09.9	NA	S21.83	S21.90XA	S27.1XXA	S50.00XA	S54.20XA
398		m	nein	A	1	2	0	0	0	0	0	0	2	1	0	0	5	5	0	G40.9	S06.0X0A	S62.610A	T65.9	NA	G40.3	S06.0X0A	S06.0X0A	T65.9	X59.9	Z23.5	NA	E86	F10.2	F10.3	F17.2	K70.0	R11	S00.10XA	S06.0X0A	S61.84	S62.610A	U99.0	Z11	NA	NA	NA	NA	NA	NA
399	65	m	nein	A	1	2	0	0	0	0	0	0	0	0	1	0	2	4	2	S06.0X0A	T51.9	NA	NA	S06.0X0A	NA	F10.0	F10.2	F45.8	S06.0X0A	U99.0	Z03.8	Z11	NA	S06.0X0A	NA	NA	NA	NA	NA	NA	NA	NA	NA	NA	NA	NA	NA	NA	NA
400	60	m	ja	C	3	4	1	2	4	3	2	3	5	4	1	1	50	41	9	J93.9	S13.4XXA	S29.001A	S39.001A	S72.101A	S92.201A	NA	L89.10	S06.0X0A	S08.0XXA	S29.001A	NA	D62	D65.0	D68.4	D69.58	E13.90	E87.5	I10.90	I26.9	I46.0	J96.00	J96.01	J98.1	N17.93	R04.8	R57.1	R99	S00.05XA	S01.85XA
401	54	m	nein	A	2	2	0	0	0	1	0	1	0	0	1	1	5	6	1	I62.9	S06.0X0A	S13.4XXA	S29.001A	S39.001A	NA	S06.0X0A	NA	R41.2	S01.00XA	S06.0X0A	S13.4XXA	NA	NA	S01.00XA	NA	NA	S00.10XA	S06.0X0A	S20.20XA	S30.0XXA	U99.0	V99	Z04.2	Z11	Z23.5	NA	NA	NA	NA
402	56	m	nein	A	1	2	0	0	0	0	0	1	0	0	1	1	2	6	4	S06.0X0A	Z04.2	NA	S06.0X0A	NA	NA	NA	NA	I10.91	R93.3	S00.81XA	S00.85XA	S06.0X0A	S13.4XXA	S20.20XA	S30.0XXA	U99.0	Z11	Z23.5	NA	NA	NA	NA	NA	NA	NA	NA	NA	NA	NA
403	36	m	nein	A	1	2	1	1	0	1	0	0	0	0	1	5	3	30	27	S01.311A	S01.90XA	S06.0X0A	NA	S01.311A	S06.0X0A	U99.0	Z11	NA	NA	F17.2	S01.301A	S01.301A	S06.0X0A	S20.00XA	S29.001A	Y09.9	NA	NA	NA	S01.301A	S01.301A	NA	S01.301A	NA	NA	NA	NA	NA	NA
404	14	m	nein	A	2	2	0	0	0	0	0	0	2	2	1	1	9	9	0	R40.2	S06.0X0A	S43.101A	NA	S43.101A	NA	S06.0X0A	S06.0X0A	S41.84	S43.101A	S43.301A	S50.00XA	S90.811A	NA	NA	NA	S41.84	S42.201A	S43.101A	U99.0	Z11	Z46.7	NA	NA	S41.84	S42.201A	NA	NA	NA	NA
405	37	m	nein	A	2	2	1	1	2	2	0	1	0	0	1	2	9	12	3	S06.0X0A	S12.100A	T51.9	NA	S01.101A	S01.84XA	S02.2XXA	S06.0X0A	S11.84	S11.84	S12.500A	S12.600A	S21.84	S22.010A	U99.0	Z11	NA	F10.2	F10.3	S06.0X0A	NA	H10.2	S01.101A	NA	NA	NA	NA	NA	H10.2	S06.0X0A
406	34	m	nein	A	3	2	0	0	0	0	0	1	2	2	1	5	14	33	19	I72.0	S01.90XA	S06.0X0A	S42.011A	NA	F10.0	I72.0	S01.00XA	S06.0X0A	S41.84	S42.011A	U99.0	Z11	NA	NA	S41.84	S42.011A	NA	NA	NA	S20.20XA	S30.0XXA	S41.84	S42.011A	S60.811A	S80.811A	Z23.5	Z46.7	NA	S41.84
407	19	f	nein	A	1	2	0	0	0	0	2	2	0	0	1	1	6	9	3	R31	S37.001A	NA	S06.0X0A	S37.001A	U99.0	Z11	NA	F10.0	F10.2	S37.001A	S37.011A	NA	S06.0X0A	NA	NA	NA	R31	S06.0X0A	S37.011A	S80.00XA	S80.811A	NA	NA	NA	NA	NA	NA	NA	NA
408	33	m	nein	C	3	2	0	0	4	4	2	3	3	4	2	1	34	41	7	S12.9XXA	S22.000A	S22.5XXA	S27.0XXA	S27.1XXA	S32.810A	S36.112A	S82.301A	NA	I46.0	U69.13	NA	A02.2	B96.2	D62	D65.0	D68.4	D69.58	E13.90	E86	E87.3	E88.0	F10.2	F10.4	F20.8	I26.9	J15.1	J15.5	J96.00	J96.01
409	76	f	nein	A	2	2	0	0	0	0	0	0	0	0	1	1	5	5	0	S01.80XA	S06.0X0A	S06.9X0A	T00.9	NA	F03	R13.0	R15	R26.3	R32	S11.84	S12.100A	U99.0	Z11	Z74.3	Z99.3	NA	NA	NA	B96.2	E53.8	N39.0	S11.84	S12.100A	U81.20	Z46.7	Z74.0	Z74.1	NA	NA
410	68	m	nein	C	4	4	1	1	3	3	2	2	0	0	1	2	29	29	0	I60.9	S06.0X0A	S06.5X0A	S22.49XA	S32.020A	S32.030A	S39.001A	NA	S06.0X0A	NA	C41.02	C79.3	G40.8	J96.00	R41.2	S01.84XA	S02.2XXA	S06.5X0A	S06.6X0A	S21.84	S22.49XA	S27.0XXA	S31.84	S31.84	S32.020A	S32.030A	NA	NA	NA	G40.8
411	86	m	nein	A	2	3	1	2	0	0	0	0	0	0	1	2	6	17	11	S02.400A	NA	S06.0X0A	NA	I25.13	I48.2	R41.2	S00.85XA	S01.84XA	S02.400A	S06.6X0A	S06.0X0A	NA	NA	S00.85XA	NA	S06.0X0A	NA	NA	NA	R29.6	NA	NA	D62	E03.9	I10.90	I35.0	I35.2	I50.13	I71.4
412	94	f	nein	C	2	2	2	2	5	4	3	4	5	4	1	5	59	57	2	J94.2	S02.30XA	S22.5XXA	S32.10XA	S32.810A	S36.020A	S37.10XA	S37.23XA	S42.001A	S82.001A	S82.101A	S82.891A	S92.001A	NA	S31.85	S32.10XA	S32.89XA	T68	NA	A41.1	B37.1	B37.7	D62	D65.0	D68.4	D69.58	D73.5	E87.2	E87.5	E88.0
413	57	m	nein	A	2	3	0	0	0	0	0	0	2	2	0	0	8	13	5	I60.9	S42.001A	NA	R41.2	S06.0X0A	S06.6X0A	S41.84	S42.021A	U99.0	V99	Z11	NA	S06.6X0A	NA	NA	NA	S41.84	S42.021A	Z46.7	NA	S41.84	S42.021A	V99	NA	NA	NA	NA	NA	NA	NA
414	56	m	nein	A	1	2	0	0	0	1	2	2	0	0	2	1	9	9	0	S06.0X0A	S29.001A	S36.112A	S39.001A	S60.811A	S80.00XA	S90.111A	NA	S00.31XA	S06.0X0A	S20.20XA	S30.0XXA	S36.112A	S60.811A	S80.00XA	S90.111A	U99.0	V99	Z11	NA	I10.90	S36.112A	V99	NA	S06.0X0A	NA	NA	E03.8	E10.90	S20.20XA
415	38	f	nein	A	1	2	0	0	0	1	0	1	0	0	0	0	1	6	5	S06.0X0A	S29.001A	S39.001A	NA	S06.0X0A	NA	R41.1	R41.2	S06.0X0A	S06.0X0A	NA	NA	NA	NA	NA	O09.3	Z34	NA	NA	NA	NA	NA	NA	NA	NA	NA	NA	NA	NA	NA
416	59	m	nein	A	1	2	2	2	0	0	0	0	0	0	1	2	6	12	6	S02.0XXA	S06.0X0A	NA	S01.101A	S01.80XA	S05.00XA	S06.0X0A	NA	F10.0	S00.10XA	S01.84XA	S02.400A	S06.0X0A	S06.0X0A	U99.0	X59.9	Z11	NA	NA	S01.80XA	S02.400A	NA	NA	NA	E11.91	I10.90	S02.30XA	NA	S02.30XA	S02.400A
417	59	m	nein	C	2	3	0	0	3	2	2	3	4	2	0	0	29	22	7	S06.0X0A	NA	NA	D62	D65.0	D68.4	D69.58	E83.38	F10.2	J96.00	K55.8	K56.0	K70.3	R57.1	S06.6X0A	S06.0X0A	S21.84	S21.84	S22.31XA	S22.49XA	S31.84	S31.84	S31.84	S32.010A	S32.401A	S32.501A	S35.50XA	S36.892A	U69.11	U69.11
418	80	m	ja	A	0	0	0	0	3	3	0	0	0	0	1	1	10	10	0	S27.0XXA	T14.8	NA	NA	L89.14	L89.26	S22.49XA	X59.9	NA	A41.0	D41.0	E11.90	E66.00	E78.5	E79.0	E86	E87.0	E87.6	F05.8	G40.9	H91.1	I10.91	I25.16	I49.8	I69.3	I71.2	I95.8	J15.0	J15.2	J18.2
419	56	m	nein	A	2	3	0	0	0	0	0	0	0	0	2	1	5	10	5	S06.0X0A	U99.0	Z11	NA	I20.8	S01.00XA	S06.6X0A	S06.0X0A	S51.001A	X59.9	NA	S06.6X0A	NA	NA	NA	S06.6X0A	S06.0X0A	X59.9	NA	NA	NA	NA	NA	NA	NA	NA	NA	NA	NA	NA
420	38	m	nein	A	0	0	0	0	0	0	1	1	0	0	0	0	1	1	0	B17.1	F32.2	S31.100A	NA	F11.2	F14.2	S31.100A	U99.0	X84.9	Z03.8	Z11	Z51.83	NA	S31.100A	NA	Z91.8	NA	NA	NA	NA	NA	NA	NA	NA	NA	NA	NA	NA	NA	NA
421	29	f	nein	A	0	0	1	1	0	1	2	1	2	0	0	1	9	3	6	S31.100A	T14.1	NA	S31.100A	T14.1	W64.9	Y09.9	NA	F17.2	K66.0	S01.311A	S01.80XA	S21.101A	S21.201A	S31.100A	S71.101A	NA	NA	NA	S01.311A	NA	NA	NA	K66.0	S01.311A	S01.80XA	S21.101A	S21.201A	S31.100A	S71.101A
422	61	m	nein	A	1	2	0	0	0	1	0	1	2	0	0	1	5	6	1	C13.8	S06.0X0A	S29.001A	S39.001A	NA	NA	S06.0X0A	NA	I10.90	R41.2	S06.0X0A	S06.0X0A	V99	Z86.7	Z92.1	NA	NA	S00.05XA	S06.0X0A	U99.0	Z11	NA	NA	NA	NA	NA	NA	NA	NA	NA
423	14	f	nein	A	1	2	0	0	0	0	0	1	2	2	0	1	5	9	4	S06.0X0A	NA	S06.0X0A	S06.0X0A	S41.84	S42.021A	V99	NA	NA	NA	S20.20XA	S30.0XXA	S41.84	S42.021A	U99.0	Z11	NA	NA	NA	NA	NA	NA	NA	NA	NA	NA	NA	NA	NA	NA
424	64	f	nein	A	1	2	1	0	0	0	0	1	2	3	0	1	6	14	8	S06.0X0A	S52.001A	S53.101A	NA	S06.0X0A	NA	I10.90	S00.10XA	S51.85	S52.271A	Z88.0	NA	S00.10XA	NA	NA	S51.85	S51.85	S52.001A	S53.101A	V99	NA	NA	NA	NA	E03.8	H11.3	I72.6	S20.20XA	S30.0XXA	S51.85
425	71	f	nein	A	0	0	2	1	0	0	0	0	0	0	1	2	5	5	0	G40.9	I63.8	NA	G40.2	I63.8	R41.2	S01.80XA	S01.84XA	S02.2XXA	X59.9	NA	G40.9	NA	NA	NA	NA	T14.1	NA	E11.90	E78.0	G40.9	I10.90	I63.8	I95.1	K76.0	R91	U99.0	Z11	NA	NA
426	52	m	nein	B	4	4	0	0	0	1	0	1	2	2	1	1	21	21	0	S02.101A	S06.2X0A	S29.001A	S39.001A	S42.001A	NA	S06.2X0A	S06.0X0A	V99	NA	E86	F10.0	H92.2	I49.8	R11	R41.2	S01.83XA	S01.80XA	S02.101A	S06.2X0A	S06.5X0A	S29.001A	S39.001A	S41.84	S42.021A	NA	NA	NA	S01.83XA	S06.2X0A
427	42	m	nein	A	1	3	0	0	0	0	0	0	0	0	1	1	2	10	8	S01.00XA	S06.0X0A	T65.9	NA	J17.0	J85.1	S01.00XA	T65.9	NA	F10.2	J69.0	J96.01	S06.0X0A	S06.6X0A	S06.0X0A	X59.9	NA	NA	NA	NA	NA	B96.3	E46	E87.2	E87.6	F10.4	J14	J17.0	J85.1	N17.91
428	82	m	ja	B	4	4	0	0	0	0	0	0	0	0	1	1	17	17	0	I60.9	S02.0XXA	S02.101A	S06.5X0A	NA	NA	S06.5X0A	S06.0X0A	X59.9	NA	D68.4	H92.2	I10.90	I48.0	J96.00	S01.83XA	S01.80XA	S01.80XA	S02.0XXA	S02.101A	S06.2X0A	S06.330A	S06.5X0A	S06.6X0A	S06.0X0A	S06.0X0A	S06.0X0A	U69.12	U99.0	Z03.8
429	39	m	nein	A	3	2	1	1	0	0	0	0	0	0	1	2	11	9	2	S01.21XA	S06.0X0A	S80.811A	U99.0	V99	Z11	NA	S06.0X0A	NA	NA	NA	NA	S01.80XA	S01.84XA	S02.2XXA	S11.84	S12.400A	S12.500A	U99.0	Z04.1	Z04.2	Z11	NA	NA	NA	NA	S02.2XXA	S11.84	S12.400A	S13.160A
430	20	m	nein	A	3	3	0	0	0	0	0	0	0	0	1	1	10	10	0	I60.9	S06.0X0A	NA	I60.8	S06.0X0A	S06.6X0A	NA	J96.00	J96.01	S06.6X0A	S06.0X0A	NA	NA	S00.81XA	NA	NA	NA	F10.0	F10.3	S00.81XA	S01.80XA	S06.0X0A	S06.6X0A	U99.0	Z11	NA	NA	NA	NA	NA
431	12	f	nein	A	0	1	0	0	0	0	0	0	3	3	2	0	13	10	3	S71.88	S72.451A	S82.201A	NA	D64.8	E86	E87.2	H53.2	J96.00	R11	S05.10XA	S71.88	S72.451A	U99.0	V99	Z04.1	Z11	Z23.5	Z48.8	Z74.0	NA	NA	NA	S05.10XA	S71.88	S72.451A	S82.201A	V99	NA	NA
432	36	m	nein	C	3	4	0	0	4	4	3	2	3	3	0	1	34	41	7	S06.0X0A	NA	S06.0X0A	NA	E86	E87.6	J96.00	S06.5X0A	S06.6X0A	S06.0X0A	S21.84	S21.84	S22.49XA	S22.5XXA	S27.1XXA	S36.020A	S41.84	S42.101A	S72.451A	V99	NA	NA	S06.2X0A	S06.5X0A	S06.6X0A	S06.0X0A	S21.84	S21.84	S22.49XA	S22.5XXA
433	52	m	nein	C	3	4	0	0	2	3	3	2	4	2	1	1	34	29	5	I60.9	S06.0X0A	S22.21XA	S29.001A	S32.010A	S32.050A	S32.89XA	S36.020A	S36.020A	S37.898A	S39.001A	NA	I60.9	S06.0X0A	S22.21XA	S29.001A	S32.010A	S32.050A	S32.89XA	S36.020A	S36.020A	S37.898A	S39.001A	NA	E51.8	E86	E87.2	E87.6	F10.2	S06.5X0A
434	68	m	nein	A	0	0	0	0	3	3	0	0	0	0	1	0	10	9	1	J98.2	S21.83	S21.90XA	S25.90XA	S25.90XA	S26.90XA	S27.2XXA	S27.892A	NA	D62	E86	F32.2	J96.01	J98.1	S27.2XXA	S27.892A	U99.0	Z03.8	Z11	NA	NA	NA	NA	S27.1XXA	NA	NA	NA	NA	NA	NA
435	46	m	nein	B	3	4	0	0	0	0	3	2	2	2	2	1	24	24	0	I60.9	S32.020A	S51.001A	S60.811A	S70.00XA	S81.001A	S90.811A	NA	S06.6X0A	V99	NA	B96.2	E23.2	E87.1	E87.2	E87.6	G93.2	G93.6	G96.8	I97.89	J15.6	J96.00	M62.80	R47.1	R48.2	S06.2X0A	S06.5X0A	S06.6X0A	S06.0X0A	S31.84
436	79	f	ja	C	5	4	1	1	3	3	2	3	3	3	1	1	43	34	9	I60.9	J93.9	R58	S02.101A	S06.9X0A	S22.49XA	S29.001A	S39.001A	S72.8X1A	NA	I60.9	J93.9	R58	S02.101A	S06.9X0A	S22.49XA	S29.001A	S39.001A	S72.8X1A	NA	D62	D65.0	D68.4	D69.58	I46.9	R57.1	S00.05XA	S01.83XA	S01.80XA	S01.80XA
437	77	m	ja	C	5	4	3	2	4	3	2	2	4	2	1	1	57	29	28	I60.9	S02.0XXA	S02.0XXA	S06.2X0A	S06.4X0A	S06.5X0A	S22.49XA	S32.040A	S32.89XA	S42.001A	S82.891A	NA	NA	S06.0X0A	NA	E86	I95.8	J96.00	J96.01	S00.05XA	S01.83XA	S01.80XA	S01.80XA	S01.80XA	S02.0XXA	S02.101A	S02.400A	S06.0X0A	S06.1X0A	S06.2X0A
438	3	m	nein	A	1	2	0	0	0	1	0	1	0	0	1	1	2	6	4	S06.0X0A	S29.001A	S39.001A	NA	S06.0X0A	S29.001A	S39.001A	NA	S00.05XA	S00.411A	S06.0X0A	S70.10XA	U99.0	V99	Z04.1	Z11	NA	NA	NA	S06.0X0A	Z03.3	Z03.8	NA	NA	NA	NA	NA	NA	NA	NA
439	49	m	nein	B	1	2	0	0	0	0	0	1	4	2	1	1	18	9	9	S32.89XA	S42.201A	NA	S06.0X0A	S31.84	S32.10XA	S32.89XA	S42.201A	NA	S31.84	S32.10XA	NA	NA	NA	S32.89XA	NA	NA	S20.20XA	S30.0XXA	S31.84	S31.84	S32.10XA	S32.501A	S40.811A	S41.84	S42.211A	S50.811A	S80.811A	U99.0	V99
440	38	m	nein	C	5	3	0	0	3	3	0	0	2	2	0	0	38	22	16	S12.400A	S12.500A	S12.600A	S14.101A	S27.321A	S62.600A	NA	S12.400A	S12.500A	S12.600A	S14.101A	S14.76	S27.321A	S62.600A	NA	B00.8	E86	F41.0	I10.90	J96.00	S11.84	S11.84	S11.84	S12.400A	S12.500A	S12.600A	S51.85	S52.301A	S81.84	S81.84
441	45	m	nein	A	1	0	0	0	2	3	0	1	0	0	1	1	6	11	5	S21.84	S22.39XA	S27.0XXA	S27.321A	S50.811A	S60.811A	T79.7	V99	NA	NA	S20.20XA	S27.0XXA	S30.0XXA	U99.0	Z04.2	Z11	Z23.5	NA	NA	NA	NA	NA	NA	NA	NA	NA	NA	NA	NA	NA
442	31	m	nein	C	1	2	0	0	3	3	3	2	3	4	1	1	27	29	2	J93.9	J94.2	S06.0X0A	S22.49XA	S29.001A	S32.810A	S39.001A	S51.001A	S62.600A	S72.301A	S82.891A	S85.001A	NA	S06.0X0A	NA	D62	E87.7	J96.00	J96.01	J98.1	R18	R60.1	S01.80XA	S21.83	S21.83	S21.88	S22.49XA	S27.0XXA	S27.1XXA	S27.321A
443	65	m	nein	B	4	2	0	0	0	0	0	0	0	0	0	1	16	5	11	I62.9	S02.101A	S06.0X0A	NA	I62.9	S06.2X0A	NA	R41.2	S01.80XA	S02.101A	S06.0X0A	S06.0X0A	V99	NA	NA	NA	NA	I10.90	S06.2X0A	S06.0X0A	U99.0	Z11	NA	NA	NA	NA	NA	NA	NA	NA
444	51	f	nein	A	1	2	0	0	0	1	0	1	0	0	0	1	1	6	5	S29.001A	S39.001A	NA	NA	S20.20XA	S39.001A	NA	S20.20XA	NA	NA	F43.0	S06.0X0A	S10.85XA	S20.20XA	S30.0XXA	S30.0XXA	U99.0	Z11	NA	NA	NA	NA	NA	NA	NA	NA	NA	NA	NA	NA
445	29	f	nein	A	2	2	2	2	0	0	0	0	0	0	1	1	9	9	0	S01.511A	S01.80XA	S06.0X0A	U99.0	W64.9	Z11	NA	S01.85XA	S02.600A	NA	S02.69XA	S02.80XA	S06.0X0A	NA	NA	S02.400A	S02.5XXA	S02.600A	S03.2XXA	NA	NA	S02.400A	S02.5XXA	S02.600A	S03.2XXA	NA	NA	NA	NA	NA
446	77	f	ja	C	3	4	0	0	5	3	5	5	4	0	0	1	66	50	16	D62	D65.0	D68.4	J80.03	N17.83	R57.0	R57.1	S00.05XA	S06.0X0A	S06.5X0A	S06.6X0A	S06.0X0A	S27.0XXA	S27.321A	S36.032A	S36.116A	S36.892A	S37.061A	T14.5	U69.12	U69.12	U99.0	Z03.8	Z11	NA	S06.0X0A	NA	NA	R57.9	S31.83
447	20	f	nein	A	1	2	0	0	0	0	0	1	0	0	1	1	2	6	4	S06.0X0A	NA	S06.0X0A	NA	A56.0	I10.90	O10.0	S06.0X0A	S70.00XA	V99	Z87.8	NA	NA	NA	NA	O09.2	S06.0X0A	S11.84	S13.20XA	S20.20XA	S30.0XXA	S50.811A	U99.0	Z11	Z34	NA	NA	NA	NA	NA
448	2	f	nein	A	2	3	0	0	0	0	0	0	0	0	0	1	4	10	6	S00.05XA	S06.0X0A	S06.310A	S06.810A	U99.0	X59.9	Z04.3	Z11	NA	NA	NA	NA	NA	NA	S06.0X0A	S06.310A	S06.810A	X59.9	NA	NA	NA	NA	NA	NA	NA	NA	NA	NA	NA	NA
449	43	m	nein	C	0	0	0	0	0	0	4	2	5	4	2	1	45	21	24	S20.20XA	S32.810A	V99	NA	NA	S31.84	S32.810A	NA	D62	D65.0	D68.4	D69.58	E87.0	I97.89	J95.2	R57.1	S33.4XXA	S37.23XA	T79.5	U69.12	U69.12	U99.0	Z11	Z27.8	NA	S37.23XA	S37.898A	T14.05	NA	S32.810A
450	25	m	nein	A	2	2	0	0	0	0	0	1	0	0	1	1	5	6	1	S06.0X0A	S06.0X0A	NA	S06.0X0A	S06.0X0A	S50.811A	S70.10XA	NA	NA	NA	S06.0X0A	S06.0X0A	S20.20XA	S30.0XXA	U99.0	Z04.2	Z11	NA	NA	NA	NA	NA	NA	NA	NA	NA	NA	NA	NA	NA
451	38	m	nein	C	4	4	3	2	2	3	0	0	3	2	0	1	34	29	5	S06.0X0A	X59.9	NA	A41.1	B44.1	D62	D68.4	E13.90	E23.2	E87.6	F05.0	F06.8	G93.2	G96.1	G96.8	I66.4	I67.80	I97.89	J15.0	J15.5	J17.2	J96.00	R65.0	S01.83XA	S01.80XA	S01.80XA	S01.80XA	S01.80XA	S02.0XXA	S02.101A
452	21	m	nein	A	1	2	1	1	0	0	0	1	1	2	1	2	3	12	9	S01.80XA	S06.0X0A	S66.401A	NA	S06.0X0A	NA	NA	F10.0	S01.80XA	S06.0X0A	S06.1X0A	S66.401A	U99.0	X59.9	Z11	NA	S01.80XA	S06.1X0A	NA	NA	S00.10XA	S01.101A	S01.511A	S01.84XA	S02.5XXA	S06.0X0A	S20.20XA	S30.0XXA	Z23.5	NA
453	57	m	nein	A	0	2	0	0	0	0	0	0	2	2	0	0	4	8	4	S06.0X0A	S82.301A	NA	S06.0X0A	S81.84	S82.301A	NA	S81.84	S82.301A	NA	NA	NA	S82.301A	NA	S81.84	S82.301A	U99.0	Z11	Z46.7	NA	NA	NA	NA	NA	NA	NA	NA	NA	NA	NA
454	56	m	nein	A	1	2	0	0	0	1	0	1	0	0	1	5	2	30	28	S06.0X0A	S29.001A	S39.001A	NA	F10.0	S06.0X0A	S29.001A	S39.001A	X59.9	NA	F10.4	K56.4	S01.401A	S01.90XA	S06.0X0A	S06.0X0A	NA	NA	NA	NA	NA	NA	NA	NA	NA	NA	NA	NA	NA	NA
455	14	m	nein	A	0	1	0	0	0	0	0	1	0	0	1	1	1	3	2	T65.9	NA	F10.0	F13.1	F15.1	S01.00XA	T51.9	NA	E86	R40.2	S00.01XA	S00.10XA	S01.00XA	S20.20XA	S80.811A	T51.9	T68	U99.0	Z03.6	Z11	Z92.2	NA	NA	NA	NA	NA	NA	NA	NA	NA
456	37	m	nein	A	0	0	0	0	0	0	2	2	2	2	1	0	9	8	1	S32.010A	S82.301A	NA	S81.85	S82.301A	NA	F15.0	F15.2	F20.0	S31.85	S32.010A	S81.85	S82.301A	U99.0	X59.9	Z03.8	Z11	NA	NA	S82.301A	NA	NA	NA	NA	S81.84	S82.891A	NA	NA	NA	NA
457	23	m	nein	A	1	2	0	0	0	1	0	1	0	0	1	1	2	6	4	S06.0X0A	S29.001A	S39.001A	NA	S06.0X0A	S20.20XA	S30.0XXA	NA	S06.0X0A	NA	NA	S00.81XA	S06.0X0A	U99.0	Z11	NA	NA	NA	NA	NA	NA	NA	NA	NA	NA	NA	NA	NA	NA	NA
458	73	m	nein	A	1	2	0	0	0	1	0	1	0	0	0	0	1	6	5	S06.0X0A	S29.001A	S39.001A	NA	S06.0X0A	S29.001A	S39.001A	NA	I10.90	S06.0X0A	U99.0	V99	Z03.8	Z11	NA	NA	NA	NA	NA	NA	NA	NA	NA	NA	NA	NA	NA	NA	NA	NA
459	55	f	nein	B	4	3	1	0	0	0	0	0	0	0	0	1	17	10	7	I60.9	S02.0XXA	S02.101A	NA	S06.0X0A	S06.0X0A	U99.0	V99	Z11	NA	F06.8	I10.91	S01.80XA	S01.80XA	S02.0XXA	S02.101A	S06.1X0A	S06.2X0A	S06.6X0A	NA	NA	NA	NA	NA	NA	NA	NA	S06.6X0A	U52.1	NA
460	78	m	nein	A	1	2	0	0	3	3	0	1	0	0	1	0	11	14	3	S06.0X0A	S22.49XA	S27.0XXA	S29.001A	S39.001A	NA	S06.0X0A	S29.001A	NA	S21.85	S22.49XA	S27.0XXA	T79.7	V99	NA	NA	E03.8	E11.90	G47.38	I10.00	S20.20XA	S27.0XXA	U99.0	Z11	Z23.5	NA	NA	NA	NA	NA
461	43	m	nein	A	1	2	2	2	0	0	0	0	0	0	1	2	6	12	6	L89.00	L89.14	S06.0X0A	NA	B00.8	B37.1	B99	D68.4	D69.58	E13.90	E51.8	E86	E87.0	E87.5	E87.6	E88.0	F05.0	F17.2	H05.2	H91.8	J15.0	J90	J96.00	K74.6	N50.8	S00.10XA	S02.2XXA	S02.30XA	S02.400A	U69.01
462	43	m	nein	A	1	2	0	0	0	0	0	1	2	2	1	1	6	9	3	S32.401A	S52.501A	NA	S06.0X0A	S20.20XA	S30.0XXA	S30.0XXA	S31.84	S31.84	S32.401A	S32.501A	S50.811A	S51.84	S52.031A	U99.0	V99	Z11	Z23.5	NA	S06.0X0A	NA	NA	S06.0X0A	NA	F43.0	F43.2	K59.09	R33	S31.84	S32.401A
463	45	f	nein	C	5	4	0	0	5	4	4	3	5	4	0	1	75	48	27	I60.9	J93.9	K66.1	S06.5X0A	S12.100A	S22.010A	S22.5XXA	S27.321A	S32.810A	S36.020A	S36.113A	NA	J69.0	L89.08	L89.14	S06.0X0A	S06.0X0A	T17.5	U99.0	V99	Z11	Z23.5	NA	B44.1	B95.7	D62	D65.0	D68.4	D69.58	E23.2
464	17	f	nein	B	1	2	0	0	2	0	2	2	3	2	0	1	17	12	5	S32.89XA	S42.301A	NA	S00.211A	S31.84	S31.84	S32.10XA	S32.89XA	S41.84	S42.301A	S80.811A	U99.0	Z11	Z74.1	NA	S06.0X0A	S06.0X0A	S32.030A	S32.10XA	S32.501A	S36.00XA	S36.113A	V99	NA	S06.0X0A	S06.0X0A	NA	NA	NA	S31.84
465	56	f	nein	A	1	2	0	0	0	0	0	1	0	0	0	1	1	6	5	S06.0X0A	S20.20XA	S30.0XXA	NA	S06.0X0A	NA	NA	E03.8	E11.90	E78.4	S06.0X0A	S10.85XA	U99.0	V99	Z04.1	Z04.2	Z11	NA	NA	NA	NA	NA	NA	NA	NA	NA	NA	NA	NA	NA
466	33	f	nein	A	1	2	1	1	0	0	0	1	0	0	1	2	3	9	6	S00.501A	S01.80XA	S06.0X0A	S20.20XA	S30.0XXA	Z04.2	Z23.5	NA	S01.84XA	S02.2XXA	NA	NA	NA	NA	S06.0X0A	S60.211A	U99.0	Z11	NA	NA	NA	NA	NA	NA	NA	NA	NA	NA	NA	NA
467	37	f	nein	A	2	2	0	0	0	0	0	0	0	0	0	1	4	5	1	S06.0X0A	S06.9X0A	NA	NA	S06.0X0A	S06.0X0A	NA	S06.0X0A	S06.0X0A	NA	NA	R29.6	S00.05XA	S06.0X0A	S06.0X0A	U99.0	X59.9	Z11	NA	NA	NA	NA	NA	NA	NA	NA	NA	NA	NA	NA
468	49	m	nein	A	2	2	0	0	0	0	0	0	0	0	1	1	5	5	0	S06.0X0A	NA	S00.10XA	S06.0X0A	Y09.9	NA	S01.21XA	S06.0X0A	S06.0X0A	U99.0	Z11	NA	NA	S01.21XA	NA	NA	S01.21XA	S71.101A	Z03.4	NA	NA	NA	NA	NA	NA	NA	NA	NA	NA	NA
469	49	m	nein	A	1	2	0	0	0	1	0	1	3	3	0	0	10	14	4	S06.0X0A	S29.001A	S39.001A	S72.051A	NA	I63.4	S06.0X0A	S29.001A	S39.001A	NA	J96.00	S71.84	S72.001A	NA	NA	NA	NA	S72.011A	NA	NA	NA	I63.4	R47.0	NA	NA	M62.58	NA	NA	I63.4	NA
470	6	f	nein	B	4	4	0	2	0	1	0	1	2	2	2	1	24	24	0	I60.9	S00.81XA	S01.401A	S02.0XXA	S02.101A	S02.30XA	S06.9X0A	S29.001A	S39.001A	S52.201A	S52.501A	S70.00XA	S80.811A	NA	S00.81XA	S01.401A	S01.80XA	S02.0XXA	S02.101A	S02.30XA	S06.1X0A	S06.2X0A	S06.6X0A	S06.9X0A	S29.001A	S39.001A	S51.84	S52.201A	S52.501A	S70.00XA
471	65	m	nein	A	2	0	0	1	0	0	0	0	0	0	1	2	5	5	0	I61.9	NA	I61.6	NA	G93.6	I10.91	I61.6	NA	S01.00XA	NA	NA	NA	NA	NA	NA	NA	G40.2	G40.9	I61.6	I63.4	S01.84XA	S02.2XXA	U99.0	Z11	NA	NA	NA	NA	NA	NA
472	55	m	nein	A	1	2	0	0	0	1	0	1	0	0	0	1	1	6	5	S06.0X0A	S29.001A	S39.001A	NA	S06.0X0A	S20.20XA	S30.0XXA	NA	S06.0X0A	NA	NA	NA	S06.0X0A	S40.011A	S90.00XA	U99.0	X59.9	Z11	NA	NA	NA	NA	NA	NA	NA	NA	NA	NA	NA	NA
473	42	f	nein	A	2	2	2	2	0	0	0	0	2	2	1	2	12	12	0	S02.30XA	S06.0X0A	S61.101A	NA	F10.0	R41.2	R56.8	S00.10XA	S00.81XA	S01.511A	S05.10XA	S06.0X0A	S06.2X0A	S61.84	S62.310A	U99.0	V99	Z11	NA	S06.0X0A	S06.2X0A	NA	NA	S02.30XA	NA	S05.10XA	NA	NA	S01.84XA	S02.30XA
474	66	m	nein	B	2	3	2	2	2	2	0	1	3	3	1	1	17	22	5	S02.30XA	S06.0X0A	S29.001A	S39.001A	S72.401A	S82.101A	NA	S06.0X0A	NA	D62	D69.58	E86	J96.00	S01.85XA	S01.85XA	S02.30XA	S02.400A	S06.6X0A	S71.86	S72.461A	S80.00XA	S81.001A	S81.85	S82.101A	T80.8	U99.0	V99	Z03.8	Z11	NA
475	16	m	nein	C	1	2	0	0	4	3	3	2	3	2	0	0	34	17	17	S22.000A	S22.31XA	S27.321A	S32.89XA	S36.09XA	S37.041A	S42.111A	S52.001A	NA	S06.0X0A	NA	S21.84	S21.84	S22.080A	S22.31XA	S27.321A	S36.09XA	S37.041A	S41.84	S42.111A	U99.0	Z11	Z29.0	NA	S06.0X0A	NA	NA	S51.85	S52.001A	NA
476	33	m	nein	A	1	2	0	0	2	1	0	1	1	0	1	1	6	6	0	H05.2	S06.0X0A	S41.101A	S71.101A	T00.0	W64.9	W64.9	NA	S06.0X0A	NA	NA	NA	NA	NA	F43.1	S00.10XA	S06.0X0A	S06.0X0A	S20.20XA	S21.101A	S30.0XXA	U99.0	Y09.9	Z11	NA	NA	NA	NA	NA	NA
477	22	m	nein	A	1	2	0	0	0	0	0	1	0	0	1	1	2	6	4	S06.0X0A	S20.20XA	S30.0XXA	NA	S06.0X0A	NA	NA	S06.0X0A	S50.00XA	S50.811A	S60.811A	S80.00XA	S80.811A	U99.0	Z04.2	Z11	NA	NA	NA	NA	NA	NA	NA	NA	NA	NA	NA	NA	NA	NA
478	61	m	nein	A	1	2	0	0	0	0	0	1	2	2	1	1	6	9	3	S00.10XA	S06.9X0A	S50.00XA	S50.811A	S80.811A	S80.811A	S82.841A	NA	R41.2	S00.10XA	S06.0X0A	S50.00XA	S50.811A	S80.811A	S81.84	S82.841A	Z04.2	NA	S81.84	S82.841A	NA	S00.10XA	NA	NA	NA	S59.001A	S82.841A	S91.84	S93.01XA	NA
479	80	f	nein	A	1	2	0	0	0	0	0	1	1	0	1	1	3	6	3	M79.85	S01.00XA	S06.0X0A	S20.20XA	S30.0XXA	NA	NA	S01.00XA	S06.0X0A	S20.20XA	S30.0XXA	NA	D68.4	S06.0X0A	U69.12	NA	S01.80XA	NA	S06.0X0A	NA	I48.1	M79.85	S01.80XA	S06.0X0A	S70.10XA	U99.0	Z11	NA	NA	NA
480	26	m	nein	A	0	0	0	0	0	0	0	0	1	0	1	1	2	1	1	S51.001A	Z91.8	NA	NA	S51.801A	NA	NA	NA	NA	NA	NA	NA	NA	NA	NA	NA	NA	NA	NA	NA	NA	NA	NA	NA	NA	NA	NA	NA	NA	NA
481	53	m	nein	A	1	2	0	0	0	1	0	1	0	0	1	1	2	6	4	R41.2	S29.001A	S39.001A	NA	G40.9	R41.2	NA	NA	S00.05XA	S06.0X0A	NA	S06.0X0A	NA	R41.2	S06.0X0A	S29.001A	S39.001A	X59.9	NA	NA	NA	NA	NA	NA	G40.9	NA	G40.9	NA	G40.9	G45.42
482	50	f	nein	B	4	0	1	1	0	0	0	0	2	2	0	1	21	6	15	I61.0	S02.101A	NA	I61.0	NA	S01.311A	S02.101A	NA	NA	NA	NA	NA	S52.531A	NA	G81.0	G93.6	I10.90	I61.0	J69.0	R47.0	S01.80XA	S02.101A	U50.50	U69.01	NA	NA	NA	M62.43	M62.53	NA
483	69	m	nein	A	1	2	2	1	0	1	0	1	0	0	1	2	6	9	3	S06.0X0A	S29.001A	S39.001A	NA	E51.9	F10.0	F10.2	F10.4	S00.05XA	S01.84XA	S01.84XA	S01.84XA	S02.101A	S02.2XXA	S02.30XA	Y09.9	NA	NA	S02.80XA	NA	NA	NA	S02.30XA	U99.0	Z11	NA	S02.30XA	NA	NA	NA
484	42	m	nein	A	1	2	0	0	0	0	2	2	0	0	1	1	6	9	3	S06.0X0A	V99	NA	S31.84	S31.84	S31.84	S32.030A	S32.040A	S32.050A	NA	NA	S06.0X0A	S20.20XA	S30.0XXA	S31.84	S32.030A	S50.00XA	S50.811A	U99.0	V99	Z04.2	Z11	Z23.5	NA	NA	NA	NA	NA	NA	NA
485	64	m	nein	A	2	3	0	0	0	0	0	0	0	0	0	0	4	9	5	I60.9	S06.0X0A	NA	NA	F10.0	R41.2	S06.6X0A	S06.0X0A	X59.9	NA	NA	S06.6X0A	U99.0	Z11	Z72.0	NA	NA	NA	NA	NA	NA	NA	NA	NA	NA	NA	NA	NA	NA	NA
486	38	m	nein	C	3	2	3	2	4	4	3	2	3	2	2	1	34	24	10	S02.2XXA	S02.30XA	S06.0X0A	S22.5XXA	S27.0XXA	S27.321A	S32.050A	S36.112A	S52.001A	NA	I46.0	I47.2	S06.0X0A	S06.0X0A	V99	NA	A41.1	D62	D68.4	E86	E87.0	E87.2	E87.6	F05.0	G56.2	J96.00	L27.0	R13.9	R65.1	S01.85XA
487	50	m	nein	B	1	2	1	1	3	2	2	1	2	2	1	2	17	12	5	S06.0X0A	S22.49XA	S29.001A	S39.001A	S42.101A	NA	S06.0X0A	V99	NA	NA	E51.8	F10.1	I10.90	R25.1	S01.311A	S01.84XA	S02.2XXA	S20.20XA	S21.84	S21.84	S22.20XA	S22.49XA	S30.0XXA	S41.84	S42.101A	U99.0	Z11	NA	NA	I10.00
488	51	m	nein	B	2	3	2	0	3	0	0	0	0	0	1	5	17	34	17	I60.9	S01.90XA	S06.0X0A	NA	S01.90XA	S06.0X0A	NA	E51.9	F10.0	F10.2	S01.84XA	S02.30XA	S06.0X0A	S06.6X0A	U99.0	Z03.8	Z11	NA	NA	NA	NA	NA	NA	NA	NA	NA	NA	NA	NA	NA
489	61	f	nein	A	2	2	0	0	0	1	0	1	0	0	2	1	8	6	2	S01.00XA	S06.0X0A	S29.001A	S39.001A	S51.001A	NA	S51.001A	NA	S06.0X0A	NA	NA	S51.001A	NA	NA	E66.00	S00.84XA	S01.00XA	S06.0X0A	S20.20XA	S30.0XXA	S51.001A	U99.0	Z11	NA	NA	NA	NA	NA	NA	NA
490	32	f	nein	A	1	2	0	0	0	1	0	1	0	0	0	1	1	6	5	S06.0X0A	S29.001A	S39.001A	NA	S06.0X0A	NA	S06.0X0A	NA	NA	S00.05XA	S06.0X0A	S06.0X0A	S20.20XA	S30.0XXA	S80.00XA	S90.00XA	U99.0	V99	Z04.1	Z11	NA	NA	NA	NA	NA	NA	NA	NA	NA	NA
491	63	m	nein	B	4	4	0	0	0	1	0	1	0	0	0	2	16	21	5	I60.9	S06.0X0A	S06.0X0A	S06.0X0A	S20.20XA	S29.001A	S30.0XXA	S30.0XXA	V99	NA	B96.8	C25.1	E78.4	E86	E87.6	F05.0	F06.8	G40.2	G91.3	G93.5	G93.6	G96.1	G96.8	I10.00	I71.4	J15.5	J15.6	J69.0	J96.00	K29.6
492	53	f	nein	A	1	2	1	1	0	0	0	0	2	2	1	2	6	12	6	S06.0X0A	S42.031A	NA	R41.2	S06.0X0A	S06.0X0A	V99	NA	S06.0X0A	S06.0X0A	NA	S01.21XA	S02.2XXA	NA	NA	M62.58	S01.21XA	S01.84XA	S02.2XXA	S06.0X0A	S06.0X0A	S41.84	S42.031A	U99.0	Z11	NA	NA	M62.58	NA	S01.84XA
493	59	f	nein	A	2	2	1	1	0	0	0	2	3	2	1	2	14	12	2	S01.00XA	S01.20XA	S01.84XA	S02.5XXA	S06.0X0A	S42.411A	NA	R41.2	S06.0X0A	NA	NA	S01.00XA	S01.20XA	S02.5XXA	S06.0X0A	S42.471A	NA	NA	NA	S32.030A	S41.88	S42.411A	NA	S31.84	S32.030A	S41.88	S42.411A	U99.0	Z04.2	Z11
494	54	m	nein	A	1	2	0	0	0	0	0	1	2	2	0	1	5	9	4	S81.84	S82.101A	NA	D62	H61.2	M79.86	S00.35XA	S00.551A	S06.0X0A	S06.0X0A	S20.20XA	S30.0XXA	S46.001A	S82.101A	S91.84	S91.84	S92.301A	S92.401A	T79.8	T81.4	U99.0	V99	Z04.1	Z04.2	Z11	Z46.7	NA	S81.84	S82.101A	NA
495	38	m	nein	B	1	2	1	1	3	2	3	2	0	0	0	2	19	12	7	S31.85	S32.030A	X59.9	NA	S21.85	S22.49XA	S31.85	S31.85	S32.030A	S32.040A	X59.9	NA	NA	S32.030A	S32.040A	S39.001A	NA	R20.1	S01.84XA	S02.5XXA	S06.0X0A	S20.20XA	S30.0XXA	S31.85	S32.030A	S39.001A	U99.0	Z04.2	Z11	Z23.5
496	24	m	nein	A	1	0	0	0	3	3	0	0	0	0	0	1	10	10	0	S11.90XA	S21.90XA	NA	S21.001A	S21.90XA	NA	S21.83	S21.87	S22.39XA	S27.1XXA	T79.7	Y09.9	NA	NA	NA	NA	NA	NA	F41.1	S11.80XA	S21.001A	S21.83	S27.1XXA	U99.0	Z11	Z74.3	NA	NA	NA	NA
497	64	m	nein	A	1	2	0	0	0	1	0	1	0	0	1	0	2	6	4	S06.0X0A	S29.001A	S39.001A	NA	S06.0X0A	S29.001A	S39.001A	NA	S06.0X0A	U99.0	Z03.8	Z11	NA	NA	NA	NA	NA	NA	NA	NA	NA	NA	NA	NA	NA	NA	NA	NA	NA	NA
498	58	m	nein	C	3	4	0	0	3	3	0	1	4	4	0	1	34	41	7	S06.0X0A	S06.5X0A	S06.6X0A	S21.85	S21.85	S21.85	S22.060A	S22.070A	S22.49XA	S27.321A	S31.85	S32.501A	S41.85	S42.021A	S51.85	S52.601A	S61.85	S62.121A	V99	NA	NA	S51.85	S52.501A	NA	NA	F33.1	F41.0	J90	M62.58	N31.0
499	78	m	nein	B	3	2	2	0	0	1	0	1	2	2	1	5	17	33	16	S01.90XA	S02.30XA	S06.0X0A	S29.001A	S39.001A	NA	NA	S01.511A	S01.80XA	S02.30XA	S20.20XA	S30.0XXA	S51.84	S52.501A	U99.0	Z11	NA	S01.90XA	S06.0X0A	X59.9	NA	S02.101A	NA	NA	NA	NA	S01.85XA	S02.101A	S02.80XA	NA
500	36	m	nein	A	1	2	0	0	0	1	0	1	2	2	1	1	6	9	3	S06.0X0A	S29.001A	S39.001A	S82.101A	NA	S81.84	S82.101A	S82.101A	NA	S00.85XA	S06.0X0A	S81.001A	S81.84	S82.101A	U99.0	Y09.9	Z11	Z23.5	Z46.7	NA	NA	NA	NA	S82.101A	NA	S81.85	S82.101A	NA	NA	NA
501	21	m	nein	A	1	0	0	0	2	3	0	1	2	2	0	0	9	14	5	S29.001A	S39.001A	NA	S26.11XA	S27.0XXA	S71.84	S73.001A	V99	NA	NA	NA	NA	NA	NA	NA	NA	NA	NA	NA	NA	NA	NA	NA	NA	NA	NA	NA	NA	NA	NA
502	54	m	nein	A	1	2	0	0	0	0	0	2	3	3	1	0	11	17	6	S06.0X0A	S32.040A	S42.211A	S72.101A	S82.101A	NA	S06.0X0A	V99	NA	NA	D62	D68.4	E13.90	E86	E87.2	E87.5	I10.00	J96.01	S31.84	S32.040A	S41.84	S42.211A	S71.84	S72.101A	S81.84	S81.84	S82.101A	S82.401A	U69.12	NA
503	47	m	nein	B	1	2	0	0	3	3	0	2	3	3	1	1	19	22	3	S06.0X0A	S20.20XA	S30.0XXA	NA	F19.1	F32.2	J96.00	S01.80XA	S21.84	S22.49XA	S31.84	S32.010A	S41.84	S41.84	S42.201A	S42.211A	S51.84	S51.84	S52.001A	S52.031A	S83.501A	V99	Z51.83	NA	NA	S06.0X0A	NA	S41.84	S42.211A	S51.84
504	59	m	nein	B	0	0	0	0	0	0	4	5	0	0	1	0	17	25	8	S36.032A	S36.09XA	V99	NA	D68.4	D69.58	E87.2	S36.032A	U69.12	V99	NA	NA	NA	NA	NA	D73.5	NA	D73.5	E03.8	E87.5	I10.90	J96.00	S36.032A	NA	D62	E78.4	S36.032A	U99.0	Z11	NA
505	56	f	ja	C	4	4	3	2	2	0	0	0	3	3	1	2	34	29	5	S72.401A	NA	D62	D68.4	D69.58	E87.0	G10	G93.2	I97.89	J96.00	S01.84XA	S01.84XA	S01.84XA	S01.84XA	S01.84XA	S02.2XXA	S02.30XA	S02.400A	S02.600A	S02.80XA	S06.1X0A	S06.2X0A	S06.5X0A	S06.0X0A	S51.84	S52.031A	S71.84	S71.84	S71.86	S71.87
506	50	m	nein	A	0	0	0	0	0	0	0	0	2	2	0	0	4	4	0	S51.84	S52.541A	V99	NA	E86	G47.31	I10.00	S51.84	S52.541A	NA	NA	S52.541A	NA	S51.84	S52.541A	U99.0	Z04.2	Z11	Z47.8	NA	S52.541A	NA	NA	NA	NA	NA	NA	NA	NA	NA
507	76	m	nein	A	3	4	1	1	0	0	0	0	0	0	1	2	11	21	10	S01.80XA	S02.2XXA	S06.0X0A	NA	G40.2	NA	F10.2	R41.2	S06.5X0A	S06.0X0A	X59.9	Z92.2	NA	S02.2XXA	NA	NA	E78.4	G40.2	I10.90	I50.12	S01.80XA	S01.84XA	S01.84XA	S02.2XXA	S02.2XXA	U99.0	Z11	NA	NA	NA
508	62	m	nein	A	1	2	0	0	0	1	0	0	0	0	1	1	2	6	4	S06.9X0A	S29.001A	T00.2	T11.05	NA	L89.04	L89.08	S06.0X0A	S29.001A	T11.05	NA	NA	E51.9	E86	F10.2	J69.0	M62.80	R41.2	S06.0X0A	S80.00XA	T14.8	U99.0	Z03.8	Z11	NA	NA	NA	NA	NA	NA
509	25	m	nein	A	1	2	0	0	0	1	2	2	0	0	0	0	5	9	4	S06.0X0A	S29.001A	S36.00XA	S39.001A	NA	S06.0X0A	S29.001A	S39.001A	NA	S06.0X0A	U99.0	V99	Z03.8	Z11	NA	NA	NA	NA	NA	NA	NA	NA	NA	NA	NA	NA	NA	NA	NA	NA
510	87	f	nein	A	0	0	0	0	0	0	0	0	3	3	0	0	9	9	0	F00.2	G30.8	I31.3	I50.01	I69.4	J91	R18	S71.84	S72.101A	NA	S71.84	S72.101A	NA	F00.2	G30.8	I10.90	I11.00	I34.0	I35.1	I48.1	I49.8	I70.9	J44.89	S71.84	S72.101A	U99.0	Z11	Z86.1	NA	NA
511	57	m	nein	A	2	3	0	0	0	0	0	0	0	0	1	0	5	9	4	I60.8	S06.6X0A	S06.0X0A	NA	S06.6X0A	S06.0X0A	U99.0	Z11	NA	NA	NA	S06.6X0A	S06.0X0A	V99	NA	NA	NA	NA	NA	NA	NA	NA	NA	NA	NA	NA	NA	NA	NA	NA
512	56	m	nein	A	1	2	0	0	0	0	2	2	0	0	1	1	6	9	3	S06.0X0A	NA	NA	S31.84	S32.010A	NA	NA	S20.20XA	S30.0XXA	S31.84	S32.010A	S80.00XA	S80.811A	U99.0	Z11	NA	NA	NA	NA	NA	NA	NA	NA	NA	NA	NA	NA	NA	NA	NA
513	29	f	nein	A	2	3	2	2	0	1	0	1	0	0	0	2	8	17	9	I60.9	S00.10XA	S06.9X0A	S29.001A	S39.001A	S40.011A	NA	R11	S00.10XA	S02.5XXA	S05.00XA	S06.0X0A	S06.6X0A	S20.20XA	S30.0XXA	S40.011A	U99.0	Y09.9	Z11	NA	S01.84XA	S02.30XA	NA	NA	S02.30XA	NA	NA	NA	K02.8	S02.400A
514	19	m	nein	A	1	2	2	1	0	0	0	0	0	0	2	2	9	9	0	R41.2	S06.0X0A	Z23.5	NA	J96.00	S00.541A	S01.511A	S01.541A	S03.2XXA	S08.811A	T18.2	T81.8	U99.0	V99	Y69	Z11	NA	NA	S01.511A	S01.541A	S03.2XXA	NA	NA	NA	S01.511A	S01.541A	S03.2XXA	S08.811A	NA	S01.84XA
515	22	m	nein	A	2	2	0	0	0	1	0	1	0	0	1	1	5	6	1	I60.9	S06.0X0A	S29.001A	S39.001A	NA	S06.0X0A	NA	NA	R41.2	S06.2X0A	S06.0X0A	V99	NA	S00.85XA	S01.511A	S01.80XA	NA	NA	S00.85XA	S01.511A	S01.80XA	S06.2X0A	S06.0X0A	U99.0	V99	Z11	NA	NA	NA	NA
516	34	m	nein	A	1	2	3	2	0	0	0	0	0	0	0	2	10	12	2	R40.0	S00.10XA	S06.0X0A	NA	F13.0	F13.2	S02.2XXA	S02.400A	U99.0	Z11	NA	NA	S00.85XA	S02.400A	NA	NA	S01.84XA	S02.30XA	S02.80XA	Z53	NA	NA	NA	NA	NA	NA	NA	NA	NA	NA
517	38	f	nein	C	4	3	0	0	3	3	0	1	2	2	1	1	29	22	7	J93.9	S02.0XXA	S22.21XA	S22.49XA	S27.321A	S32.10XA	NA	S06.0X0A	NA	E23.2	E87.2	G40.2	G91.8	I10.91	S00.05XA	S01.83XA	S01.80XA	S02.0XXA	S06.6X0A	S06.0X0A	S21.85	S21.85	S22.21XA	S22.49XA	S27.0XXA	S27.321A	S31.85	S32.10XA	V99	NA
518	86	m	nein	C	5	2	0	0	3	3	0	0	0	0	2	5	38	38	0	J93.8	S01.80XA	S01.90XA	S06.0X0A	S22.49XA	S41.101A	S51.001A	NA	S06.0X0A	Z23.5	NA	B96.2	D62	E03.8	E78.4	I25.21	I63.2	I65.3	J15.2	J15.6	J96.00	S01.80XA	S06.0X0A	S21.84	S22.49XA	S27.0XXA	S41.101A	U69.01	U69.01	X59.9
519	50	f	nein	A	2	2	0	0	0	0	0	1	0	0	0	1	4	6	2	S06.0X0A	S06.0X0A	S06.0X0A	NA	S06.0X0A	S06.0X0A	NA	S06.0X0A	NA	NA	R41.2	S06.0X0A	S06.0X0A	S20.20XA	S30.0XXA	U99.0	Z11	Z88.0	NA	NA	NA	NA	NA	NA	NA	NA	NA	NA	NA	NA
520	55	f	nein	B	4	4	2	1	0	0	0	0	2	2	1	1	24	21	3	S06.0X0A	S06.0X0A	X59.9	NA	D68.4	F10.1	G93.6	H81.1	S00.10XA	S01.101A	S01.83XA	S01.80XA	S01.80XA	S02.101A	S02.30XA	S06.4X0A	S06.6X0A	U69.12	Z88.0	NA	NA	S01.00XA	NA	S06.4X0A	S06.9X0A	NA	S00.10XA	NA	S06.4X0A	NA
521	28	m	nein	B	0	0	0	0	4	3	3	2	0	1	0	1	20	14	6	S21.90XA	S22.39XA	NA	S21.83	S27.2XXA	Y09.9	NA	E87.2	E87.5	J96.01	S21.001A	S21.83	S21.83	S27.2XXA	S27.331A	S27.802A	S31.801A	S31.83	S36.113A	T79.7	U99.0	Z11	NA	NA	S21.83	S27.1XXA	S27.1XXA	S27.2XXA	S27.331A	S27.391A
522	67	m	ja	C	5	4	0	0	2	2	2	1	0	0	1	1	33	21	12	S00.81XA	S06.5X0A	S06.9X0A	S29.001A	S39.001A	S80.00XA	S80.10XA	NA	NA	L89.07	L89.08	L89.14	S06.0X0A	NA	NA	J96.00	S00.81XA	S06.5X0A	S06.6X0A	S06.0X0A	S21.84	S22.49XA	S29.001A	S39.001A	S80.00XA	S80.10XA	NA	G23.8	S06.5X0A	U99.0
523	72	f	nein	A	3	4	0	1	0	1	0	1	0	0	1	2	10	21	11	S06.0X0A	S06.5X0A	S29.001A	S39.001A	NA	R41.2	S06.0X0A	S06.0X0A	S06.5X0A	S06.0X0A	S20.20XA	S30.0XXA	NA	I10.91	I47.1	S01.84XA	S02.5XXA	S06.0X0A	NA	NA	NA	NA	G47.0	S00.10XA	S01.00XA	S01.511A	S06.5X0A	S11.84	S12.300A	S40.011A
524	27	m	nein	C	0	2	0	0	3	3	3	2	4	4	2	1	34	29	5	S32.89XA	NA	S31.85	S32.10XA	NA	F90.0	J96.00	J96.01	S21.85	S21.85	S22.20XA	S22.39XA	S27.1XXA	S27.321A	S31.85	S31.85	S31.85	S31.85	S32.040A	S32.050A	S32.10XA	S32.501A	S33.4XXA	S36.030A	S36.114A	S81.001A	U99.0	V99	Z11	NA
525	34	f	nein	A	1	2	0	0	0	1	0	1	0	0	0	1	1	6	5	S06.0X0A	S29.001A	S39.001A	NA	R40.0	S06.0X0A	NA	R40.0	R41.8	S06.0X0A	S06.0X0A	S20.20XA	S30.0XXA	S40.011A	U99.0	V99	Z11	NA	NA	R41.8	NA	NA	NA	NA	NA	NA	NA	NA	NA	NA
526	44	m	nein	C	0	0	0	0	0	0	5	2	0	0	1	1	26	5	21	R31	S51.001A	T51.9	NA	R40.2	NA	F10.0	F10.2	R40.2	S37.001A	U99.0	Z11	Z51.83	NA	R39.0	NA	NA	B95.2	K66.1	N39.0	R31	R39.0	S37.001A	Z45.29	NA	NA	NA	NA	NA	NA
527	39	m	nein	C	4	4	2	2	0	1	2	2	4	4	1	1	36	36	0	I60.9	S02.0XXA	S02.101A	S02.2XXA	S02.0XXA	S06.9X0A	S29.001A	S32.030A	S32.040A	S32.050A	S32.89XA	S39.001A	S42.301A	S82.891A	T08.0	NA	S06.0X0A	S06.0X0A	V99	Z23.5	NA	B95.48	E87.1	E87.2	E87.6	F07.2	F10.2	F10.4	F12.5	F17.2
528	59	m	nein	B	0	2	0	0	4	3	0	0	1	0	0	1	17	14	3	S06.0X0A	S21.90XA	NA	S21.101A	Z23.5	NA	NA	NA	S21.101A	S21.83	S27.0XXA	S41.101A	U99.0	Y09.9	Z11	NA	NA	S27.0XXA	S41.001A	NA	NA	NA	NA	NA	NA	NA	NA	NA	NA	NA
529	82	m	nein	A	1	2	0	0	0	1	0	1	0	0	1	1	2	6	4	S06.0X0A	S29.001A	S39.001A	NA	F10.0	R58	S06.0X0A	S20.20XA	S30.0XXA	NA	F10.1	S00.10XA	S01.00XA	S06.0X0A	U99.0	Z11	NA	R58	NA	NA	NA	I48.9	S01.00XA	NA	NA	NA	NA	NA	NA	NA
530	96	f	nein	A	1	2	0	0	0	1	0	1	0	0	1	1	2	6	4	E04.9	S06.0X0A	S10.91XA	S29.001A	S39.001A	X59.9	NA	E04.0	S10.81XA	S29.001A	X59.9	NA	NA	E04.0	S10.81XA	NA	D68.35	F00.9	G30.9	I10.90	I48.0	S06.0X0A	S10.85XA	U99.0	X59.9	Z03.8	Z11	Z92.1	Z99.3	NA
531	12	m	nein	B	3	4	0	0	2	2	2	2	0	0	0	1	17	24	7	S02.101A	S06.5X0A	S22.000A	NA	S06.5X0A	S21.85	S21.85	S21.85	S21.85	S22.050A	S22.060A	S22.070A	S22.080A	S31.85	S31.85	S31.85	S31.85	S32.010A	S32.020A	S32.030A	S32.040A	NA	S21.85	S22.070A	U99.0	Z11	NA	NA	NA	S02.101A
532	16	m	nein	A	3	4	0	0	0	0	0	1	0	0	1	2	10	21	11	S01.00XA	NA	S06.0X0A	NA	R41.2	S01.80XA	S01.84XA	S02.0XXA	S06.2X0A	S06.4X0A	S06.5X0A	S06.6X0A	S06.0X0A	S20.20XA	S80.00XA	U99.0	V99	Z11	Z88.0	NA	S06.5X0A	NA	NA	S06.2X0A	S06.0X0A	V99	NA	M62.58	NA	NA
533	53	m	nein	A	0	0	0	0	0	0	0	0	3	2	1	1	10	5	5	S01.80XA	S81.87	S82.101A	U99.0	Z04.2	Z11	NA	S81.87	S82.891A	NA	NA	S01.80XA	NA	NA	NA	S81.87	S82.101A	S83.101A	S83.200A	S83.421A	S83.411A	S83.511A	S83.521A	NA	S81.87	S82.891A	NA	S81.87	S82.891A	NA
534	13	m	nein	C	5	4	0	0	0	0	0	0	0	0	0	2	25	20	5	G93.2	NA	NA	NA	D68.4	F90.0	G93.2	G93.6	H57.0	J96.00	R00.1	R40.0	R41.0	R41.2	S00.05XA	S00.551A	S01.84XA	S02.101A	S06.4X0A	S06.5X0A	S80.00XA	U69.12	U99.0	V99	Z04.1	Z11	NA	S06.4X0A	S06.0X0A	NA
535	31	m	nein	A	0	0	0	0	0	0	0	0	1	1	0	1	1	2	1	T14.1	NA	S71.101A	NA	S71.101A	S75.201A	T14.1	Y09.9	NA	F43.0	S71.101A	S75.201A	U99.0	Y09.9	Z11	Z74.1	NA	NA	NA	NA	NA	NA	NA	NA	NA	NA	NA	NA	NA	NA
536	59	f	nein	A	1	2	0	0	1	2	0	1	0	0	0	1	2	9	7	N20.1	S06.9X0A	S13.4XXA	S22.39XA	S29.001A	S39.001A	NA	S06.0X0A	S20.20XA	S21.84	S22.39XA	S30.0XXA	U99.0	V99	Z11	NA	NA	NA	NA	NA	NA	NA	NA	NA	NA	NA	NA	NA	NA	NA
537	47	m	nein	A	0	0	0	0	0	0	0	0	3	2	1	0	10	4	6	S81.89	S82.891A	S91.89	S91.89	S92.101A	S93.01XA	U99.0	X59.9	Z11	NA	D38.1	M79.87	R91	S81.89	S82.891A	S91.89	S92.101A	S93.501A	T79.8	Z74.1	NA	NA	NA	S82.891A	S91.89	S92.101A	S93.01XA	NA	S81.89	S82.891A
[truncated: 140 more rows]
[truncated: 217 more columns]
